# Supplementary material for: Confidence in eating disorder knowledge does not predict actual knowledge in collegiate female athletes
Source: PeerJ. 2018 Oct 29;6:e5868. doi: 10.7717/peerj.5868 (PMC6211262; doi:10.7717/peerj.5868)
Supplement: Data S1 — Title page is the first tab. All other tabs describe data analysis/sorting in that particular tab. [file peerj-06-5868-s001.xlsx]

## Sheet: Title page 
	Project: Eating Disorder Knowledge in female college athletes
	Instrument-30 question T/F exam on different subscales of eating disorder knowledge. Each question also asked participants to rate how confident they were in the correctness of their answer (1=not very confident, 5=very confident).
	Q=question, CQ=confidence
	Scales	questions	confidence							Answers
	etiology	Q1-Q6	CQ1-CQ6							?	Answers
	signs/symptoms	Q7-Q12	CQ7-CQ12							1	F
	management/treatment	Q13-Q18	CQ13-CQ18							2	F
	risk factors for developing eating disorders	Q19-Q24	CQ19-CQ24							3	T
	education/prevention	Q25-Q30	CQ25-CQ30							4	T
										5	F
										6	T
										7	T
										8	F
										9	T
										10	T
										11	T
										12	F
										13	F
										14	F
										15	F
										16	T
										17	F
										18	F
										19	T
										20	T
										21	F
										22	T
										23	F
										24	F
										25	T
										26	T
										27	T
										28	T
										29	F
										30	F

## Sheet: raw data 
Subject ID	Sport	Age	Q1	CQ1	Q2	CQ2	Q3	CQ3	Q4	CQ4	Q5	CQ5	Q6	CQ6	% correct etiology (Q1-6)	Average confidence etiology	Q7	CQ7	Q8	CQ8	Q9	CQ9	Q10	CQ10	Q11	CQ11	Q12	CQ12	%correct Signs/Symptoms (Q7-12)	Average confidence signs/symptoms	Q13	CQ13	Q14	CQ14	Q15	CQ15	Q16	CQ16	Q17	CQ17	Q18	CQ18	% correct management/treatment (Q13-18)	Average confidence management/treatment	Q19	CQ19	Q20	CQ20	Q21
1	Tennis	19	1	5	0	3	1	3	1	4	1	4	0	3	0.666667	3.66667	1	3	1	3	0	4	1	3	1	3	0	4	0.666667	3.33333	0	4	0	3	1	3	1	4	0	3	0	3	0.333333	3.33333	1	3	1	1	1
2	Tennis	19	0	4	1	4	1	4	1	4	1	4	1	4	0.833333	4	1	4	1	5	0	4	1	4	1	5	1	3	0.833333	4.16667	1	5	1	4	1	4	1	5	1	4	1	4	1	4.33333	1	4	1	4	1
3	Volleyball	21	0	4	0	3	1	3	1	3	0	4	0	3	0.333333	3.33333	1	3	0	4	0	5	1	5	1	5	0	4	0.5	4.33333	0	5	1	3	1	3	1	4	1	3	0	3	0.666667	3.5	1	3	1	4	0
4	Cross country/Distance running	18	0	4	1	3	0	3	1	4	0	4	0	4	0.333333	3.66667	1	4	0	4	0	4	0	4	1	4	1	3	0.5	3.83333	0	3	1	4	1	4	1	5	1	3	1	3	0.833333	3.66667	0	3	0	4	1
5	Track-Sprints/Jumps	18	0	3	0	3	1	3	1	4	1	1	0	2	0.5	2.66667	0	3	0	1	0	3	1	5	1	4	0	5	0.333333	3.5	0	4	0	4	1	3	1	4	1	4	0	3	0.5	3.66667	1	4	1	5	1
6	Track-Sprints/Jumps	18	0	3	1	3	1	3	0	4	1	1	0	3	0.5	2.83333	1	4	0	4	0	5	0	4	0	3	0	3	0.166667	3.83333	0	3	1	3	1	5	1	5	0	3	0	3	0.5	3.66667	0	1	1	3	1
7	Track-Sprints/Jumps	18	1	5	0	5	1	5	1	3	0	3	0	3	0.5	4	1	3	0	3	1	4	1	3	1	3	0	2	0.666667	3	0	2	0	5	1	5	1	5	1	5	0	2	0.5	4	1	4	1	2	0
8	Volleyball	19	1	3	1	4	1	4	1	3	1	4	1	4	1	3.66667	0	3	0	4	0	4	1	3	1	3	1	3	0.5	3.33333	1	4	0	3	1	4	1	4	1	4	1	3	0.833333	3.66667	1	4	1	4	1
9	Cross country/Distance running	19	0	2	1	4	1	4	1	3	1	2	0	2	0.666667	2.83333	1	3	1	4	0	4	0	2	1	3	0	2	0.5	3	1	3	0	2	1	3	1	4	1	3	0	3	0.666667	3	1	3	1	4	1
10	Track-Throws	24+	1	4	1	4	1	4	1	4	1	3	0	3	0.833333	3.66667	0	3	1	4	0	4	1	4	1	3	1	4	0.666667	3.66667	1	4	1	4	1	4	1	4	1	4	0	4	0.833333	4	1	4	1	4	0
11	Track-Sprints/Jumps	21	1	4	1	4	1	4	1	5	1	4	0	3	0.833333	4	1	4	1	3	0	5	1	5	1	4	0	2	0.666667	3.83333	0	3	1	4	1	4	1	5	1	4	1	5	0.833333	4.16667	1	4	1	5	1
12	Cross country/Distance running	22	1	5	1	4	1	4	1	5	1	4	1	2	1	4	1	3	1	4	0	5	1	4	0	2	0	3	0.5	3.5	1	2	1	4	1	5	1	4	0	5	1	3	0.833333	3.83333	1	4	1	5	1
13	Softball	21	1	4	1	4	1	4	1	4	1	4	0	3	0.833333	3.83333	1	4	1	5	0	5	1	4	1	5	0	3	0.666667	4.33333	1	4	1	4	1	4	0	2	1	3	1	4	0.833333	3.5	0	4	1	2	1
14	Cross country/Distance running	21	1	4	1	4	1	4	1	3	1	4	0	4	0.833333	3.83333	1	4	1	5	0	5	0	3	1	4	1	3	0.666667	4	0	3	1	3	1	5	1	4	1	3	0	3	0.666667	3.5	1	5	1	4	0
15	Cross country/Distance running	20	1	4	1	4	1	4	1	4	1	4	0	3	0.833333	3.83333	1	4	1	4	0	5	1	4	1	4	1	3	0.833333	4	0	4	0	2	1	4	1	4	1	3	1	3	0.666667	3.33333	1	4	1	4	1
16	Volleyball	18	0	1	1	4	0	4	1	3	1	2	0	4	0.5	3	0	4	1	2	0	3	1	4	1	2	1	2	0.666667	2.83333	0	3	0	3	1	3	1	3	1	3	0	3	0.5	3	1	3	1	3	1
17	Soccer	20	0	3	1	3	1	3	1	4	1	4	0	3	0.666667	3.33333	1	5	1	5	1	4	1	5	1	5	1	3	1	4.5	0	3	1	4	1	4	1	4	1	3	0	3	0.666667	3.5	1	3	1	4	1
18	Soccer	20	1	2	1	2	0	2	1	2	1	1	1	2	0.833333	1.83333	1	3	1	1	0	5	0	3	1	1	0	3	0.5	2.66667	0	3	1	3	1	5	1	3	1	1	1	1	0.833333	2.66667	1	1	1	3	1
19	Soccer	20	1	3	1	4	1	4	1	3	0	2	1	3	0.833333	3.16667	1	3	1	4	0	5	1	4	1	3	0	4	0.666667	3.83333	1	2	1	3	1	5	1	5	1	3	0	2	0.833333	3.33333	1	4	1	4	0
20	Soccer	21	1	4	1	3	1	3	1	5	1	3	1	2	1	3.33333	1	2	1	3	0	5	1	5	1	5	1	3	0.833333	3.83333	0	5	1	4	1	5	1	5	1	3	0	3	0.666667	4.16667	1	5	1	4	1
21	Soccer	19	1	3	1	5	1	5	1	3	1	2	1	3	1	3.5	1	4	0	3	1	5	0	4	0	4	1	3	0.5	3.83333	0	4	1	4	1	4	1	5	1	4	1	4	0.833333	4.16667	1	3	1	4	0
22	Track-Sprints/Jumps	22	1	5	1	4	1	4	1	5	1	4	1	3	1	4.16667	1	4	0	3	0	5	1	5	1	2	1	3	0.666667	3.66667	0	3	1	4	1	3	1	4	1	3	0	3	0.666667	3.33333	0	1	1	3	1
23	Softball	19	0	4	1	4	1	4	0	3	1	4	0	5	0.5	4	0	3	0	4	0	3	1	4	1	4	1	4	0.5	3.66667	1	3	0	4	1	5	1	5	1	5	0	4	0.666667	4.33333	0	3	1	3	0
24	Volleyball	21	1	3	1	3	1	3	1	4	1	4	0	4	0.833333	3.5	1	4	1	4	0	4	0	4	1	4	0	4	0.5	4	0	3	1	3	1	4	1	4	1	2	1	2	0.833333	3	1	3	1	4	0
25	Cross country/Distance running	20	1	3	1	4	1	4	1	5	1	3	1	3	1	3.66667	1	4	1	5	0	5	1	2	1	4	1	3	0.833333	3.83333	1	4	1	2	1	5	1	5	1	2	0	2	0.833333	3.33333	1	3	1	4	0
26	Softball	19	1	4	1	4	1	4	0	4	1	2	0	4	0.666667	3.66667	0	3	0	3	0	4	0	3	0	3	0	4	0	3.33333	0	3	1	3	1	4	1	4	1	2	0	3	0.666667	3.16667	0	3	1	3	0
27	Cross country/Distance running	18	0	3	1	5	1	5	0	2	1	1	0	4	0.5	3.33333	0	5	0	3	0	4	0	4	0	3	0	3	0	3.66667	0	5	1	3	1	4	1	5	0	2	0	5	0.5	4	1	3	1	5	0
28	Cross country/Distance running	18	0	3	0	3	0	3	1	4	0	4	1	4	0.333333	3.5	0	4	0	4	0	4	0	4	1	4	0	4	0.166667	4	0	4	1	4	1	4	1	4	1	4	1	4	0.833333	4	0	4	1	4	1
29	Track-Sprints/Jumps	18	1	3	1	3	1	3	1	3	0	4	1	4	0.833333	3.33333	0	4	1	4	1	4	0	4	1	4	1	4	0.666667	4	0	4	1	3	0	3	1	4	1	4	0	3	0.5	3.5	1	4	1	3	1
30	Volleyball	21	1	3	1	3	1	3	1	3	0	3	0	4	0.666667	3.16667	1	3	1	2	0	4	1	4	1	3	1	2	0.833333	3	1	2	1	4	1	5	1	3	1	4	1	4	1	3.66667	1	4	1	4	0
31	Other	21	0	4	0	4	1	4	1	2	1	2	0	3	0.5	3.16667	1	3	1	4	0	3	1	3	1	4	0	4	0.666667	3.5	0	4	0	3	1	3	1	3	1	3	0	3	0.5	3.16667	1	3	1	4	1
32	Softball	19	0	2	1	3	0	3	1	3	0	3	1	3	0.5	2.83333	1	4	0	3	0	4	1	3	1	3	1	3	0.666667	3.33333	0	3	1	3	1	3	1	3	1	3	0	3	0.666667	3	1	4	1	4	1
33	Other	18	1	3	1	4	1	4	1	4	0	3	0	2	0.666667	3.33333	1	5	0	4	0	5	1	3	1	5	0	4	0.5	4.33333	1	3	1	4	1	4	1	4	1	4	0	3	0.833333	3.66667	1	4	1	3	1
34	Other	19	0	4	0	4	1	4	1	4	1	3	0	4	0.5	3.83333	0	4	0	1	1	5	1	3	0	2	0	2	0.333333	2.83333	1	5	1	3	1	5	1	3	1	4	0	4	0.833333	4	1	4	1	4	1
35	Volleyball	20	0	4	0	4	1	4	1	3	1	4	0	5	0.5	4	1	3	0	4	1	3	1	3	1	2	0	4	0.666667	3.16667	0	3	0	2	1	4	1	4	0	4	1	4	0.5	3.5	1	5	1	4	0
36	Other	21	0	4	0	4	0	4	0	4	1	3	0	2	0.166667	3.5	0	4	1	5	0	5	1	4	1	3	0	4	0.5	4.16667	0	5	0	4	1	3	1	4	1	3	0	3	0.5	3.66667	1	4	0	2	0
37	Track-Sprints/Jumps	21	0	3	1	4	1	4	1	4	0	3	0	4	0.5	3.66667	1	5	1	5	0	4	0	3	1	4	1	3	0.666667	4	0	2	1	3	1	4	1	5	1	3	1	4	0.833333	3.5	1	4	1	4	1
38	Soccer	21	0	3	1	2	1	2	1	4	0	2	0	4	0.5	2.83333	0	3	0	3	0	4	1	3	1	3	0	4	0.333333	3.33333	0	4	1	2	1	4	1	3	1	3	1	3	0.833333	3.16667	1	4	0	4	1
39	Soccer	20	0	3	1	4	1	4	0	3	1	2	1	3	0.666667	3.16667	1	4	1	5	0	5	1	5	1	5	1	4	0.833333	4.66667	0	4	1	3	1	5	1	5	1	4	1	3	0.833333	4	1	3	1	5	1
40	Track-Sprints/Jumps	20	0	4	1	3	0	3	0	3	1	2	0	5	0.333333	3.33333	1	3	0	2	0	5	0	5	0	3	1	2	0.333333	3.33333	0	5	0	4	1	5	1	4	1	5	0	4	0.5	4.5	1	3	0	3	1
41	Cheer/Dance	18	0	3	0	3	1	3	1	5	1	3	0	3	0.5	3.33333	1	3	1	3	0	5	0	5	0	3	1	3	0.5	3.66667	0	3	0	3	0	3	1	3	0	3	1	3	0.333333	3	0	1	1	5	1
42	Cheer/Dance	21	1	3	1	4	1	4	1	4	1	3	0	3	0.833333	3.5	0	4	0	3	0	3	1	3	1	4	1	3	0.5	3.33333	0	3	1	4	1	4	1	4	0	3	1	3	0.666667	3.5	0	3	1	4	1
43	Cheer/Dance	20	0	3	1	3	1	3	1	4	1	4	0	3	0.666667	3.33333	1	4	1	4	0	5	1	4	1	4	1	3	0.833333	4	0	4	1	3	1	4	1	4	0	4	0	4	0.5	3.83333	1	4	1	4	1
44	Golf	20	0	2	0	4	1	4	1	4	0	2	0	4	0.333333	3.33333	0	3	0	3	1	3	1	2	1	2	1	4	0.666667	2.83333	0	4	1	4	1	5	1	5	1	4	0	4	0.666667	4.33333	1	4	1	4	0
45	Softball	19	0	5	1	5	1	5	1	4	0	3	1	3	0.666667	4.16667	0	3	1	5	0	4	1	4	0	4	0	4	0.333333	4	1	4	0	3	0	4	0	4	1	4	0	4	0.333333	3.83333	1	4	1	4	0
46	Cheer/Dance	19	0	5	0	4	1	4	1	4	1	4	0	5	0.5	4.33333	0	5	0	3	0	5	1	4	1	3	1	5	0.5	4.16667	0	5	1	5	1	5	1	5	1	5	1	5	0.833333	5	1	3	1	5	1
47	Cheer/Dance	19	1	3	1	4	1	4	1	3	1	2	0	2	0.833333	3	1	3	1	4	0	4	1	3	1	3	1	3	0.833333	3.33333	0	4	1	4	1	4	1	5	1	4	0	3	0.666667	4	1	3	1	3	1
48	Soccer	20	1	2	1	4	1	4	1	4	1	5	1	4	1	3.83333	1	5	1	4	0	5	0	4	1	3	1	3	0.666667	4	0	5	1	4	1	5	1	5	1	4	0	3	0.666667	4.33333	1	4	1	4	0
49	Soccer	21	1	4	0	3	1	3	1	3	1	3	0	4	0.666667	3.33333	1	3	1	3	0	4	0	3	1	3	1	3	0.666667	3.16667	0	4	1	3	1	4	1	3	1	4	1	3	0.833333	3.5	1	3	1	4	1
50	Cheer/Dance	18	1	3	1	5	1	5	1	5	1	5	1	3	1	4.33333	1	5	1	4	0	5	1	5	1	5	0	5	0.666667	4.83333	1	3	1	3	1	3	1	4	1	5	1	4	1	3.66667	1	5	1	5	0
51	Cheer/Dance	20	0	4	1	3	1	3	1	3	0	3	1	3	0.666667	3.16667	1	3	1	3	0	4	0	3	1	4	0	3	0.5	3.33333	0	3	1	4	1	4	1	4	1	4	0	3	0.666667	3.66667	1	2	1	3	1
[truncated: 27 more columns]

## Sheet: data just question score
Subject ID	Sport	Age	Q1	Q2	Q3	Q4	Q5	Q6	Q7	Q8	Q9	Q10	Q11	Q12	Q13	Q14	Q15	Q16	Q17	Q18	Q19	Q20	Q21	Q22	Q23	Q24	Q25	Q26	Q27	Q28	Q29	Q30	split half 1	split half 2
41	Cheer	18	0	0	1	1	1	0	1	1	0	0	0	1	0	0	0	1	0	1	0	1	1	1	1	1	1	1	1	1	1	1
42	Cheer	21	1	1	1	1	1	0	0	0	0	1	1	1	0	1	1	1	0	1	0	1	1	1	1	1	1	0	1	1	1	1
43	Cheer	20	0	1	1	1	1	0	1	1	0	1	1	1	0	1	1	1	0	0	1	1	1	1	1	1	1	1	1	1	0	0
46	Cheer	19	0	0	1	1	1	0	0	0	0	1	1	1	0	1	1	1	1	1	1	1	1	1	1	0	1	1	1	1	1	1
47	Cheer	19	1	1	1	1	1	0	1	1	0	1	1	1	0	1	1	1	1	0	1	1	1	1	1	1	1	1	1	1	0	0
50	Cheer	18	1	1	1	1	1	1	1	1	0	1	1	0	1	1	1	1	1	1	1	1	0	1	1	1	1	1	1	0	0	0
51	Cheer	20	0	1	1	1	0	1	1	1	0	0	1	0	0	1	1	1	1	0	1	1	1	1	1	1	1	1	1	1	0	1
4	run	18	0	1	0	1	0	0	1	0	0	0	1	1	0	1	1	1	1	1	0	0	1	1	1	0	1	1	1	0	0	1
9	run	19	0	1	1	1	1	0	1	1	0	0	1	0	1	0	1	1	1	0	1	1	1	1	1	1	1	0	1	1	0	1
12	run	22	1	1	1	1	1	1	1	1	0	1	0	0	1	1	1	1	0	1	1	1	1	1	1	0	1	1	1	1	1	0
14	run	21	1	1	1	1	1	0	1	1	0	0	1	1	0	1	1	1	1	0	1	1	0	1	1	1	1	1	1	0	0	0
15	run	20	1	1	1	1	1	0	1	1	0	1	1	1	0	0	1	1	1	1	1	1	1	1	1	0	1	1	1	1	0	0
25	run	20	1	1	1	1	1	1	1	1	0	1	1	1	1	1	1	1	1	0	1	1	0	1	1	1	1	1	1	1	0	0
27	run	18	0	1	1	0	1	0	0	0	0	0	0	0	0	1	1	1	0	0	1	1	0	1	1	0	1	1	1	1	1	0
28	run	18	0	0	0	1	0	1	0	0	0	0	1	0	0	1	1	1	1	1	0	1	1	1	1	0	1	1	1	0	0	0
44	Golf	20	0	0	1	1	0	0	0	0	1	1	1	1	0	1	1	1	1	0	1	1	0	1	1	1	1	1	1	1	0	0
31	Other	21	0	0	1	1	1	0	1	1	0	1	1	0	0	0	1	1	1	0	1	1	1	1	1	0	1	1	1	1	0	0
33	Other	18	1	1	1	1	0	0	1	0	0	1	1	0	1	1	1	1	1	0	1	1	1	1	1	0	1	0	1	0	0	0
34	Other	19	0	0	1	1	1	0	0	0	1	1	0	0	1	1	1	1	1	0	1	1	1	1	1	0	1	1	1	1	1	0
36	Other	21	0	0	0	0	1	0	0	1	0	1	1	0	0	0	1	1	1	0	1	0	0	1	1	0	1	1	1	1	0	0
17	Soccer	20	0	1	1	1	1	0	1	1	1	1	1	1	0	1	1	1	1	0	1	1	1	1	1	0	1	1	0	1	0	1
18	Soccer	20	1	1	0	1	1	1	1	1	0	0	1	0	0	1	1	1	1	1	1	1	1	1	1	0	1	1	1	1	0	1
19	Soccer	20	1	1	1	1	0	1	1	1	0	1	1	0	1	1	1	1	1	0	1	1	0	1	1	0	1	1	1	1	1	1
20	Soccer	21	1	1	1	1	1	1	1	1	0	1	1	1	0	1	1	1	1	0	1	1	1	1	1	1	1	0	1	1	1	0
21	Soccer	19	1	1	1	1	1	1	1	0	1	0	0	1	0	1	1	1	1	1	1	1	0	1	1	0	1	0	1	1	0	1
38	Soccer	21	0	1	1	1	0	0	0	0	0	1	1	0	0	1	1	1	1	1	1	0	1	1	1	1	1	1	1	1	0	1
39	Soccer	20	0	1	1	0	1	1	1	1	0	1	1	1	0	1	1	1	1	1	1	1	1	1	1	1	1	1	1	1	1	1
48	Soccer	20	1	1	1	1	1	1	1	1	0	0	1	1	0	1	1	1	1	0	1	1	0	1	1	1	1	1	1	1	0	0
49	Soccer	21	1	0	1	1	1	0	1	1	0	0	1	1	0	1	1	1	1	1	1	1	1	1	1	1	1	1	1	1	0	1
13	Softball	21	1	1	1	1	1	0	1	1	0	1	1	0	1	1	1	0	1	1	0	1	1	1	1	0	1	1	1	1	0	0
23	Softball	19	0	1	1	0	1	0	0	0	0	1	1	1	1	0	1	1	1	0	0	1	0	1	1	0	1	1	1	1	0	1
26	Softball	19	1	1	1	0	1	0	0	0	0	0	0	0	0	1	1	1	1	0	0	1	0	1	1	0	1	1	1	0	0	0
32	Softball	19	0	1	0	1	0	1	1	0	0	1	1	1	0	1	1	1	1	0	1	1	1	1	1	1	1	1	1	0	0	0
45	Softball	19	0	1	1	1	0	1	0	1	0	1	0	0	1	0	0	0	1	0	1	1	0	1	1	1	1	1	1	1	0	0
1	Tennis	19	1	0	1	1	1	0	1	1	0	1	1	0	0	0	1	1	0	0	1	1	1	1	1	1	1	1	1	0	0	0
2	Tennis	19	0	1	1	1	1	1	1	1	0	1	1	1	1	1	1	1	1	1	1	1	1	1	1	1	1	1	1	1	0	1
5	track	18	0	0	1	1	1	0	0	0	0	1	1	0	0	0	1	1	1	0	1	1	1	1	1	1	1	1	1	0	1	0
6	track	18	0	1	1	0	1	0	1	0	0	0	0	0	0	1	1	1	0	0	0	1	1	1	1	1	1	1	1	0	0	0
7	track	18	1	0	1	1	0	0	1	0	1	1	1	0	0	0	1	1	1	0	1	1	0	1	1	1	1	1	1	0	0	0
11	track	21	1	1	1	1	1	0	1	1	0	1	1	0	0	1	1	1	1	1	1	1	1	1	1	1	1	1	1	1	0	0
22	track	22	1	1	1	1	1	1	1	0	0	1	1	1	0	1	1	1	1	0	0	1	1	1	1	0	1	1	1	1	0	1
29	track	18	1	1	1	1	0	1	0	1	1	0	1	1	0	1	0	1	1	0	1	1	1	1	1	0	1	1	1	0	0	0
37	track	21	0	1	1	1	0	0	1	1	0	0	1	1	0	1	1	1	1	1	1	1	1	1	1	0	1	0	1	0	0	1
40	track	20	0	1	0	0	1	0	1	0	0	0	0	1	0	0	1	1	1	0	1	0	1	1	1	0	1	1	1	1	1	1
10	Throws	24	1	1	1	1	1	0	0	1	0	1	1	1	1	1	1	1	1	0	1	1	0	1	1	0	1	1	1	0	0	1
3	Volleyball	21	0	0	1	1	0	0	1	0	0	1	1	0	0	1	1	1	1	0	1	1	0	1	1	0	1	1	1	1	0	0
8	Volleyball	19	1	1	1	1	1	1	0	0	0	1	1	1	1	0	1	1	1	1	1	1	1	1	1	0	1	0	1	1	0	0
16	Volleyball	18	0	1	0	1	1	0	0	1	0	1	1	1	0	0	1	1	1	0	1	1	1	1	1	0	1	0	1	1	0	0
24	Volleyball	21	1	1	1	1	1	0	1	1	0	0	1	0	0	1	1	1	1	1	1	1	0	1	1	1	1	1	1	1	1	1
30	Volleyball	21	1	1	1	1	0	0	1	1	0	1	1	1	1	1	1	1	1	1	1	1	0	1	1	1	1	1	1	0	1	1
35	Volleyball	20	0	0	1	1	1	0	1	0	1	1	1	0	0	0	1	1	0	1	1	1	0	1	1	0	1	1	1	1	1	1
		p	25	38	44	44	37	17	35	30	7	34	42	27	14	37	48	49	43	21	42	47	33	51	51	25	51	43	50	36	14	22
		q	26	13	7	7	14	34	16	21	44	17	9	24	37	14	3	2	8	30	9	4	18	0	0	26	0	8	1	15	37	29
		p*q	650	494	308	308	518	578	560	630	308	578	378	648	518	518	144	98	344	630	378	188	594	0	0	650	0	344	50	540	518	638
		variance	0.213716

## Sheet: item difficulty 
			item difficulty
	Q1	51	0.490196
	Q2	51	0.745098
	Q3	51	0.862745
	Q4	51	0.862745
	Q5	51	0.72549
	Q6	51	0.333333
	Q7	51	0.686275
	Q8	51	0.588235
	Q9	51	0.137255
	Q10	51	0.666667
	Q11	51	0.823529
	Q12	51	0.529412
	Q13	51	0.27451
	Q14	51	0.72549
	Q15	51	0.941176
	Q16	51	0.960784
	Q17	51	0.843137
	Q18	51	0.411765
	Q19	51	0.823529
	Q20	51	0.921569
	Q21	51	0.647059
	Q22	51	1
	Q23	51	1
	Q24	51	0.490196
	Q25	51	1
	Q26	51	0.843137
	Q27	51	0.980392
	Q28	51	0.705882
	Q29	51	0.27451
	Q30	51	0.431372
		average	0.69085
		std	0.245749

## Sheet: subscale scores and confidence 
Subject ID	Sport	Age	% correct etiology (Q1-6)	Average confidence etiology	%correct Signs/Symptoms (Q7-12)	Average confidence signs/symptoms	% correct management/treatment (Q13-18)	Average confidence management/treatment	%correct risk factors (Q19-24)	average confidence risk factors	% correct Education/prevention Q25-30	average confidence eduction/prevention	Percent Correct	Average Confidence
1	Tennis	19	0.666667	3.66667	0.666667	3.33333	0.333333	3.33333	1	2.5	0.5	3.66667	0.633333	3.3
2	Tennis	19	0.833333	4	0.833333	4.16667	1	4.33333	1	4.16667	0.833333	4	0.9	4.13333
3	Volleyball	21	0.333333	3.33333	0.5	4.33333	0.666667	3.5	0.666667	3.83333	0.666667	4.16667	0.566667	3.83333
4	XC	18	0.333333	3.66667	0.5	3.83333	0.833333	3.66667	0.5	4.16667	0.666667	4	0.566667	3.86667
5	Track	18	0.5	2.66667	0.333333	3.5	0.5	3.66667	1	4.66667	0.666667	3.66667	0.6	3.63333
6	Track	18	0.5	2.83333	0.166667	3.83333	0.5	3.66667	0.833333	3	0.5	4	0.5	3.46667
7	Track	18	0.5	4	0.666667	3	0.5	4	0.833333	3.83333	0.5	4.5	0.6	3.86667
8	Volleyball	19	1	3.66667	0.5	3.33333	0.833333	3.66667	0.833333	3.83333	0.5	3.5	0.733333	3.6
9	XC	19	0.666667	2.83333	0.5	3	0.666667	3	1	3.33333	0.666667	2.5	0.7	2.93333
10	Track	24	0.833333	3.66667	0.666667	3.66667	0.833333	4	0.666667	3.83333	0.666667	3	0.733333	3.63333
11	Track	21	0.833333	4	0.666667	3.83333	0.833333	4.16667	1	4.33333	0.666667	4.66667	0.8	4.2
12	XC	22	1	4	0.5	3.5	0.833333	3.83333	0.833333	4.5	0.833333	4.5	0.8	4.06667
13	Softball	21	0.833333	3.83333	0.666667	4.33333	0.833333	3.5	0.666667	3.5	0.666667	4	0.733333	3.83333
14	XC	21	0.833333	3.83333	0.666667	4	0.666667	3.5	0.833333	4.33333	0.5	3.33333	0.7	3.8
15	XC	20	0.833333	3.83333	0.833333	4	0.666667	3.33333	0.833333	3.66667	0.666667	3.33333	0.766667	3.63333
16	Volleyball	18	0.5	3	0.666667	2.83333	0.5	3	0.833333	3	0.5	3	0.6	2.96667
17	Soccer	20	0.666667	3.33333	1	4.5	0.666667	3.5	0.833333	3.33333	0.666667	3.5	0.766667	3.63333
18	Soccer	20	0.833333	1.83333	0.5	2.66667	0.833333	2.66667	0.833333	3	0.833333	4.5	0.766667	2.93333
19	Soccer	20	0.833333	3.16667	0.666667	3.83333	0.833333	3.33333	0.666667	3.83333	1	4.16667	0.8	3.66667
20	Soccer	21	1	3.33333	0.833333	3.83333	0.666667	4.16667	1	4.5	0.666667	3.33333	0.833333	3.83333
21	Soccer	19	1	3.5	0.5	3.83333	0.833333	4.16667	0.666667	4	0.666667	4.5	0.733333	4
22	Track	22	1	4.16667	0.666667	3.66667	0.666667	3.33333	0.666667	3.33333	0.833333	3.66667	0.766667	3.63333
23	Softball	19	0.5	4	0.5	3.66667	0.666667	4.33333	0.5	3.5	0.833333	4	0.6	3.9
24	Volleyball	21	0.833333	3.5	0.5	4	0.833333	3	0.833333	4	1	3.66667	0.8	3.63333
25	XC	20	1	3.66667	0.833333	3.83333	0.833333	3.33333	0.833333	3.5	0.666667	3.33333	0.833333	3.53333
26	Softball	19	0.666667	3.66667	0	3.33333	0.666667	3.16667	0.5	2.83333	0.5	3.5	0.466667	3.3
27	XC	18	0.5	3.33333	0	3.66667	0.5	4	0.666667	3.5	0.833333	3.66667	0.5	3.63333
28	XC	18	0.333333	3.5	0.166667	4	0.833333	4	0.666667	4	0.5	4	0.5	3.9
29	Track	18	0.833333	3.33333	0.666667	4	0.5	3.5	0.833333	3.16667	0.5	3.66667	0.666667	3.53333
30	Volleyball	21	0.666667	3.16667	0.833333	3	1	3.66667	0.833333	3.66667	0.833333	3	0.833333	3.3
31	Other	21	0.5	3.16667	0.666667	3.5	0.5	3.16667	0.833333	4	0.666667	4.16667	0.633333	3.6
32	Softball	19	0.5	2.83333	0.666667	3.33333	0.666667	3	1	4.5	0.5	3.66667	0.666667	3.46667
33	Other	18	0.666667	3.33333	0.5	4.33333	0.833333	3.66667	0.833333	3.5	0.333333	3.83333	0.633333	3.73333
34	Other	19	0.5	3.83333	0.333333	2.83333	0.833333	4	0.833333	4	0.833333	4.33333	0.666667	3.8
35	Volleyball	20	0.5	4	0.666667	3.16667	0.5	3.5	0.666667	4.16667	1	3.66667	0.666667	3.7
36	Other	21	0.166667	3.5	0.5	4.16667	0.5	3.66667	0.5	3.33333	0.666667	3.83333	0.466667	3.7
37	Track	21	0.5	3.66667	0.666667	4	0.833333	3.5	0.833333	3.83333	0.5	2.83333	0.666667	3.56667
38	Soccer	21	0.5	2.83333	0.333333	3.33333	0.833333	3.16667	0.833333	3.66667	0.833333	2.83333	0.666667	3.16667
39	Soccer	20	0.666667	3.16667	0.833333	4.66667	0.833333	4	1	4.5	1	4.5	0.866667	4.16667
40	Track	20	0.333333	3.33333	0.333333	3.33333	0.5	4.5	0.666667	3	1	3.66667	0.566667	3.56667
41	Cheer/Dance	18	0.5	3.33333	0.5	3.66667	0.333333	3	0.833333	3.33333	1	4.16667	0.633333	3.5
42	Cheer/Dance	21	0.833333	3.5	0.5	3.33333	0.666667	3.5	0.833333	3.5	0.833333	3.83333	0.733333	3.53333
43	Cheer/Dance	20	0.666667	3.33333	0.833333	4	0.5	3.83333	1	3.66667	0.666667	4.16667	0.733333	3.8
44	Golf	20	0.333333	3.33333	0.666667	2.83333	0.666667	4.33333	0.833333	3.66667	0.666667	4	0.633333	3.63333
45	Softball	19	0.666667	4.16667	0.333333	4	0.333333	3.83333	0.833333	4	0.666667	4	0.566667	4
46	Cheer/Dance	19	0.5	4.33333	0.5	4.16667	0.833333	5	0.833333	4.33333	1	4.33333	0.733333	4.43333
47	Cheer/Dance	19	0.833333	3	0.833333	3.33333	0.666667	4	1	3.16667	0.666667	3.16667	0.8	3.33333
48	Soccer	20	1	3.83333	0.666667	4	0.666667	4.33333	0.833333	4.33333	0.666667	3.66667	0.766667	4.03333
49	Soccer	21	0.666667	3.33333	0.666667	3.16667	0.833333	3.5	1	3.66667	0.833333	4	0.8	3.53333
50	Cheer/Dance	18	1	4.33333	0.666667	4.83333	1	3.66667	0.833333	5	0.5	4.66667	0.8	4.5
51	Cheer/Dance	20	0.666667	3.16667	0.5	3.33333	0.666667	3.66667	1	3	0.833333	3.66667	0.733333	3.36667
Distance running changed to XC
Track groups combined

## Sheet: subscale scores
Subject ID	Sport	Age	% correct etiology (Q1-6)	Average confidence etiology	%correct Signs/Symptoms (Q7-12)	Average confidence signs/symptoms	% correct management/treatment (Q13-18)	Average confidence management/treatment	%correct risk factors (Q19-24)	average confidence risk factors	% correct Education/prevention Q25-30	average confidence eduction/prevention	Percent Correct	Average Confidence
1	Tennis	19	0.666667	3.66667	0.666667	3.33333	0.333333	3.33333	1	2.5	0.5	3.66667	0.633333	3.3
2	Tennis	19	0.833333	4	0.833333	4.16667	1	4.33333	1	4.16667	0.833333	4	0.9	4.13333
3	Volleyball	21	0.333333	3.33333	0.5	4.33333	0.666667	3.5	0.666667	3.83333	0.666667	4.16667	0.566667	3.83333
4	XC	18	0.333333	3.66667	0.5	3.83333	0.833333	3.66667	0.5	4.16667	0.666667	4	0.566667	3.86667
5	Track	18	0.5	2.66667	0.333333	3.5	0.5	3.66667	1	4.66667	0.666667	3.66667	0.6	3.63333
6	Track	18	0.5	2.83333	0.166667	3.83333	0.5	3.66667	0.833333	3	0.5	4	0.5	3.46667
7	Track	18	0.5	4	0.666667	3	0.5	4	0.833333	3.83333	0.5	4.5	0.6	3.86667
8	Volleyball	19	1	3.66667	0.5	3.33333	0.833333	3.66667	0.833333	3.83333	0.5	3.5	0.733333	3.6
9	XC	19	0.666667	2.83333	0.5	3	0.666667	3	1	3.33333	0.666667	2.5	0.7	2.93333
10	Track	24	0.833333	3.66667	0.666667	3.66667	0.833333	4	0.666667	3.83333	0.666667	3	0.733333	3.63333
11	Track	21	0.833333	4	0.666667	3.83333	0.833333	4.16667	1	4.33333	0.666667	4.66667	0.8	4.2
12	XC	22	1	4	0.5	3.5	0.833333	3.83333	0.833333	4.5	0.833333	4.5	0.8	4.06667
13	Softball	21	0.833333	3.83333	0.666667	4.33333	0.833333	3.5	0.666667	3.5	0.666667	4	0.733333	3.83333
14	XC	21	0.833333	3.83333	0.666667	4	0.666667	3.5	0.833333	4.33333	0.5	3.33333	0.7	3.8
15	XC	20	0.833333	3.83333	0.833333	4	0.666667	3.33333	0.833333	3.66667	0.666667	3.33333	0.766667	3.63333
16	Volleyball	18	0.5	3	0.666667	2.83333	0.5	3	0.833333	3	0.5	3	0.6	2.96667
17	Soccer	20	0.666667	3.33333	1	4.5	0.666667	3.5	0.833333	3.33333	0.666667	3.5	0.766667	3.63333
18	Soccer	20	0.833333	1.83333	0.5	2.66667	0.833333	2.66667	0.833333	3	0.833333	4.5	0.766667	2.93333
19	Soccer	20	0.833333	3.16667	0.666667	3.83333	0.833333	3.33333	0.666667	3.83333	1	4.16667	0.8	3.66667
20	Soccer	21	1	3.33333	0.833333	3.83333	0.666667	4.16667	1	4.5	0.666667	3.33333	0.833333	3.83333
21	Soccer	19	1	3.5	0.5	3.83333	0.833333	4.16667	0.666667	4	0.666667	4.5	0.733333	4
22	Track	22	1	4.16667	0.666667	3.66667	0.666667	3.33333	0.666667	3.33333	0.833333	3.66667	0.766667	3.63333
23	Softball	19	0.5	4	0.5	3.66667	0.666667	4.33333	0.5	3.5	0.833333	4	0.6	3.9
24	Volleyball	21	0.833333	3.5	0.5	4	0.833333	3	0.833333	4	1	3.66667	0.8	3.63333
25	XC	20	1	3.66667	0.833333	3.83333	0.833333	3.33333	0.833333	3.5	0.666667	3.33333	0.833333	3.53333
26	Softball	19	0.666667	3.66667	0	3.33333	0.666667	3.16667	0.5	2.83333	0.5	3.5	0.466667	3.3
27	XC	18	0.5	3.33333	0	3.66667	0.5	4	0.666667	3.5	0.833333	3.66667	0.5	3.63333
28	XC	18	0.333333	3.5	0.166667	4	0.833333	4	0.666667	4	0.5	4	0.5	3.9
29	Track	18	0.833333	3.33333	0.666667	4	0.5	3.5	0.833333	3.16667	0.5	3.66667	0.666667	3.53333
30	Volleyball	21	0.666667	3.16667	0.833333	3	1	3.66667	0.833333	3.66667	0.833333	3	0.833333	3.3
31	Other	21	0.5	3.16667	0.666667	3.5	0.5	3.16667	0.833333	4	0.666667	4.16667	0.633333	3.6
32	Softball	19	0.5	2.83333	0.666667	3.33333	0.666667	3	1	4.5	0.5	3.66667	0.666667	3.46667
33	Other	18	0.666667	3.33333	0.5	4.33333	0.833333	3.66667	0.833333	3.5	0.333333	3.83333	0.633333	3.73333
34	Other	19	0.5	3.83333	0.333333	2.83333	0.833333	4	0.833333	4	0.833333	4.33333	0.666667	3.8
35	Volleyball	20	0.5	4	0.666667	3.16667	0.5	3.5	0.666667	4.16667	1	3.66667	0.666667	3.7
36	Other	21	0.166667	3.5	0.5	4.16667	0.5	3.66667	0.5	3.33333	0.666667	3.83333	0.466667	3.7
37	Track	21	0.5	3.66667	0.666667	4	0.833333	3.5	0.833333	3.83333	0.5	2.83333	0.666667	3.56667
38	Soccer	21	0.5	2.83333	0.333333	3.33333	0.833333	3.16667	0.833333	3.66667	0.833333	2.83333	0.666667	3.16667
39	Soccer	20	0.666667	3.16667	0.833333	4.66667	0.833333	4	1	4.5	1	4.5	0.866667	4.16667
40	Track	20	0.333333	3.33333	0.333333	3.33333	0.5	4.5	0.666667	3	1	3.66667	0.566667	3.56667
41	Cheer/Dance	18	0.5	3.33333	0.5	3.66667	0.333333	3	0.833333	3.33333	1	4.16667	0.633333	3.5
42	Cheer/Dance	21	0.833333	3.5	0.5	3.33333	0.666667	3.5	0.833333	3.5	0.833333	3.83333	0.733333	3.53333
43	Cheer/Dance	20	0.666667	3.33333	0.833333	4	0.5	3.83333	1	3.66667	0.666667	4.16667	0.733333	3.8
44	Golf	20	0.333333	3.33333	0.666667	2.83333	0.666667	4.33333	0.833333	3.66667	0.666667	4	0.633333	3.63333
45	Softball	19	0.666667	4.16667	0.333333	4	0.333333	3.83333	0.833333	4	0.666667	4	0.566667	4
46	Cheer/Dance	19	0.5	4.33333	0.5	4.16667	0.833333	5	0.833333	4.33333	1	4.33333	0.733333	4.43333
47	Cheer/Dance	19	0.833333	3	0.833333	3.33333	0.666667	4	1	3.16667	0.666667	3.16667	0.8	3.33333
48	Soccer	20	1	3.83333	0.666667	4	0.666667	4.33333	0.833333	4.33333	0.666667	3.66667	0.766667	4.03333
49	Soccer	21	0.666667	3.33333	0.666667	3.16667	0.833333	3.5	1	3.66667	0.833333	4	0.8	3.53333
50	Cheer/Dance	18	1	4.33333	0.666667	4.83333	1	3.66667	0.833333	5	0.5	4.66667	0.8	4.5
51	Cheer/Dance	20	0.666667	3.16667	0.5	3.33333	0.666667	3.66667	1	3	0.833333	3.66667	0.733333	3.36667

## Sheet: one way anova stats table 
ID	subscale	score
1	etiology	0.666667
2	etiology	0.833333
3	etiology	0.333333
4	etiology	0.333333
5	etiology	0.5
6	etiology	0.5
7	etiology	0.5
8	etiology	1
9	etiology	0.666667
10	etiology	0.833333
11	etiology	0.833333
12	etiology	1
13	etiology	0.833333
14	etiology	0.833333
15	etiology	0.833333
16	etiology	0.5
17	etiology	0.666667
18	etiology	0.833333
19	etiology	0.833333
20	etiology	1
21	etiology	1
22	etiology	1
23	etiology	0.5
24	etiology	0.833333
25	etiology	1
26	etiology	0.666667
27	etiology	0.5
28	etiology	0.333333
29	etiology	0.833333
30	etiology	0.666667
31	etiology	0.5
32	etiology	0.5
33	etiology	0.666667
34	etiology	0.5
35	etiology	0.5
36	etiology	0.166667
37	etiology	0.5
38	etiology	0.5
39	etiology	0.666667
40	etiology	0.333333
41	etiology	0.5
42	etiology	0.833333
43	etiology	0.666667
44	etiology	0.333333
45	etiology	0.666667
46	etiology	0.5
47	etiology	0.833333
48	etiology	1
49	etiology	0.666667
50	etiology	1
51	etiology	0.666667
1	signs_symptoms	0.666667
2	signs_symptoms	0.833333
3	signs_symptoms	0.5
4	signs_symptoms	0.5
5	signs_symptoms	0.333333
6	signs_symptoms	0.166667
7	signs_symptoms	0.666667
8	signs_symptoms	0.5
9	signs_symptoms	0.5
10	signs_symptoms	0.666667
11	signs_symptoms	0.666667
12	signs_symptoms	0.5
13	signs_symptoms	0.666667
14	signs_symptoms	0.666667
15	signs_symptoms	0.833333
16	signs_symptoms	0.666667
17	signs_symptoms	1
18	signs_symptoms	0.5
19	signs_symptoms	0.666667
20	signs_symptoms	0.833333
21	signs_symptoms	0.5
22	signs_symptoms	0.666667
23	signs_symptoms	0.5
24	signs_symptoms	0.5
25	signs_symptoms	0.833333
26	signs_symptoms	0
27	signs_symptoms	0
28	signs_symptoms	0.166667
29	signs_symptoms	0.666667
30	signs_symptoms	0.833333
31	signs_symptoms	0.666667
32	signs_symptoms	0.666667
33	signs_symptoms	0.5
34	signs_symptoms	0.333333
35	signs_symptoms	0.666667
36	signs_symptoms	0.5
37	signs_symptoms	0.666667
38	signs_symptoms	0.333333
39	signs_symptoms	0.833333
40	signs_symptoms	0.333333
41	signs_symptoms	0.5
42	signs_symptoms	0.5
43	signs_symptoms	0.833333
44	signs_symptoms	0.666667
45	signs_symptoms	0.333333
46	signs_symptoms	0.5
47	signs_symptoms	0.833333
48	signs_symptoms	0.666667
49	signs_symptoms	0.666667
50	signs_symptoms	0.666667
51	signs_symptoms	0.5
1	management	0.333333
2	management	1
3	management	0.666667
4	management	0.833333
5	management	0.5
6	management	0.5
7	management	0.5
8	management	0.833333
9	management	0.666667
10	management	0.833333
11	management	0.833333
12	management	0.833333
13	management	0.833333
14	management	0.666667
15	management	0.666667
16	management	0.5
17	management	0.666667
18	management	0.833333
19	management	0.833333
20	management	0.666667
21	management	0.833333
22	management	0.666667
23	management	0.666667
24	management	0.833333
25	management	0.833333
26	management	0.666667
27	management	0.5
28	management	0.833333
29	management	0.5
30	management	1
31	management	0.5
32	management	0.666667
33	management	0.833333
34	management	0.833333
35	management	0.5
36	management	0.5
37	management	0.833333
38	management	0.833333
39	management	0.833333
40	management	0.5
41	management	0.333333
42	management	0.666667
43	management	0.5
44	management	0.666667
45	management	0.333333
46	management	0.833333
47	management	0.666667
48	management	0.666667
49	management	0.833333
50	management	1
51	management	0.666667
1	risk_factor	1
2	risk_factor	1
3	risk_factor	0.666667
4	risk_factor	0.5
5	risk_factor	1
6	risk_factor	0.833333
7	risk_factor	0.833333
8	risk_factor	0.833333
9	risk_factor	1
10	risk_factor	0.666667
11	risk_factor	1
12	risk_factor	0.833333
13	risk_factor	0.666667
14	risk_factor	0.833333
15	risk_factor	0.833333
16	risk_factor	0.833333
17	risk_factor	0.833333
18	risk_factor	0.833333
19	risk_factor	0.666667
20	risk_factor	1
21	risk_factor	0.666667
22	risk_factor	0.666667
23	risk_factor	0.5
24	risk_factor	0.833333
25	risk_factor	0.833333
26	risk_factor	0.5
27	risk_factor	0.666667
28	risk_factor	0.666667
29	risk_factor	0.833333
30	risk_factor	0.833333
31	risk_factor	0.833333
32	risk_factor	1
33	risk_factor	0.833333
34	risk_factor	0.833333
35	risk_factor	0.666667
36	risk_factor	0.5
37	risk_factor	0.833333
38	risk_factor	0.833333
39	risk_factor	1
40	risk_factor	0.666667
41	risk_factor	0.833333
42	risk_factor	0.833333
43	risk_factor	1
44	risk_factor	0.833333
45	risk_factor	0.833333
46	risk_factor	0.833333
47	risk_factor	1
48	risk_factor	0.833333
49	risk_factor	1
50	risk_factor	0.833333
51	risk_factor	1
1	education	0.5
2	education	0.833333
3	education	0.666667
4	education	0.666667
5	education	0.666667
6	education	0.5
7	education	0.5
8	education	0.5
9	education	0.666667
10	education	0.666667
11	education	0.666667
12	education	0.833333
13	education	0.666667
14	education	0.5
15	education	0.666667
16	education	0.5
17	education	0.666667
18	education	0.833333
19	education	1
20	education	0.666667
21	education	0.666667
22	education	0.833333
23	education	0.833333
24	education	1
25	education	0.666667
26	education	0.5
27	education	0.833333
28	education	0.5
29	education	0.5
30	education	0.833333
31	education	0.666667
32	education	0.5
33	education	0.333333
34	education	0.833333
35	education	1
36	education	0.666667
37	education	0.5
38	education	0.833333
39	education	1
40	education	1
41	education	1
42	education	0.833333
43	education	0.666667
44	education	0.666667
45	education	0.666667
46	education	1
47	education	0.666667
48	education	0.666667
49	education	0.833333
50	education	0.5
51	education	0.833333

## Sheet: one way anova for confidence
ID	subscale	confidence	Average confidence etiology	Average confidence signs/symptoms	Average confidence management/treatment	average confidence risk factors	average confidence eduction/prevention
1	etiology	3.66667	3.66667	3.33333	3.33333	2.5	3.66667
2	etiology	4	4	4.16667	4.33333	4.16667	4
3	etiology	3.33333	3.33333	4.33333	3.5	3.83333	4.16667
4	etiology	3.66667	3.66667	3.83333	3.66667	4.16667	4
5	etiology	2.66667	2.66667	3.5	3.66667	4.66667	3.66667
6	etiology	2.83333	2.83333	3.83333	3.66667	3	4
7	etiology	4	4	3	4	3.83333	4.5
8	etiology	3.66667	3.66667	3.33333	3.66667	3.83333	3.5
9	etiology	2.83333	2.83333	3	3	3.33333	2.5
10	etiology	3.66667	3.66667	3.66667	4	3.83333	3
11	etiology	4	4	3.83333	4.16667	4.33333	4.66667
12	etiology	4	4	3.5	3.83333	4.5	4.5
13	etiology	3.83333	3.83333	4.33333	3.5	3.5	4
14	etiology	3.83333	3.83333	4	3.5	4.33333	3.33333
15	etiology	3.83333	3.83333	4	3.33333	3.66667	3.33333
16	etiology	3	3	2.83333	3	3	3
17	etiology	3.33333	3.33333	4.5	3.5	3.33333	3.5
18	etiology	1.83333	1.83333	2.66667	2.66667	3	4.5
19	etiology	3.16667	3.16667	3.83333	3.33333	3.83333	4.16667
20	etiology	3.33333	3.33333	3.83333	4.16667	4.5	3.33333
21	etiology	3.5	3.5	3.83333	4.16667	4	4.5
22	etiology	4.16667	4.16667	3.66667	3.33333	3.33333	3.66667
23	etiology	4	4	3.66667	4.33333	3.5	4
24	etiology	3.5	3.5	4	3	4	3.66667
25	etiology	3.66667	3.66667	3.83333	3.33333	3.5	3.33333
26	etiology	3.66667	3.66667	3.33333	3.16667	2.83333	3.5
27	etiology	3.33333	3.33333	3.66667	4	3.5	3.66667
28	etiology	3.5	3.5	4	4	4	4
29	etiology	3.33333	3.33333	4	3.5	3.16667	3.66667
30	etiology	3.16667	3.16667	3	3.66667	3.66667	3
31	etiology	3.16667	3.16667	3.5	3.16667	4	4.16667
32	etiology	2.83333	2.83333	3.33333	3	4.5	3.66667
33	etiology	3.33333	3.33333	4.33333	3.66667	3.5	3.83333
34	etiology	3.83333	3.83333	2.83333	4	4	4.33333
35	etiology	4	4	3.16667	3.5	4.16667	3.66667
36	etiology	3.5	3.5	4.16667	3.66667	3.33333	3.83333
37	etiology	3.66667	3.66667	4	3.5	3.83333	2.83333
38	etiology	2.83333	2.83333	3.33333	3.16667	3.66667	2.83333
39	etiology	3.16667	3.16667	4.66667	4	4.5	4.5
40	etiology	3.33333	3.33333	3.33333	4.5	3	3.66667
41	etiology	3.33333	3.33333	3.66667	3	3.33333	4.16667
42	etiology	3.5	3.5	3.33333	3.5	3.5	3.83333
43	etiology	3.33333	3.33333	4	3.83333	3.66667	4.16667
44	etiology	3.33333	3.33333	2.83333	4.33333	3.66667	4
45	etiology	4.16667	4.16667	4	3.83333	4	4
46	etiology	4.33333	4.33333	4.16667	5	4.33333	4.33333
47	etiology	3	3	3.33333	4	3.16667	3.16667
48	etiology	3.83333	3.83333	4	4.33333	4.33333	3.66667
49	etiology	3.33333	3.33333	3.16667	3.5	3.66667	4
50	etiology	4.33333	4.33333	4.83333	3.66667	5	4.66667
51	etiology	3.16667	3.16667	3.33333	3.66667	3	3.66667
1	signs_symptoms	3.33333
2	signs_symptoms	4.16667
3	signs_symptoms	4.33333
4	signs_symptoms	3.83333
5	signs_symptoms	3.5
6	signs_symptoms	3.83333
7	signs_symptoms	3
8	signs_symptoms	3.33333
9	signs_symptoms	3
10	signs_symptoms	3.66667
11	signs_symptoms	3.83333
12	signs_symptoms	3.5
13	signs_symptoms	4.33333
14	signs_symptoms	4
15	signs_symptoms	4
16	signs_symptoms	2.83333
17	signs_symptoms	4.5
18	signs_symptoms	2.66667
19	signs_symptoms	3.83333
20	signs_symptoms	3.83333
21	signs_symptoms	3.83333
22	signs_symptoms	3.66667
23	signs_symptoms	3.66667
24	signs_symptoms	4
25	signs_symptoms	3.83333
26	signs_symptoms	3.33333
27	signs_symptoms	3.66667
28	signs_symptoms	4
29	signs_symptoms	4
30	signs_symptoms	3
31	signs_symptoms	3.5
32	signs_symptoms	3.33333
33	signs_symptoms	4.33333
34	signs_symptoms	2.83333
35	signs_symptoms	3.16667
36	signs_symptoms	4.16667
37	signs_symptoms	4
38	signs_symptoms	3.33333
39	signs_symptoms	4.66667
40	signs_symptoms	3.33333
41	signs_symptoms	3.66667
42	signs_symptoms	3.33333
43	signs_symptoms	4
44	signs_symptoms	2.83333
45	signs_symptoms	4
46	signs_symptoms	4.16667
47	signs_symptoms	3.33333
48	signs_symptoms	4
49	signs_symptoms	3.16667
50	signs_symptoms	4.83333
51	signs_symptoms	3.33333
1	management	3.33333
2	management	4.33333
3	management	3.5
4	management	3.66667
5	management	3.66667
6	management	3.66667
7	management	4
8	management	3.66667
9	management	3
10	management	4
11	management	4.16667
12	management	3.83333
13	management	3.5
14	management	3.5
15	management	3.33333
16	management	3
17	management	3.5
18	management	2.66667
19	management	3.33333
20	management	4.16667
21	management	4.16667
22	management	3.33333
23	management	4.33333
24	management	3
25	management	3.33333
26	management	3.16667
27	management	4
28	management	4
29	management	3.5
30	management	3.66667
31	management	3.16667
32	management	3
33	management	3.66667
34	management	4
35	management	3.5
36	management	3.66667
37	management	3.5
38	management	3.16667
39	management	4
40	management	4.5
41	management	3
42	management	3.5
43	management	3.83333
44	management	4.33333
45	management	3.83333
46	management	5
47	management	4
48	management	4.33333
49	management	3.5
50	management	3.66667
51	management	3.66667
1	risk_factor	2.5
2	risk_factor	4.16667
3	risk_factor	3.83333
4	risk_factor	4.16667
5	risk_factor	4.66667
6	risk_factor	3
7	risk_factor	3.83333
8	risk_factor	3.83333
9	risk_factor	3.33333
10	risk_factor	3.83333
11	risk_factor	4.33333
12	risk_factor	4.5
13	risk_factor	3.5
14	risk_factor	4.33333
15	risk_factor	3.66667
16	risk_factor	3
17	risk_factor	3.33333
18	risk_factor	3
19	risk_factor	3.83333
20	risk_factor	4.5
21	risk_factor	4
22	risk_factor	3.33333
23	risk_factor	3.5
24	risk_factor	4
25	risk_factor	3.5
26	risk_factor	2.83333
27	risk_factor	3.5
28	risk_factor	4
29	risk_factor	3.16667
30	risk_factor	3.66667
31	risk_factor	4
32	risk_factor	4.5
33	risk_factor	3.5
34	risk_factor	4
35	risk_factor	4.16667
36	risk_factor	3.33333
37	risk_factor	3.83333
38	risk_factor	3.66667
39	risk_factor	4.5
40	risk_factor	3
41	risk_factor	3.33333
42	risk_factor	3.5
43	risk_factor	3.66667
44	risk_factor	3.66667
45	risk_factor	4
46	risk_factor	4.33333
47	risk_factor	3.16667
48	risk_factor	4.33333
49	risk_factor	3.66667
50	risk_factor	5
51	risk_factor	3
1	education	3.66667
2	education	4
3	education	4.16667
4	education	4
5	education	3.66667
6	education	4
7	education	4.5
8	education	3.5
9	education	2.5
10	education	3
11	education	4.66667
12	education	4.5
13	education	4
14	education	3.33333
15	education	3.33333
16	education	3
17	education	3.5
18	education	4.5
19	education	4.16667
20	education	3.33333
21	education	4.5
22	education	3.66667
23	education	4
24	education	3.66667
25	education	3.33333
26	education	3.5
27	education	3.66667
28	education	4
29	education	3.66667
30	education	3
31	education	4.16667
32	education	3.66667
33	education	3.83333
34	education	4.33333
35	education	3.66667
36	education	3.83333
37	education	2.83333
38	education	2.83333
39	education	4.5
40	education	3.66667
41	education	4.16667
42	education	3.83333
43	education	4.16667
44	education	4
45	education	4
46	education	4.33333
47	education	3.16667
48	education	3.66667
49	education	4
50	education	4.66667
51	education	3.66667
