# Supplementary material for: Confidence in eating disorder knowledge does not predict actual knowledge in collegiate female athletes
Source: PeerJ. 2018 Oct 29;6:e5868. doi: 10.7717/peerj.5868 (PMC6211262; doi:10.7717/peerj.5868)
Supplement: Supplemental Information 1 [file peerj-06-5868-s002.sas]

title "Confidence in Eating Disorder Knowledge Does not Predict Actual Knowledge in Female College Athletes"; 
data eda; 
input Subject $ Sport $	age	Q1	CQ1	Q2	CQ2	Q3  	CQ3	Q4	CQ4	Q5	CQ5	Q6	CQ6	Q7	CQ7	Q8	CQ8	Q9	CQ9	Q10	CQ10	Q11	CQ11	Q12	CQ12	Q13	CQ13	Q14	CQ14	Q15	CQ15	Q16	CQ16	Q17	CQ17	Q18	CQ18	Q19	CQ19	Q20	CQ20	Q21	CQ21	Q22	CQ22	Q23	CQ23	Q24	CQ24	Q25	CQ25	Q26	CQ26	Q27	CQ27	Q28	CQ28	Q29	CQ29	Q30	CQ30;
eitology= Q1 + Q2 +Q3 + q4 +q6+ q6; 
signs=q7+ q8+ q9+ q10 + q11+ q12;
management =q13 + q14 + q15 + q16+ q17 + q18;
risk= q19+ q20+ q21+ q22 + q23+ q24;
prevention= q25 + q26 + q27 + q28 + q29 + q30;  
score= Q1 + Q2 +Q3 + q4 +q5 + q6 + q7 +q8+ q9+ q10 + q11+ q12 + q13 + q14 + q15 + q16+ q17 + q18 + q19+ q20+ q21+ q22 + q23+ q24 + q25 + q26 + q27 + q28 + q29 + q30; 
 confidence= 	(CQ1	+ CQ2 +	CQ3	+	CQ4 + CQ5 +	CQ6 + CQ7	+	CQ8	+	CQ9 +	CQ10 +	CQ11 +	CQ12 +	CQ13 +		CQ14 +		CQ15	+	CQ16 + CQ17	+	CQ18	+	CQ19	+	CQ20	+	CQ21	+	CQ22 +	CQ23 + 	CQ24 +	CQ25 + 	CQ26 + CQ27 + CQ28 + CQ29 + CQ30)/30;

datalines; 
41	Cheer 	18	0.00	3.00	0.00	3	1.00	3	1.00	5	1.00	3	0.00	3	1.00	3	1.00	3	0.00	5	0.00	5.00	0.00	3	1.00	3	0.00	3	0.00	3	0.00	3	1.00	3	0.00	3	1.00	3	0.00	1	1.00	5	1.00	3	1.00	3	1.00	5	1.00	3	1.00	5	1.00	4	1.00	5	1.00	5	1.00	3	1.00	3
42	Cheer 	21	1.00	3.00	1.00	4	1.00	4	1.00	4	1.00	3	0.00	3	0.00	4	0.00	3	0.00	3	1.00	3.00	1.00	4	1.00	3	0.00	3	1.00	4	1.00	4	1.00	4	0.00	3	1.00	3	0.00	3	1.00	4	1.00	3	1.00	4	1.00	4	1.00	3	1.00	4	0.00	4	1.00	4	1.00	5	1.00	3	1.00	3
43	Cheer 	20	0.00	3.00	1.00	3	1.00	3	1.00	4	1.00	4	0.00	3	1.00	4	1.00	4	0.00	5	1.00	4.00	1.00	4	1.00	3	0.00	4	1.00	3	1.00	4	1.00	4	0.00	4	0.00	4	1.00	4	1.00	4	1.00	3	1.00	4	1.00	4	1.00	3	1.00	5	1.00	4	1.00	5	1.00	4	0.00	3	0.00	4
46	Cheer 	19	0.00	5.00	0.00	4	1.00	4	1.00	4	1.00	4	0.00	5	0.00	5	0.00	3	0.00	5	1.00	4.00	1.00	3	1.00	5	0.00	5	1.00	5	1.00	5	1.00	5	1.00	5	1.00	5	1.00	3	1.00	5	1.00	3	1.00	5	1.00	5	0.00	5	1.00	5	1.00	4	1.00	4	1.00	5	1.00	4	1.00	4
47	Cheer 	19	1.00	3.00	1.00	4	1.00	4	1.00	3	1.00	2	0.00	2	1.00	3	1.00	4	0.00	4	1.00	3.00	1.00	3	1.00	3	0.00	4	1.00	4	1.00	4	1.00	5	1.00	4	0.00	3	1.00	3	1.00	3	1.00	4	1.00	4	1.00	3	1.00	2	1.00	3	1.00	3	1.00	5	1.00	2	0.00	3	0.00	3
50	Cheer 	18	1.00	3.00	1.00	5	1.00	5	1.00	5	1.00	5	1.00	3	1.00	5	1.00	4	0.00	5	1.00	5.00	1.00	5	0.00	5	1.00	3	1.00	3	1.00	3	1.00	4	1.00	5	1.00	4	1.00	5	1.00	5	0.00	5	1.00	5	1.00	5	1.00	5	1.00	5	1.00	5	1.00	5	0.00	5	0.00	5	0.00	3
51	Cheer 	20	0.00	4.00	1.00	3	1.00	3	1.00	3	0.00	3	1.00	3	1.00	3	1.00	3	0.00	4	0.00	3.00	1.00	4	0.00	3	0.00	3	1.00	4	1.00	4	1.00	4	1.00	4	0.00	3	1.00	2	1.00	3	1.00	2	1.00	4	1.00	4	1.00	3	1.00	4	1.00	4	1.00	4	1.00	4	0.00	3	1.00	3
4	run	18	0.00	4.00	1.00	3	0.00	3	1.00	4	0.00	4	0.00	4	1.00	4	0.00	4	0.00	4	0.00	4.00	1.00	4	1.00	3	0.00	3	1.00	4	1.00	4	1.00	5	1.00	3	1.00	3	0.00	3	0.00	4	1.00	5	1.00	4	1.00	5	0.00	4	1.00	3	1.00	5	1.00	5	0.00	3	0.00	5	1.00	3
9	run	19	0.00	2.00	1.00	4	1.00	4	1.00	3	1.00	2	0.00	2	1.00	3	1.00	4	0.00	4	0.00	2.00	1.00	3	0.00	2	1.00	3	0.00	2	1.00	3	1.00	4	1.00	3	0.00	3	1.00	3	1.00	4	1.00	3	1.00	3	1.00	4	1.00	3	1.00	3	0.00	2	1.00	3	1.00	2	0.00	3	1.00	2
12	run	22	1.00	5.00	1.00	4	1.00	4	1.00	5	1.00	4	1.00	2	1.00	3	1.00	4	0.00	5	1.00	4.00	0.00	2	0.00	3	1.00	2	1.00	4	1.00	5	1.00	4	0.00	5	1.00	3	1.00	4	1.00	5	1.00	5	1.00	5	1.00	5	0.00	3	1.00	5	1.00	4	1.00	3	1.00	5	1.00	5	0.00	5
14	run	21	1.00	4.00	1.00	4	1.00	4	1.00	3	1.00	4	0.00	4	1.00	4	1.00	5	0.00	5	0.00	3.00	1.00	4	1.00	3	0.00	3	1.00	3	1.00	5	1.00	4	1.00	3	0.00	3	1.00	5	1.00	4	0.00	3	1.00	4	1.00	5	1.00	5	1.00	4	1.00	4	1.00	4	0.00	3	0.00	3	0.00	2
15	run	20	1.00	4.00	1.00	4	1.00	4	1.00	4	1.00	4	0.00	3	1.00	4	1.00	4	0.00	5	1.00	4.00	1.00	4	1.00	3	0.00	4	0.00	2	1.00	4	1.00	4	1.00	3	1.00	3	1.00	4	1.00	4	1.00	2	1.00	4	1.00	5	0.00	3	1.00	3	1.00	3	1.00	4	1.00	3	0.00	4	0.00	3
25	run	20	1.00	3.00	1.00	4	1.00	4	1.00	5	1.00	3	1.00	3	1.00	4	1.00	5	0.00	5	1.00	2.00	1.00	4	1.00	3	1.00	4	1.00	2	1.00	5	1.00	5	1.00	2	0.00	2	1.00	3	1.00	4	0.00	2	1.00	5	1.00	5	1.00	2	1.00	5	1.00	5	1.00	5	1.00	1	0.00	2	0.00	2
27	run	18	0.00	3.00	1.00	5	1.00	5	0.00	2	1.00	1	0.00	4	0.00	5	0.00	3	0.00	4	0.00	4.00	0.00	3	0.00	3	0.00	5	1.00	3	1.00	4	1.00	5	0.00	2	0.00	5	1.00	3	1.00	5	0.00	2	1.00	5	1.00	4	0.00	2	1.00	5	1.00	4	1.00	4	1.00	3	1.00	3	0.00	3
28	run	18	0.00	3.00	0.00	3	0.00	3	1.00	4	0.00	4	1.00	4	0.00	4	0.00	4	0.00	4	0.00	4.00	1.00	4	0.00	4	0.00	4	1.00	4	1.00	4	1.00	4	1.00	4	1.00	4	0.00	4	1.00	4	1.00	4	1.00	4	1.00	4	0.00	4	1.00	4	1.00	4	1.00	4	0.00	4	0.00	4	0.00	4
44	Golf	20	0.00	2.00	0.00	4	1.00	4	1.00	4	0.00	2	0.00	4	0.00	3	0.00	3	1.00	3	1.00	2.00	1.00	2	1.00	4	0.00	4	1.00	4	1.00	5	1.00	5	1.00	4	0.00	4	1.00	4	1.00	4	0.00	3	1.00	4	1.00	4	1.00	3	1.00	5	1.00	4	1.00	3	1.00	5	0.00	3	0.00	4
31	Other	21	0.00	4.00	0.00	4	1.00	4	1.00	2	1.00	2	0.00	3	1.00	3	1.00	4	0.00	3	1.00	3.00	1.00	4	0.00	4	0.00	4	0.00	3	1.00	3	1.00	3	1.00	3	0.00	3	1.00	3	1.00	4	1.00	4	1.00	5	1.00	5	0.00	3	1.00	4	1.00	4	1.00	4	1.00	5	0.00	4	0.00	4
33	Other	18	1.00	3.00	1.00	4	1.00	4	1.00	4	0.00	3	0.00	2	1.00	5	0.00	4	0.00	5	1.00	3.00	1.00	5	0.00	4	1.00	3	1.00	4	1.00	4	1.00	4	1.00	4	0.00	3	1.00	4	1.00	3	1.00	3	1.00	5	1.00	4	0.00	2	1.00	4	0.00	2	1.00	5	0.00	4	0.00	4	0.00	4
34	Other	19	0.00	4.00	0.00	4	1.00	4	1.00	4	1.00	3	0.00	4	0.00	4	0.00	1	1.00	5	1.00	3.00	0.00	2	0.00	2	1.00	5	1.00	3	1.00	5	1.00	3	1.00	4	0.00	4	1.00	4	1.00	4	1.00	2	1.00	4	1.00	5	0.00	5	1.00	5	1.00	5	1.00	5	1.00	5	1.00	2	0.00	4
36	Other	21	0.00	4.00	0.00	4	0.00	4	0.00	4	1.00	3	0.00	2	0.00	4	1.00	5	0.00	5	1.00	4.00	1.00	3	0.00	4	0.00	5	0.00	4	1.00	3	1.00	4	1.00	3	0.00	3	1.00	4	0.00	2	0.00	4	1.00	4	1.00	4	0.00	2	1.00	4	1.00	4	1.00	4	1.00	4	0.00	3	0.00	4
17	Soccer	20	0.00	3.00	1.00	3	1.00	3	1.00	4	1.00	4	0.00	3	1.00	5	1.00	5	1.00	4	1.00	5.00	1.00	5	1.00	3	0.00	3	1.00	4	1.00	4	1.00	4	1.00	3	0.00	3	1.00	3	1.00	4	1.00	3	1.00	3	1.00	5	0.00	2	1.00	4	1.00	4	0.00	3	1.00	4	0.00	3	1.00	3
18	Soccer	20	1.00	2.00	1.00	2	0.00	2	1.00	2	1.00	1	1.00	2	1.00	3	1.00	1	0.00	5	0.00	3.00	1.00	1	0.00	3	0.00	3	1.00	3	1.00	5	1.00	3	1.00	1	1.00	1	1.00	1	1.00	3	1.00	3	1.00	4	1.00	5	0.00	2	1.00	5	1.00	5	1.00	5	1.00	5	0.00	5	1.00	2
19	Soccer	20	1.00	3.00	1.00	4	1.00	4	1.00	3	0.00	2	1.00	3	1.00	3	1.00	4	0.00	5	1.00	4.00	1.00	3	0.00	4	1.00	2	1.00	3	1.00	5	1.00	5	1.00	3	0.00	2	1.00	4	1.00	4	0.00	3	1.00	4	1.00	5	0.00	3	1.00	4	1.00	4	1.00	5	1.00	5	1.00	4	1.00	3
20	Soccer	21	1.00	4.00	1.00	3	1.00	3	1.00	5	1.00	3	1.00	2	1.00	2	1.00	3	0.00	5	1.00	5.00	1.00	5	1.00	3	0.00	5	1.00	4	1.00	5	1.00	5	1.00	3	0.00	3	1.00	5	1.00	4	1.00	5	1.00	5	1.00	5	1.00	3	1.00	5	0.00	4	1.00	3	1.00	4	1.00	3	0.00	1
21	Soccer	19	1.00	3.00	1.00	5	1.00	5	1.00	3	1.00	2	1.00	3	1.00	4	0.00	3	1.00	5	0.00	4.00	0.00	4	1.00	3	0.00	4	1.00	4	1.00	4	1.00	5	1.00	4	1.00	4	1.00	3	1.00	4	0.00	2	1.00	5	1.00	5	0.00	5	1.00	5	0.00	3	1.00	5	1.00	5	0.00	4	1.00	5
38	Soccer	21	0.00	3.00	1.00	2	1.00	2	1.00	4	0.00	2	0.00	4	0.00	3	0.00	3	0.00	4	1.00	3.00	1.00	3	0.00	4	0.00	4	1.00	2	1.00	4	1.00	3	1.00	3	1.00	3	1.00	4	0.00	4	1.00	3	1.00	4	1.00	3	1.00	4	1.00	4	1.00	3	1.00	2	1.00	3	0.00	3	1.00	2
39	Soccer	20	0.00	3.00	1.00	4	1.00	4	0.00	3	1.00	2	1.00	3	1.00	4	1.00	5	0.00	5	1.00	5.00	1.00	5	1.00	4	0.00	4	1.00	3	1.00	5	1.00	5	1.00	4	1.00	3	1.00	3	1.00	5	1.00	4	1.00	5	1.00	5	1.00	5	1.00	5	1.00	4	1.00	4	1.00	5	1.00	5	1.00	4
48	Soccer	20	1.00	2.00	1.00	4	1.00	4	1.00	4	1.00	5	1.00	4	1.00	5	1.00	4	0.00	5	0.00	4.00	1.00	3	1.00	3	0.00	5	1.00	4	1.00	5	1.00	5	1.00	4	0.00	3	1.00	4	1.00	4	0.00	4	1.00	5	1.00	5	1.00	4	1.00	4	1.00	3	1.00	4	1.00	3	0.00	5	0.00	3
49	Soccer	21	1.00	4.00	0.00	3	1.00	3	1.00	3	1.00	3	0.00	4	1.00	3	1.00	3	0.00	4	0.00	3.00	1.00	3	1.00	3	0.00	4	1.00	3	1.00	4	1.00	3	1.00	4	1.00	3	1.00	3	1.00	4	1.00	3	1.00	4	1.00	5	1.00	3	1.00	4	1.00	5	1.00	5	1.00	4	0.00	3	1.00	3
13	Softball	21	1.00	4.00	1.00	4	1.00	4	1.00	4	1.00	4	0.00	3	1.00	4	1.00	5	0.00	5	1.00	4.00	1.00	5	0.00	3	1.00	4	1.00	4	1.00	4	0.00	2	1.00	3	1.00	4	0.00	4	1.00	2	1.00	4	1.00	4	1.00	5	0.00	2	1.00	5	1.00	4	1.00	4	1.00	4	0.00	4	0.00	3
23	Softball	19	0.00	4.00	1.00	4	1.00	4	0.00	3	1.00	4	0.00	5	0.00	3	0.00	4	0.00	3	1.00	4.00	1.00	4	1.00	4	1.00	3	0.00	4	1.00	5	1.00	5	1.00	5	0.00	4	0.00	3	1.00	3	0.00	3	1.00	4	1.00	4	0.00	4	1.00	4	1.00	4	1.00	4	1.00	4	0.00	4	1.00	4
26	Softball	19	1.00	4.00	1.00	4	1.00	4	0.00	4	1.00	2	0.00	4	0.00	3	0.00	3	0.00	4	0.00	3.00	0.00	3	0.00	4	0.00	3	1.00	3	1.00	4	1.00	4	1.00	2	0.00	3	0.00	3	1.00	3	0.00	2	1.00	3	1.00	3	0.00	3	1.00	4	1.00	3	1.00	4	0.00	3	0.00	4	0.00	3
32	Softball	19	0.00	2.00	1.00	3	0.00	3	1.00	3	0.00	3	1.00	3	1.00	4	0.00	3	0.00	4	1.00	3.00	1.00	3	1.00	3	0.00	3	1.00	3	1.00	3	1.00	3	1.00	3	0.00	3	1.00	4	1.00	4	1.00	4	1.00	5	1.00	5	1.00	5	1.00	5	1.00	3	1.00	5	0.00	5	0.00	2	0.00	2
45	Softball	19	0.00	5.00	1.00	5	1.00	5	1.00	4	0.00	3	1.00	3	0.00	3	1.00	5	0.00	4	1.00	4.00	0.00	4	0.00	4	1.00	4	0.00	3	0.00	4	0.00	4	1.00	4	0.00	4	1.00	4	1.00	4	0.00	3	1.00	4	1.00	5	1.00	4	1.00	5	1.00	4	1.00	4	1.00	4	0.00	4	0.00	3
1	Tennis	19	1.00	5.00	0.00	3	1.00	3	1.00	4	1.00	4	0	3	1.00	3	1.00	3	0.00	4	1.00	3.00	1.00	3	0	4	0.00	4	0.00	3	1.00	3	1.00	4	0.00	3	0.00	3	1.00	3	1.00	1	1.00	3	1.00	3	1.00	4	1.00	1	1.00	5	1.00	4	1.00	5	0.00	3	0.00	2	0.00	3
2	Tennis	19	0.00	4.00	1.00	4	1.00	4	1.00	4	1.00	4	1.00	4	1.00	4	1.00	5	0.00	4	1.00	4.00	1.00	5	1.00	3	1.00	5	1.00	4	1.00	4	1.00	5	1.00	4	1.00	4	1.00	4	1.00	4	1.00	5	1.00	4	1.00	5	1.00	3	1.00	4	1.00	4	1.00	4	1.00	4	0.00	4	1.00	4
5	track 	18	0.00	3.00	0.00	3	1.00	3	1.00	4	1.00	1	0.00	2	0.00	3	0.00	1	0.00	3	1.00	5.00	1.00	4	0.00	5	0.00	4	0.00	4	1.00	3	1.00	4	1.00	4	0.00	3	1.00	4	1.00	5	1.00	5	1.00	5	1.00	5	1.00	4	1.00	3	1.00	4	1.00	5	0.00	3	1.00	5	0.00	2
6	track 	18	0.00	3.00	1.00	3	1.00	3	0.00	4	1.00	1	0.00	3	1.00	4	0.00	4	0.00	5	0.00	4.00	0.00	3	0.00	3	0.00	3	1.00	3	1.00	5	1.00	5	0.00	3	0.00	3	0.00	1	1.00	3	1.00	1	1.00	5	1.00	5	1.00	3	1.00	5	1.00	4	1.00	5	0.00	3	0.00	4	0.00	3
7	track 	18	1.00	5.00	0.00	5	1.00	5	1.00	3	0.00	3	0.00	3	1.00	3	0.00	3	1.00	4	1.00	3.00	1.00	3	0.00	2	0.00	2	0.00	5	1.00	5	1.00	5	1.00	5	0.00	2	1.00	4	1.00	2	0.00	2	1.00	5	1.00	5	1.00	5	1.00	5	1.00	4	1.00	5	0.00	3	0.00	5	0.00	5
11	track 	21	1.00	4.00	1.00	4	1.00	4	1.00	5	1.00	4	0.00	3	1.00	4	1.00	3	0.00	5	1.00	5.00	1.00	4	0.00	2	0.00	3	1.00	4	1.00	4	1.00	5	1.00	4	1.00	5	1.00	4	1.00	5	1.00	4	1.00	5	1.00	5	1.00	3	1.00	5	1.00	4	1.00	5	1.00	4	0.00	5	0.00	5
22	track 	22	1.00	5.00	1.00	4	1.00	4	1.00	5	1.00	4	1.00	3	1.00	4	0.00	3	0.00	5	1.00	5.00	1.00	2	1.00	3	0.00	3	1.00	4	1.00	3	1.00	4	1.00	3	0.00	3	0.00	1	1.00	3	1.00	4	1.00	5	1.00	5	0.00	2	1.00	5	1.00	4	1.00	5	1.00	3	0.00	4	1.00	1
29	track 	18	1.00	3.00	1.00	3	1.00	3	1.00	3	0.00	4	1.00	4	0.00	4	1.00	4	1.00	4	0.00	4.00	1.00	4	1.00	4	0.00	4	1.00	3	0.00	3	1.00	4	1.00	4	0.00	3	1.00	4	1.00	3	1.00	3	1.00	3	1.00	3	0.00	3	1.00	3	1.00	3	1.00	4	0.00	4	0.00	4	0.00	4
37	track 	21	0.00	3.00	1.00	4	1.00	4	1.00	4	0.00	3	0.00	4	1.00	5	1.00	5	0.00	4	0.00	3.00	1.00	4	1.00	3	0.00	2	1.00	3	1.00	4	1.00	5	1.00	3	1.00	4	1.00	4	1.00	4	1.00	3	1.00	4	1.00	4	0.00	4	1.00	4	0.00	2	1.00	4	0.00	2	0.00	3	1.00	2
40	track 	20	0.00	4.00	1.00	3	0.00	3	0.00	3	1.00	2	0.00	5	1.00	3	0.00	2	0.00	5	0.00	5.00	0.00	3	1.00	2	0.00	5	0.00	4	1.00	5	1.00	4	1.00	5	0.00	4	1.00	3	0.00	3	1.00	3	1.00	4	1.00	2	0.00	3	1.00	5	1.00	5	1.00	4	1.00	3	1.00	3	1.00	2
10	Throws	24	1.00	4.00	1.00	4	1.00	4	1.00	4	1.00	3	0.00	3	0.00	3	1.00	4	0.00	4	1.00	4.00	1.00	3	1.00	4	1.00	4	1.00	4	1.00	4	1.00	4	1.00	4	0.00	4	1.00	4	1.00	4	0.00	4	1.00	4	1.00	4	0.00	3	1.00	3	1.00	3	1.00	3	0.00	3	0.00	3	1.00	3
3	Volleyball	21	0.00	4.00	0.00	3	1.00	3	1.00	3	0.00	4	0.00	3	1.00	3	0.00	4	0.00	5	1.00	5.00	1.00	5	0.00	4	0.00	5	1.00	3	1.00	3	1.00	4	1.00	3	0.00	3	1.00	3	1.00	4	0.00	3	1.00	4	1.00	5	0.00	4	1.00	5	1.00	4	1.00	4	1.00	4	0.00	4	0.00	4
8	Volleyball	19	1.00	3.00	1.00	4	1.00	4	1.00	3	1.00	4	1.00	4	0.00	3	0.00	4	0.00	4	1.00	3.00	1.00	3	1.00	3	1.00	4	0.00	3	1.00	4	1.00	4	1.00	4	1.00	3	1.00	4	1.00	4	1.00	3	1.00	4	1.00	4	0.00	4	1.00	3	0.00	3	1.00	4	1.00	4	0.00	3	0.00	4
16	Volleyball	18	0.00	1.00	1.00	4	0.00	4	1.00	3	1.00	2	0.00	4	0.00	4	1.00	2	0.00	3	1.00	4.00	1.00	2	1.00	2	0.00	3	0.00	3	1.00	3	1.00	3	1.00	3	0.00	3	1.00	3	1.00	3	1.00	3	1.00	3	1.00	3	0.00	3	1.00	3	0.00	3	1.00	3	1.00	3	0.00	3	0.00	3
24	Volleyball	21	1.00	3.00	1.00	3	1.00	3	1.00	4	1.00	4	0.00	4	1.00	4	1.00	4	0.00	4	0.00	4.00	1.00	4	0.00	4	0.00	3	1.00	3	1.00	4	1.00	4	1.00	2	1.00	2	1.00	3	1.00	4	0.00	4	1.00	4	1.00	5	1.00	4	1.00	4	1.00	4	1.00	4	1.00	3	1.00	4	1.00	3
30	Volleyball	21	1.00	3.00	1.00	3	1.00	3	1.00	3	0.00	3	0.00	4	1.00	3	1.00	2	0.00	4	1.00	4.00	1.00	3	1.00	2	1.00	2	1.00	4	1.00	5	1.00	3	1.00	4	1.00	4	1.00	4	1.00	4	0.00	1	1.00	4	1.00	5	1.00	4	1.00	3	1.00	4	1.00	4	0.00	3	1.00	2	1.00	2
35	Volleyball	20	0.00	4.00	0.00	4	1.00	4	1.00	3	1.00	4	0.00	5	1.00	3	0.00	4	1.00	3	1.00	3.00	1.00	2	0.00	4	0.00	3	0.00	2	1.00	4	1.00	4	0.00	4	1.00	4	1.00	5	1.00	4	0.00	4	1.00	4	1.00	5	0.00	3	1.00	4	1.00	4	1.00	5	1.00	2	1.00	5	1.00	2
; 
/*proc corr alpha; 
var Q1 Q2 Q3 q4 q5 q6 q7 q8 q10 q11 q12  q13  q14  q15  q16 q17  q18  q19 q20 q24  q28  q29  q30; */

title "internal consistency of exam"; 
proc corr alpha; 
var Q1-Q30; 

title "internal consistency of confidence scale"; 
proc corr alpha; 
var CQ1-CQ30; 


title "regression of score to age"; 
proc reg; 
model score = age; 

title "regression of score to confidence"; 
proc reg; 
model score=confidence; 
run; 


title "means and standard deviations for subscales and total scores and confidence"; 
proc means n mean std var ;
var Q1-Q30
eitology
signs
management
risk
prevention
score;
run; 
quit;  


data score; 
input id $ scale $ score; 
datalines; 
1	etiology	0.666666667
2	etiology	0.833333333
3	etiology	0.333333333
4	etiology	0.333333333
5	etiology	0.5
6	etiology	0.5
7	etiology	0.5
8	etiology	1
9	etiology	0.666666667
10	etiology	0.833333333
11	etiology	0.833333333
12	etiology	1
13	etiology	0.833333333
14	etiology	0.833333333
15	etiology	0.833333333
16	etiology	0.5
17	etiology	0.666666667
18	etiology	0.833333333
19	etiology	0.833333333
20	etiology	1
21	etiology	1
22	etiology	1
23	etiology	0.5
24	etiology	0.833333333
25	etiology	1
26	etiology	0.666666667
27	etiology	0.5
28	etiology	0.333333333
29	etiology	0.833333333
30	etiology	0.666666667
31	etiology	0.5
32	etiology	0.5
33	etiology	0.666666667
34	etiology	0.5
35	etiology	0.5
36	etiology	0.166666667
37	etiology	0.5
38	etiology	0.5
39	etiology	0.666666667
40	etiology	0.333333333
41	etiology	0.5
42	etiology	0.833333333
43	etiology	0.666666667
44	etiology	0.333333333
45	etiology	0.666666667
46	etiology	0.5
47	etiology	0.833333333
48	etiology	1
49	etiology	0.666666667
50	etiology	1
51	etiology	0.666666667
1	signs_symptoms 	0.666666667
2	signs_symptoms 	0.833333333
3	signs_symptoms 	0.5
4	signs_symptoms 	0.5
5	signs_symptoms 	0.333333333
6	signs_symptoms 	0.166666667
7	signs_symptoms 	0.666666667
8	signs_symptoms 	0.5
9	signs_symptoms 	0.5
10	signs_symptoms 	0.666666667
11	signs_symptoms 	0.666666667
12	signs_symptoms 	0.5
13	signs_symptoms 	0.666666667
14	signs_symptoms 	0.666666667
15	signs_symptoms 	0.833333333
16	signs_symptoms 	0.666666667
17	signs_symptoms 	1
18	signs_symptoms 	0.5
19	signs_symptoms 	0.666666667
20	signs_symptoms 	0.833333333
21	signs_symptoms 	0.5
22	signs_symptoms 	0.666666667
23	signs_symptoms 	0.5
24	signs_symptoms 	0.5
25	signs_symptoms 	0.833333333
26	signs_symptoms 	0
27	signs_symptoms 	0
28	signs_symptoms 	0.166666667
29	signs_symptoms 	0.666666667
30	signs_symptoms 	0.833333333
31	signs_symptoms 	0.666666667
32	signs_symptoms 	0.666666667
33	signs_symptoms 	0.5
34	signs_symptoms 	0.333333333
35	signs_symptoms 	0.666666667
36	signs_symptoms 	0.5
37	signs_symptoms 	0.666666667
38	signs_symptoms 	0.333333333
39	signs_symptoms 	0.833333333
40	signs_symptoms 	0.333333333
41	signs_symptoms 	0.5
42	signs_symptoms 	0.5
43	signs_symptoms 	0.833333333
44	signs_symptoms 	0.666666667
45	signs_symptoms 	0.333333333
46	signs_symptoms 	0.5
47	signs_symptoms 	0.833333333
48	signs_symptoms 	0.666666667
49	signs_symptoms 	0.666666667
50	signs_symptoms 	0.666666667
51	signs_symptoms 	0.5
1	management 	0.333333333
2	management 	1
3	management 	0.666666667
4	management 	0.833333333
5	management 	0.5
6	management 	0.5
7	management 	0.5
8	management 	0.833333333
9	management 	0.666666667
10	management 	0.833333333
11	management 	0.833333333
12	management 	0.833333333
13	management 	0.833333333
14	management 	0.666666667
15	management 	0.666666667
16	management 	0.5
17	management 	0.666666667
18	management 	0.833333333
19	management 	0.833333333
20	management 	0.666666667
21	management 	0.833333333
22	management 	0.666666667
23	management 	0.666666667
24	management 	0.833333333
25	management 	0.833333333
26	management 	0.666666667
27	management 	0.5
28	management 	0.833333333
29	management 	0.5
30	management 	1
31	management 	0.5
32	management 	0.666666667
33	management 	0.833333333
34	management 	0.833333333
35	management 	0.5
36	management 	0.5
37	management 	0.833333333
38	management 	0.833333333
39	management 	0.833333333
40	management 	0.5
41	management 	0.333333333
42	management 	0.666666667
43	management 	0.5
44	management 	0.666666667
45	management 	0.333333333
46	management 	0.833333333
47	management 	0.666666667
48	management 	0.666666667
49	management 	0.833333333
50	management 	1
51	management 	0.666666667
1	risk_factor	1
2	risk_factor	1
3	risk_factor	0.666666667
4	risk_factor	0.5
5	risk_factor	1
6	risk_factor	0.833333333
7	risk_factor	0.833333333
8	risk_factor	0.833333333
9	risk_factor	1
10	risk_factor	0.666666667
11	risk_factor	1
12	risk_factor	0.833333333
13	risk_factor	0.666666667
14	risk_factor	0.833333333
15	risk_factor	0.833333333
16	risk_factor	0.833333333
17	risk_factor	0.833333333
18	risk_factor	0.833333333
19	risk_factor	0.666666667
20	risk_factor	1
21	risk_factor	0.666666667
22	risk_factor	0.666666667
23	risk_factor	0.5
24	risk_factor	0.833333333
25	risk_factor	0.833333333
26	risk_factor	0.5
27	risk_factor	0.666666667
28	risk_factor	0.666666667
29	risk_factor	0.833333333
30	risk_factor	0.833333333
31	risk_factor	0.833333333
32	risk_factor	1
33	risk_factor	0.833333333
34	risk_factor	0.833333333
35	risk_factor	0.666666667
36	risk_factor	0.5
37	risk_factor	0.833333333
38	risk_factor	0.833333333
39	risk_factor	1
40	risk_factor	0.666666667
41	risk_factor	0.833333333
42	risk_factor	0.833333333
43	risk_factor	1
44	risk_factor	0.833333333
45	risk_factor	0.833333333
46	risk_factor	0.833333333
47	risk_factor	1
48	risk_factor	0.833333333
49	risk_factor	1
50	risk_factor	0.833333333
51	risk_factor	1
1	education	0.5
2	education	0.833333333
3	education	0.666666667
4	education	0.666666667
5	education	0.666666667
6	education	0.5
7	education	0.5
8	education	0.5
9	education	0.666666667
10	education	0.666666667
11	education	0.666666667
12	education	0.833333333
13	education	0.666666667
14	education	0.5
15	education	0.666666667
16	education	0.5
17	education	0.666666667
18	education	0.833333333
19	education	1
20	education	0.666666667
21	education	0.666666667
22	education	0.833333333
23	education	0.833333333
24	education	1
25	education	0.666666667
26	education	0.5
27	education	0.833333333
28	education	0.5
29	education	0.5
30	education	0.833333333
31	education	0.666666667
32	education	0.5
33	education	0.333333333
34	education	0.833333333
35	education	1
36	education	0.666666667
37	education	0.5
38	education	0.833333333
39	education	1
40	education	1
41	education	1
42	education	0.833333333
43	education	0.666666667
44	education	0.666666667
45	education	0.666666667
46	education	1
47	education	0.666666667
48	education	0.666666667
49	education	0.833333333
50	education	0.5
51	education	0.833333333
; 

title "Anova of scores between subscales"; 
PROC GLM data=score;
CLASS ID scale ;
MODEL score = scale/effectsize ;
MEANS scale  / tukey cldiff  ;
means scale; 
PROC SORT;
BY scale;
PROC MEANS MAXDEC=3 N MEAN STD STDERR MIN MAX;
BY scale;
VAR score;
RUN;
QUIT; 

title "anova of confidence scores between subscales"; 
data confidence; 
input id $ scale $ confidence ; 
datalines; 
1	etiology	3.666666667
2	etiology	4
3	etiology	3.333333333
4	etiology	3.666666667
5	etiology	2.666666667
6	etiology	2.833333333
7	etiology	4
8	etiology	3.666666667
9	etiology	2.833333333
10	etiology	3.666666667
11	etiology	4
12	etiology	4
13	etiology	3.833333333
14	etiology	3.833333333
15	etiology	3.833333333
16	etiology	3
17	etiology	3.333333333
18	etiology	1.833333333
19	etiology	3.166666667
20	etiology	3.333333333
21	etiology	3.5
22	etiology	4.166666667
23	etiology	4
24	etiology	3.5
25	etiology	3.666666667
26	etiology	3.666666667
27	etiology	3.333333333
28	etiology	3.5
29	etiology	3.333333333
30	etiology	3.166666667
31	etiology	3.166666667
32	etiology	2.833333333
33	etiology	3.333333333
34	etiology	3.833333333
35	etiology	4
36	etiology	3.5
37	etiology	3.666666667
38	etiology	2.833333333
39	etiology	3.166666667
40	etiology	3.333333333
41	etiology	3.333333333
42	etiology	3.5
43	etiology	3.333333333
44	etiology	3.333333333
45	etiology	4.166666667
46	etiology	4.333333333
47	etiology	3
48	etiology	3.833333333
49	etiology	3.333333333
50	etiology	4.333333333
51	etiology	3.166666667
1	signs_symptoms 	3.333333333
2	signs_symptoms 	4.166666667
3	signs_symptoms 	4.333333333
4	signs_symptoms 	3.833333333
5	signs_symptoms 	3.5
6	signs_symptoms 	3.833333333
7	signs_symptoms 	3
8	signs_symptoms 	3.333333333
9	signs_symptoms 	3
10	signs_symptoms 	3.666666667
11	signs_symptoms 	3.833333333
12	signs_symptoms 	3.5
13	signs_symptoms 	4.333333333
14	signs_symptoms 	4
15	signs_symptoms 	4
16	signs_symptoms 	2.833333333
17	signs_symptoms 	4.5
18	signs_symptoms 	2.666666667
19	signs_symptoms 	3.833333333
20	signs_symptoms 	3.833333333
21	signs_symptoms 	3.833333333
22	signs_symptoms 	3.666666667
23	signs_symptoms 	3.666666667
24	signs_symptoms 	4
25	signs_symptoms 	3.833333333
26	signs_symptoms 	3.333333333
27	signs_symptoms 	3.666666667
28	signs_symptoms 	4
29	signs_symptoms 	4
30	signs_symptoms 	3
31	signs_symptoms 	3.5
32	signs_symptoms 	3.333333333
33	signs_symptoms 	4.333333333
34	signs_symptoms 	2.833333333
35	signs_symptoms 	3.166666667
36	signs_symptoms 	4.166666667
37	signs_symptoms 	4
38	signs_symptoms 	3.333333333
39	signs_symptoms 	4.666666667
40	signs_symptoms 	3.333333333
41	signs_symptoms 	3.666666667
42	signs_symptoms 	3.333333333
43	signs_symptoms 	4
44	signs_symptoms 	2.833333333
45	signs_symptoms 	4
46	signs_symptoms 	4.166666667
47	signs_symptoms 	3.333333333
48	signs_symptoms 	4
49	signs_symptoms 	3.166666667
50	signs_symptoms 	4.833333333
51	signs_symptoms 	3.333333333
1	management 	3.333333333
2	management 	4.333333333
3	management 	3.5
4	management 	3.666666667
5	management 	3.666666667
6	management 	3.666666667
7	management 	4
8	management 	3.666666667
9	management 	3
10	management 	4
11	management 	4.166666667
12	management 	3.833333333
13	management 	3.5
14	management 	3.5
15	management 	3.333333333
16	management 	3
17	management 	3.5
18	management 	2.666666667
19	management 	3.333333333
20	management 	4.166666667
21	management 	4.166666667
22	management 	3.333333333
23	management 	4.333333333
24	management 	3
25	management 	3.333333333
26	management 	3.166666667
27	management 	4
28	management 	4
29	management 	3.5
30	management 	3.666666667
31	management 	3.166666667
32	management 	3
33	management 	3.666666667
34	management 	4
35	management 	3.5
36	management 	3.666666667
37	management 	3.5
38	management 	3.166666667
39	management 	4
40	management 	4.5
41	management 	3
42	management 	3.5
43	management 	3.833333333
44	management 	4.333333333
45	management 	3.833333333
46	management 	5
47	management 	4
48	management 	4.333333333
49	management 	3.5
50	management 	3.666666667
51	management 	3.666666667
1	risk_factor	2.5
2	risk_factor	4.166666667
3	risk_factor	3.833333333
4	risk_factor	4.166666667
5	risk_factor	4.666666667
6	risk_factor	3
7	risk_factor	3.833333333
8	risk_factor	3.833333333
9	risk_factor	3.333333333
10	risk_factor	3.833333333
11	risk_factor	4.333333333
12	risk_factor	4.5
13	risk_factor	3.5
14	risk_factor	4.333333333
15	risk_factor	3.666666667
16	risk_factor	3
17	risk_factor	3.333333333
18	risk_factor	3
19	risk_factor	3.833333333
20	risk_factor	4.5
21	risk_factor	4
22	risk_factor	3.333333333
23	risk_factor	3.5
24	risk_factor	4
25	risk_factor	3.5
26	risk_factor	2.833333333
27	risk_factor	3.5
28	risk_factor	4
29	risk_factor	3.166666667
30	risk_factor	3.666666667
31	risk_factor	4
32	risk_factor	4.5
33	risk_factor	3.5
34	risk_factor	4
35	risk_factor	4.166666667
36	risk_factor	3.333333333
37	risk_factor	3.833333333
38	risk_factor	3.666666667
39	risk_factor	4.5
40	risk_factor	3
41	risk_factor	3.333333333
42	risk_factor	3.5
43	risk_factor	3.666666667
44	risk_factor	3.666666667
45	risk_factor	4
46	risk_factor	4.333333333
47	risk_factor	3.166666667
48	risk_factor	4.333333333
49	risk_factor	3.666666667
50	risk_factor	5
51	risk_factor	3
1	education	3.666666667
2	education	4
3	education	4.166666667
4	education	4
5	education	3.666666667
6	education	4
7	education	4.5
8	education	3.5
9	education	2.5
10	education	3
11	education	4.666666667
12	education	4.5
13	education	4
14	education	3.333333333
15	education	3.333333333
16	education	3
17	education	3.5
18	education	4.5
19	education	4.166666667
20	education	3.333333333
21	education	4.5
22	education	3.666666667
23	education	4
24	education	3.666666667
25	education	3.333333333
26	education	3.5
27	education	3.666666667
28	education	4
29	education	3.666666667
30	education	3
31	education	4.166666667
32	education	3.666666667
33	education	3.833333333
34	education	4.333333333
35	education	3.666666667
36	education	3.833333333
37	education	2.833333333
38	education	2.833333333
39	education	4.5
40	education	3.666666667
41	education	4.166666667
42	education	3.833333333
43	education	4.166666667
44	education	4
45	education	4
46	education	4.333333333
47	education	3.166666667
48	education	3.666666667
49	education	4
50	education	4.666666667
51	education	3.666666667
; 
 
PROC GLM data=confidence;
CLASS ID scale ;
MODEL confidence = scale/effectsize ;
MEANS scale  / tukey cldiff  ;
means scale; 
PROC SORT;
BY scale;
PROC MEANS MAXDEC=3 N MEAN STD STDERR MIN MAX;
BY scale;
VAR confidence;
RUN;
QUIT; 
