# Supplementary material for: Confidence in eating disorder knowledge does not predict actual knowledge in collegiate female athletes
Source: PeerJ. 2018 Oct 29;6:e5868. doi: 10.7717/peerj.5868 (PMC6211262; doi:10.7717/peerj.5868)
Supplement: Supplemental Information 2 [file peerj-06-5868-s003.mht]

From: "Saved by Internet Explorer 11"
Subject: SAS Output
Date: Thu, 22 Feb 2018 10:37:48 -0600
MIME-Version: 1.0
Content-Type: multipart/related;
	type="text/html";
	boundary="----=_NextPart_000_0000_01D3ABC9.2EF487B0"
X-MimeOLE: Produced By Microsoft MimeOLE

This is a multi-part message in MIME format.

------=_NextPart_000_0000_01D3ABC9.2EF487B0
Content-Type: text/html;
	charset="Windows-1252"
Content-Transfer-Encoding: quoted-printable
Content-Location: file://C:\Users\mrosa\AppData\Local\Temp\SAS Temporary Files\_TD74428_EDHP-MROSA_\sashtml3.htm

<!DOCTYPE HTML PUBLIC "-//W3C//DTD HTML 4.0 Transitional//EN">
<HTML><HEAD><META content=3D"IE=3D5.0000" =
http-equiv=3D"X-UA-Compatible">
<TITLE>SAS Output</TITLE>
<META name=3DGENERATOR content=3D"MSHTML 11.00.10570.1001">
<META content=3D"text/html; charset=3Dwindows-1252" =
http-equiv=3DContent-type>
<STYLE type=3Dtext/css>.aftercaption {
	FONT-SIZE: x-small; FONT-FAMILY: Arial, 'Albany AMT', Helvetica, Helv; =
FONT-WEIGHT: bold; COLOR: #112277; FONT-STYLE: normal; PADDING-TOP: 4pt; =
BORDER-SPACING: 0px; BACKGROUND-COLOR: #fafbfe
}
.batch {
	FONT-SIZE: x-small; BORDER-TOP: #c1c1c1 1px solid; FONT-FAMILY: 'SAS =
Monospace', 'Courier New', Courier, monospace; BORDER-RIGHT: #c1c1c1 1px =
solid; BORDER-COLLAPSE: separate; BORDER-BOTTOM: #c1c1c1 1px solid; =
FONT-WEIGHT: normal; COLOR: #000000; PADDING-BOTTOM: 7px; FONT-STYLE: =
normal; PADDING-TOP: 7px; PADDING-LEFT: 7px; BORDER-SPACING: 1px; =
BORDER-LEFT: #c1c1c1 1px solid; PADDING-RIGHT: 7px; BACKGROUND-COLOR: =
#fafbfe
}
.beforecaption {
	FONT-SIZE: x-small; FONT-FAMILY: Arial, 'Albany AMT', Helvetica, Helv; =
FONT-WEIGHT: bold; COLOR: #112277; FONT-STYLE: normal; BORDER-SPACING: =
0px; BACKGROUND-COLOR: #fafbfe
}
.body {
	FONT-SIZE: x-small; FONT-FAMILY: Arial, 'Albany AMT', Helvetica, Helv; =
FONT-WEIGHT: normal; COLOR: #000000; FONT-STYLE: normal; MARGIN-LEFT: =
8px; BACKGROUND-COLOR: #fafbfe; MARGIN-RIGHT: 8px
}
.bodydate {
	FONT-SIZE: x-small; FONT-FAMILY: Arial, 'Albany AMT', Helvetica, Helv; =
WIDTH: 100%; VERTICAL-ALIGN: top; FONT-WEIGHT: normal; COLOR: #000000; =
FONT-STYLE: normal; TEXT-ALIGN: right; BORDER-SPACING: 0px; =
BACKGROUND-COLOR: #fafbfe
}
.bycontentfolder {
	LIST-STYLE-TYPE: none; FONT-SIZE: x-small; FONT-FAMILY: Arial, 'Albany =
AMT', Helvetica, Helv; FONT-WEIGHT: normal; COLOR: #000000; FONT-STYLE: =
normal; MARGIN-LEFT: 6pt
}
.byline {
	FONT-SIZE: x-small; FONT-FAMILY: Arial, 'Albany AMT', Helvetica, Helv; =
FONT-WEIGHT: bold; COLOR: #112277; FONT-STYLE: normal; BORDER-SPACING: =
0px; BACKGROUND-COLOR: #fafbfe
}
.bylinecontainer {
	FONT-SIZE: x-small; BORDER-TOP: #000000 0px solid; FONT-FAMILY: Arial, =
'Albany AMT', Helvetica, Helv; BORDER-RIGHT: #000000 0px solid; WIDTH: =
100%; BORDER-BOTTOM: #000000 0px solid; FONT-WEIGHT: normal; COLOR: =
#000000; FONT-STYLE: normal; BORDER-SPACING: 1px; BORDER-LEFT: #000000 =
0px solid; BACKGROUND-COLOR: #fafbfe
}
.caption {
	FONT-SIZE: x-small; FONT-FAMILY: Arial, 'Albany AMT', Helvetica, Helv; =
FONT-WEIGHT: bold; COLOR: #112277; FONT-STYLE: normal; BORDER-SPACING: =
0px; BACKGROUND-COLOR: #fafbfe
}
.cell {
	FONT-SIZE: x-small; FONT-FAMILY: Arial, 'Albany AMT', Helvetica, Helv; =
FONT-WEIGHT: normal; COLOR: #000000; FONT-STYLE: normal; =
BACKGROUND-COLOR: #fafbfe
}
.container {
	FONT-SIZE: x-small; FONT-FAMILY: Arial, 'Albany AMT', Helvetica, Helv; =
FONT-WEIGHT: normal; COLOR: #000000; FONT-STYLE: normal; =
BACKGROUND-COLOR: #fafbfe
}
.contentfolder {
	LIST-STYLE-TYPE: none; FONT-SIZE: x-small; FONT-FAMILY: Arial, 'Albany =
AMT', Helvetica, Helv; FONT-WEIGHT: normal; COLOR: #000000; FONT-STYLE: =
normal; MARGIN-LEFT: 6pt
}
.contentitem {
	LIST-STYLE-TYPE: none; FONT-SIZE: x-small; FONT-FAMILY: Arial, 'Albany =
AMT', Helvetica, Helv; FONT-WEIGHT: normal; COLOR: #000000; FONT-STYLE: =
normal; MARGIN-LEFT: 6pt
}
.contentproclabel {
	FONT-SIZE: x-small; FONT-FAMILY: Arial, 'Albany AMT', Helvetica, Helv; =
FONT-WEIGHT: bold; COLOR: #112277; FONT-STYLE: normal; BACKGROUND-COLOR: =
#fafbfe
}
.contentprocname {
	FONT-SIZE: x-small; FONT-FAMILY: Arial, 'Albany AMT', Helvetica, Helv; =
FONT-WEIGHT: bold; COLOR: #112277; FONT-STYLE: normal; BACKGROUND-COLOR: =
#fafbfe
}
.contents {
	LIST-STYLE-TYPE: decimal; FONT-SIZE: x-small; FONT-FAMILY: Arial, =
'Albany AMT', Helvetica, Helv; FONT-WEIGHT: normal; COLOR: #000000; =
FONT-STYLE: normal; MARGIN-LEFT: 8px; BACKGROUND-COLOR: #fafbfe; =
MARGIN-RIGHT: 8px
}
.contentsdate {
	FONT-SIZE: x-small; FONT-FAMILY: Arial, 'Albany AMT', Helvetica, Helv; =
WIDTH: 100%; FONT-WEIGHT: normal; COLOR: #000000; FONT-STYLE: normal; =
BACKGROUND-COLOR: #fafbfe
}
.contenttitle {
	FONT-SIZE: x-small; FONT-FAMILY: Arial, 'Albany AMT', Helvetica, Helv; =
FONT-WEIGHT: bold; COLOR: #112277; FONT-STYLE: italic; BACKGROUND-COLOR: =
#fafbfe
}
.continued {
	FONT-SIZE: x-small; FONT-FAMILY: Arial, 'Albany AMT', Helvetica, Helv; =
WIDTH: 100%; FONT-WEIGHT: bold; COLOR: #112277; FONT-STYLE: normal; =
BORDER-SPACING: 0px; BACKGROUND-COLOR: #fafbfe
}
.data {
	FONT-SIZE: x-small; BORDER-TOP: #c1c1c1 0px solid; FONT-FAMILY: Arial, =
'Albany AMT', Helvetica, Helv; BORDER-RIGHT: #c1c1c1 1px solid; =
BORDER-BOTTOM: #c1c1c1 1px solid; FONT-WEIGHT: normal; FONT-STYLE: =
normal; BORDER-LEFT: #c1c1c1 0px solid; BACKGROUND-COLOR: #ffffff
}
.dataemphasis {
	FONT-SIZE: x-small; BORDER-TOP: #c1c1c1 0px solid; FONT-FAMILY: Arial, =
'Albany AMT', Helvetica, Helv; BORDER-RIGHT: #c1c1c1 1px solid; =
BORDER-BOTTOM: #c1c1c1 1px solid; FONT-WEIGHT: normal; FONT-STYLE: =
normal; BORDER-LEFT: #c1c1c1 0px solid; BACKGROUND-COLOR: #ffffff
}
.dataemphasisfixed {
	FONT-SIZE: x-small; BORDER-TOP: #c1c1c1 0px solid; FONT-FAMILY: =
'Courier New', Courier, monospace; BORDER-RIGHT: #c1c1c1 1px solid; =
BORDER-BOTTOM: #c1c1c1 1px solid; FONT-WEIGHT: normal; FONT-STYLE: =
italic; BORDER-LEFT: #c1c1c1 0px solid; BACKGROUND-COLOR: #ffffff
}
.dataempty {
	FONT-SIZE: x-small; BORDER-TOP: #c1c1c1 0px solid; FONT-FAMILY: Arial, =
'Albany AMT', Helvetica, Helv; BORDER-RIGHT: #c1c1c1 1px solid; =
BORDER-BOTTOM: #c1c1c1 1px solid; FONT-WEIGHT: normal; FONT-STYLE: =
normal; BORDER-LEFT: #c1c1c1 0px solid; BACKGROUND-COLOR: #ffffff
}
.datafixed {
	FONT-SIZE: x-small; BORDER-TOP: #c1c1c1 0px solid; FONT-FAMILY: =
'Courier New', Courier; BORDER-RIGHT: #c1c1c1 1px solid; BORDER-BOTTOM: =
#c1c1c1 1px solid; FONT-WEIGHT: normal; FONT-STYLE: normal; BORDER-LEFT: =
#c1c1c1 0px solid; BACKGROUND-COLOR: #ffffff
}
.datastrong {
	FONT-SIZE: x-small; BORDER-TOP: #c1c1c1 0px solid; FONT-FAMILY: Arial, =
'Albany AMT', Helvetica, Helv; BORDER-RIGHT: #c1c1c1 1px solid; =
BORDER-BOTTOM: #c1c1c1 1px solid; FONT-WEIGHT: bold; COLOR: #000000; =
FONT-STYLE: normal; BORDER-LEFT: #c1c1c1 0px solid; BACKGROUND-COLOR: =
#ffffff
}
.datastrongfixed {
	FONT-SIZE: x-small; BORDER-TOP: #c1c1c1 0px solid; FONT-FAMILY: =
'Courier New', Courier, monospace; BORDER-RIGHT: #c1c1c1 1px solid; =
BORDER-BOTTOM: #c1c1c1 1px solid; FONT-WEIGHT: bold; COLOR: #000000; =
FONT-STYLE: normal; BORDER-LEFT: #c1c1c1 0px solid; BACKGROUND-COLOR: =
#ffffff
}
.date {
	FONT-SIZE: x-small; FONT-FAMILY: Arial, 'Albany AMT', Helvetica, Helv; =
WIDTH: 100%; FONT-WEIGHT: normal; COLOR: #000000; FONT-STYLE: normal; =
BACKGROUND-COLOR: #fafbfe
}
.document {
	FONT-SIZE: x-small; FONT-FAMILY: Arial, 'Albany AMT', Helvetica, Helv; =
FONT-WEIGHT: normal; COLOR: #000000; FONT-STYLE: normal; =
BACKGROUND-COLOR: #fafbfe
}
A:link {
	COLOR: #0000ff
}
A:visited {
	COLOR: #800080
}
A:active {
	COLOR: #800080
}
.errorbanner {
	FONT-SIZE: x-small; FONT-FAMILY: Arial, 'Albany AMT', Helvetica, Helv; =
FONT-WEIGHT: bold; COLOR: #112277; FONT-STYLE: normal; BACKGROUND-COLOR: =
#fafbfe
}
.errorcontent {
	FONT-SIZE: x-small; FONT-FAMILY: Arial, 'Albany AMT', Helvetica, Helv; =
FONT-WEIGHT: normal; COLOR: #112277; FONT-STYLE: normal; =
BACKGROUND-COLOR: #fafbfe
}
.errorcontentfixed {
	FONT-SIZE: x-small; FONT-FAMILY: 'Courier New', Courier; FONT-WEIGHT: =
normal; COLOR: #112277; FONT-STYLE: normal; BACKGROUND-COLOR: #fafbfe
}
.extendedpage {
	FONT-SIZE: x-small; BORDER-TOP: #000000 1pt solid; FONT-FAMILY: Arial, =
'Albany AMT', Helvetica, Helv; BORDER-RIGHT: #000000 1pt solid; =
BORDER-BOTTOM: #000000 1pt solid; FONT-WEIGHT: normal; COLOR: #112277; =
FONT-STYLE: italic; TEXT-ALIGN: center; BORDER-LEFT: #000000 1pt solid; =
BACKGROUND-COLOR: #fafbfe
}
.fatalbanner {
	FONT-SIZE: x-small; FONT-FAMILY: Arial, 'Albany AMT', Helvetica, Helv; =
FONT-WEIGHT: bold; COLOR: #112277; FONT-STYLE: normal; BACKGROUND-COLOR: =
#fafbfe
}
.fatalcontent {
	FONT-SIZE: x-small; FONT-FAMILY: Arial, 'Albany AMT', Helvetica, Helv; =
FONT-WEIGHT: normal; COLOR: #112277; FONT-STYLE: normal; =
BACKGROUND-COLOR: #fafbfe
}
.fatalcontentfixed {
	FONT-SIZE: x-small; FONT-FAMILY: 'Courier New', Courier; FONT-WEIGHT: =
normal; COLOR: #112277; FONT-STYLE: normal; BACKGROUND-COLOR: #fafbfe
}
.folderaction {
	LIST-STYLE-TYPE: none; FONT-SIZE: x-small; FONT-FAMILY: Arial, 'Albany =
AMT', Helvetica, Helv; FONT-WEIGHT: normal; COLOR: #000000; FONT-STYLE: =
normal; MARGIN-LEFT: 6pt
}
.footer {
	FONT-SIZE: x-small; BORDER-TOP: #b0b7bb 0px solid; FONT-FAMILY: Arial, =
'Albany AMT', Helvetica, Helv; BORDER-RIGHT: #b0b7bb 1px solid; =
BORDER-BOTTOM: #b0b7bb 1px solid; FONT-WEIGHT: bold; COLOR: #112277; =
FONT-STYLE: normal; BORDER-LEFT: #b0b7bb 0px solid; BACKGROUND-COLOR: =
#edf2f9
}
.footeremphasis {
	FONT-SIZE: x-small; BORDER-TOP: #b0b7bb 0px solid; FONT-FAMILY: Arial, =
'Albany AMT', Helvetica, Helv; BORDER-RIGHT: #b0b7bb 1px solid; =
BORDER-BOTTOM: #b0b7bb 1px solid; FONT-WEIGHT: normal; COLOR: #112277; =
FONT-STYLE: italic; BORDER-LEFT: #b0b7bb 0px solid; BACKGROUND-COLOR: =
#edf2f9
}
.footeremphasisfixed {
	FONT-SIZE: x-small; BORDER-TOP: #b0b7bb 0px solid; FONT-FAMILY: =
'Courier New', Courier, monospace; BORDER-RIGHT: #b0b7bb 1px solid; =
BORDER-BOTTOM: #b0b7bb 1px solid; FONT-WEIGHT: normal; COLOR: #112277; =
FONT-STYLE: italic; BORDER-LEFT: #b0b7bb 0px solid; BACKGROUND-COLOR: =
#edf2f9
}
.footerempty {
	FONT-SIZE: x-small; BORDER-TOP: #b0b7bb 0px solid; FONT-FAMILY: Arial, =
'Albany AMT', Helvetica, Helv; BORDER-RIGHT: #b0b7bb 1px solid; =
BORDER-BOTTOM: #b0b7bb 1px solid; FONT-WEIGHT: bold; COLOR: #112277; =
FONT-STYLE: normal; BORDER-LEFT: #b0b7bb 0px solid; BACKGROUND-COLOR: =
#edf2f9
}
.footerfixed {
	FONT-SIZE: x-small; BORDER-TOP: #b0b7bb 0px solid; FONT-FAMILY: =
'Courier New', Courier; BORDER-RIGHT: #b0b7bb 1px solid; BORDER-BOTTOM: =
#b0b7bb 1px solid; FONT-WEIGHT: normal; COLOR: #112277; FONT-STYLE: =
normal; BORDER-LEFT: #b0b7bb 0px solid; BACKGROUND-COLOR: #edf2f9
}
.footerstrong {
	FONT-SIZE: x-small; BORDER-TOP: #b0b7bb 0px solid; FONT-FAMILY: Arial, =
'Albany AMT', Helvetica, Helv; BORDER-RIGHT: #b0b7bb 1px solid; =
BORDER-BOTTOM: #b0b7bb 1px solid; FONT-WEIGHT: bold; COLOR: #112277; =
FONT-STYLE: normal; BORDER-LEFT: #b0b7bb 0px solid; BACKGROUND-COLOR: =
#edf2f9
}
.footerstrongfixed {
	FONT-SIZE: x-small; BORDER-TOP: #b0b7bb 0px solid; FONT-FAMILY: =
'Courier New', Courier, monospace; BORDER-RIGHT: #b0b7bb 1px solid; =
BORDER-BOTTOM: #b0b7bb 1px solid; FONT-WEIGHT: bold; COLOR: #112277; =
FONT-STYLE: normal; BORDER-LEFT: #b0b7bb 0px solid; BACKGROUND-COLOR: =
#edf2f9
}
.frame {
	FONT-SIZE: x-small; FONT-FAMILY: Arial, 'Albany AMT', Helvetica, Helv; =
FONT-WEIGHT: normal; COLOR: #000000; FONT-STYLE: normal; =
BACKGROUND-COLOR: #fafbfe
}
.graph {
	FONT-SIZE: x-small; BORDER-TOP: #c1c1c1 1px solid; FONT-FAMILY: Arial, =
'Albany AMT', Helvetica, Helv; BORDER-RIGHT: #c1c1c1 1px solid; =
BORDER-COLLAPSE: separate; BORDER-BOTTOM: #c1c1c1 1px solid; =
FONT-WEIGHT: normal; COLOR: #000000; FONT-STYLE: normal; BORDER-SPACING: =
1px; BORDER-LEFT: #c1c1c1 1px solid; BACKGROUND-COLOR: #fafbfe
}
.header {
	FONT-SIZE: x-small; BORDER-TOP: #b0b7bb 0px solid; FONT-FAMILY: Arial, =
'Albany AMT', Helvetica, Helv; BORDER-RIGHT: #b0b7bb 1px solid; =
BORDER-BOTTOM: #b0b7bb 1px solid; FONT-WEIGHT: bold; COLOR: #112277; =
FONT-STYLE: normal; BORDER-LEFT: #b0b7bb 0px solid; BACKGROUND-COLOR: =
#edf2f9
}
.headeremphasis {
	FONT-SIZE: x-small; BORDER-TOP: #b0b7bb 0px solid; FONT-FAMILY: Arial, =
'Albany AMT', Helvetica, Helv; BORDER-RIGHT: #b0b7bb 1px solid; =
BORDER-BOTTOM: #b0b7bb 1px solid; FONT-WEIGHT: normal; COLOR: #000000; =
FONT-STYLE: italic; BORDER-LEFT: #b0b7bb 0px solid; BACKGROUND-COLOR: =
#d8dbd3
}
.headeremphasisfixed {
	FONT-SIZE: x-small; BORDER-TOP: #b0b7bb 0px solid; FONT-FAMILY: =
'Courier New', Courier, monospace; BORDER-RIGHT: #b0b7bb 1px solid; =
BORDER-BOTTOM: #b0b7bb 1px solid; FONT-WEIGHT: normal; COLOR: #000000; =
FONT-STYLE: italic; BORDER-LEFT: #b0b7bb 0px solid; BACKGROUND-COLOR: =
#d8dbd3
}
.headerempty {
	FONT-SIZE: x-small; BORDER-TOP: #b0b7bb 0px solid; FONT-FAMILY: Arial, =
'Albany AMT', Helvetica, Helv; BORDER-RIGHT: #b0b7bb 1px solid; =
BORDER-BOTTOM: #b0b7bb 1px solid; FONT-WEIGHT: bold; COLOR: #112277; =
FONT-STYLE: normal; BORDER-LEFT: #b0b7bb 0px solid; BACKGROUND-COLOR: =
#edf2f9
}
.headerfixed {
	FONT-SIZE: x-small; BORDER-TOP: #b0b7bb 0px solid; FONT-FAMILY: =
'Courier New', Courier; BORDER-RIGHT: #b0b7bb 1px solid; BORDER-BOTTOM: =
#b0b7bb 1px solid; FONT-WEIGHT: normal; COLOR: #112277; FONT-STYLE: =
normal; BORDER-LEFT: #b0b7bb 0px solid; BACKGROUND-COLOR: #edf2f9
}
.headersandfooters {
	FONT-SIZE: x-small; FONT-FAMILY: Arial, 'Albany AMT', Helvetica, Helv; =
FONT-WEIGHT: bold; COLOR: #000000; FONT-STYLE: normal; BACKGROUND-COLOR: =
#edf2f9
}
.headerstrong {
	FONT-SIZE: x-small; BORDER-TOP: #b0b7bb 0px solid; FONT-FAMILY: Arial, =
'Albany AMT', Helvetica, Helv; BORDER-RIGHT: #b0b7bb 1px solid; =
BORDER-BOTTOM: #b0b7bb 1px solid; FONT-WEIGHT: bold; COLOR: #000000; =
FONT-STYLE: normal; BORDER-LEFT: #b0b7bb 0px solid; BACKGROUND-COLOR: =
#d8dbd3
}
.headerstrongfixed {
	FONT-SIZE: x-small; BORDER-TOP: #b0b7bb 0px solid; FONT-FAMILY: =
'Courier New', Courier, monospace; BORDER-RIGHT: #b0b7bb 1px solid; =
BORDER-BOTTOM: #b0b7bb 1px solid; FONT-WEIGHT: bold; COLOR: #000000; =
FONT-STYLE: normal; BORDER-LEFT: #b0b7bb 0px solid; BACKGROUND-COLOR: =
#d8dbd3
}
.heading1 {
	FONT-FAMILY: Arial, Helvetica, sans-serif
}
.heading2 {
	FONT-FAMILY: Arial, Helvetica, sans-serif
}
.heading3 {
	FONT-FAMILY: Arial, Helvetica, sans-serif
}
.heading4 {
	FONT-FAMILY: Arial, Helvetica, sans-serif
}
.heading5 {
	FONT-FAMILY: Arial, Helvetica, sans-serif
}
.heading6 {
	FONT-FAMILY: Arial, Helvetica, sans-serif
}
.index {
	FONT-SIZE: x-small; FONT-FAMILY: Arial, 'Albany AMT', Helvetica, Helv; =
FONT-WEIGHT: normal; COLOR: #000000; FONT-STYLE: normal; =
BACKGROUND-COLOR: #fafbfe
}
.indexaction {
	LIST-STYLE-TYPE: none; FONT-SIZE: x-small; FONT-FAMILY: Arial, 'Albany =
AMT', Helvetica, Helv; FONT-WEIGHT: normal; COLOR: #000000; FONT-STYLE: =
normal; MARGIN-LEFT: 6pt
}
.indexitem {
	LIST-STYLE-TYPE: none; FONT-SIZE: x-small; FONT-FAMILY: Arial, 'Albany =
AMT', Helvetica, Helv; FONT-WEIGHT: normal; COLOR: #000000; FONT-STYLE: =
normal; MARGIN-LEFT: 6pt
}
.indexprocname {
	FONT-SIZE: x-small; FONT-FAMILY: Arial, 'Albany AMT', Helvetica, Helv; =
FONT-WEIGHT: bold; COLOR: #112277; FONT-STYLE: normal; BACKGROUND-COLOR: =
#fafbfe
}
.indextitle {
	FONT-SIZE: x-small; FONT-FAMILY: Arial, 'Albany AMT', Helvetica, Helv; =
FONT-WEIGHT: bold; COLOR: #112277; FONT-STYLE: italic; BACKGROUND-COLOR: =
#fafbfe
}
.layoutcontainer {
	BORDER-TOP: #000000 0px solid; BORDER-RIGHT: #000000 0px solid; =
BORDER-BOTTOM: #000000 0px solid; BORDER-SPACING: 30px; BORDER-LEFT: =
#000000 0px solid
}
.layoutregion {
	BORDER-TOP: #000000 0px solid; BORDER-RIGHT: #000000 0px solid; =
BORDER-BOTTOM: #000000 0px solid; BORDER-SPACING: 30px; BORDER-LEFT: =
#000000 0px solid
}
.linecontent {
	FONT-SIZE: x-small; BORDER-TOP: #c1c1c1 0px solid; FONT-FAMILY: Arial, =
'Albany AMT', Helvetica, Helv; BORDER-RIGHT: #c1c1c1 1px solid; =
BORDER-BOTTOM: #c1c1c1 1px solid; FONT-WEIGHT: normal; COLOR: #112277; =
FONT-STYLE: normal; BORDER-LEFT: #c1c1c1 0px solid; BACKGROUND-COLOR: =
#fafbfe
}
.list {
	LIST-STYLE-TYPE: disc; FONT-SIZE: x-small; FONT-FAMILY: Arial, 'Albany =
AMT', Helvetica, Helv; FONT-WEIGHT: normal; COLOR: #000000; FONT-STYLE: =
normal; BACKGROUND-COLOR: #fafbfe
}
.list10 {
	LIST-STYLE-TYPE: square; FONT-SIZE: x-small; FONT-FAMILY: Arial, =
'Albany AMT', Helvetica, Helv; FONT-WEIGHT: normal; COLOR: #000000; =
FONT-STYLE: normal; BACKGROUND-COLOR: #fafbfe
}
.list2 {
	LIST-STYLE-TYPE: circle; FONT-SIZE: x-small; FONT-FAMILY: Arial, =
'Albany AMT', Helvetica, Helv; FONT-WEIGHT: normal; COLOR: #000000; =
FONT-STYLE: normal; BACKGROUND-COLOR: #fafbfe
}
.list3 {
	LIST-STYLE-TYPE: square; FONT-SIZE: x-small; FONT-FAMILY: Arial, =
'Albany AMT', Helvetica, Helv; FONT-WEIGHT: normal; COLOR: #000000; =
FONT-STYLE: normal; BACKGROUND-COLOR: #fafbfe
}
.list4 {
	LIST-STYLE-TYPE: square; FONT-SIZE: x-small; FONT-FAMILY: Arial, =
'Albany AMT', Helvetica, Helv; FONT-WEIGHT: normal; COLOR: #000000; =
FONT-STYLE: normal; BACKGROUND-COLOR: #fafbfe
}
.list5 {
	LIST-STYLE-TYPE: square; FONT-SIZE: x-small; FONT-FAMILY: Arial, =
'Albany AMT', Helvetica, Helv; FONT-WEIGHT: normal; COLOR: #000000; =
FONT-STYLE: normal; BACKGROUND-COLOR: #fafbfe
}
.list6 {
	LIST-STYLE-TYPE: square; FONT-SIZE: x-small; FONT-FAMILY: Arial, =
'Albany AMT', Helvetica, Helv; FONT-WEIGHT: normal; COLOR: #000000; =
FONT-STYLE: normal; BACKGROUND-COLOR: #fafbfe
}
.list7 {
	LIST-STYLE-TYPE: square; FONT-SIZE: x-small; FONT-FAMILY: Arial, =
'Albany AMT', Helvetica, Helv; FONT-WEIGHT: normal; COLOR: #000000; =
FONT-STYLE: normal; BACKGROUND-COLOR: #fafbfe
}
.list8 {
	LIST-STYLE-TYPE: square; FONT-SIZE: x-small; FONT-FAMILY: Arial, =
'Albany AMT', Helvetica, Helv; FONT-WEIGHT: normal; COLOR: #000000; =
FONT-STYLE: normal; BACKGROUND-COLOR: #fafbfe
}
.list9 {
	LIST-STYLE-TYPE: square; FONT-SIZE: x-small; FONT-FAMILY: Arial, =
'Albany AMT', Helvetica, Helv; FONT-WEIGHT: normal; COLOR: #000000; =
FONT-STYLE: normal; BACKGROUND-COLOR: #fafbfe
}
.listitem {
	LIST-STYLE-TYPE: disc; FONT-SIZE: x-small; FONT-FAMILY: Arial, 'Albany =
AMT', Helvetica, Helv; FONT-WEIGHT: normal; COLOR: #000000; FONT-STYLE: =
normal; BACKGROUND-COLOR: #fafbfe
}
.listitem10 {
	LIST-STYLE-TYPE: square; FONT-SIZE: x-small; FONT-FAMILY: Arial, =
'Albany AMT', Helvetica, Helv; FONT-WEIGHT: normal; COLOR: #000000; =
FONT-STYLE: normal; BACKGROUND-COLOR: #fafbfe
}
.listitem2 {
	LIST-STYLE-TYPE: circle; FONT-SIZE: x-small; FONT-FAMILY: Arial, =
'Albany AMT', Helvetica, Helv; FONT-WEIGHT: normal; COLOR: #000000; =
FONT-STYLE: normal; BACKGROUND-COLOR: #fafbfe
}
.listitem3 {
	LIST-STYLE-TYPE: square; FONT-SIZE: x-small; FONT-FAMILY: Arial, =
'Albany AMT', Helvetica, Helv; FONT-WEIGHT: normal; COLOR: #000000; =
FONT-STYLE: normal; BACKGROUND-COLOR: #fafbfe
}
.listitem4 {
	LIST-STYLE-TYPE: square; FONT-SIZE: x-small; FONT-FAMILY: Arial, =
'Albany AMT', Helvetica, Helv; FONT-WEIGHT: normal; COLOR: #000000; =
FONT-STYLE: normal; BACKGROUND-COLOR: #fafbfe
}
.listitem5 {
	LIST-STYLE-TYPE: square; FONT-SIZE: x-small; FONT-FAMILY: Arial, =
'Albany AMT', Helvetica, Helv; FONT-WEIGHT: normal; COLOR: #000000; =
FONT-STYLE: normal; BACKGROUND-COLOR: #fafbfe
}
.listitem6 {
	LIST-STYLE-TYPE: square; FONT-SIZE: x-small; FONT-FAMILY: Arial, =
'Albany AMT', Helvetica, Helv; FONT-WEIGHT: normal; COLOR: #000000; =
FONT-STYLE: normal; BACKGROUND-COLOR: #fafbfe
}
.listitem7 {
	LIST-STYLE-TYPE: square; FONT-SIZE: x-small; FONT-FAMILY: Arial, =
'Albany AMT', Helvetica, Helv; FONT-WEIGHT: normal; COLOR: #000000; =
FONT-STYLE: normal; BACKGROUND-COLOR: #fafbfe
}
.listitem8 {
	LIST-STYLE-TYPE: square; FONT-SIZE: x-small; FONT-FAMILY: Arial, =
'Albany AMT', Helvetica, Helv; FONT-WEIGHT: normal; COLOR: #000000; =
FONT-STYLE: normal; BACKGROUND-COLOR: #fafbfe
}
.listitem9 {
	LIST-STYLE-TYPE: square; FONT-SIZE: x-small; FONT-FAMILY: Arial, =
'Albany AMT', Helvetica, Helv; FONT-WEIGHT: normal; COLOR: #000000; =
FONT-STYLE: normal; BACKGROUND-COLOR: #fafbfe
}
.note {
	FONT-SIZE: x-small; FONT-FAMILY: Arial, 'Albany AMT', Helvetica, Helv; =
FONT-WEIGHT: normal; COLOR: #112277; FONT-STYLE: normal; =
BACKGROUND-COLOR: #fafbfe
}
.notebanner {
	FONT-SIZE: x-small; FONT-FAMILY: Arial, 'Albany AMT', Helvetica, Helv; =
FONT-WEIGHT: bold; COLOR: #112277; FONT-STYLE: normal; BACKGROUND-COLOR: =
#fafbfe
}
.notecontent {
	FONT-SIZE: x-small; FONT-FAMILY: Arial, 'Albany AMT', Helvetica, Helv; =
FONT-WEIGHT: normal; COLOR: #112277; FONT-STYLE: normal; =
BACKGROUND-COLOR: #fafbfe
}
.notecontentfixed {
	FONT-SIZE: x-small; FONT-FAMILY: 'Courier New', Courier; FONT-WEIGHT: =
normal; COLOR: #112277; FONT-STYLE: normal; BACKGROUND-COLOR: #fafbfe
}
.output {
	FONT-SIZE: x-small; BORDER-TOP: #c1c1c1 1px solid; FONT-FAMILY: Arial, =
'Albany AMT', Helvetica, Helv; BORDER-RIGHT: #c1c1c1 1px solid; =
BORDER-COLLAPSE: separate; BORDER-BOTTOM: #c1c1c1 1px solid; =
FONT-WEIGHT: normal; COLOR: #000000; FONT-STYLE: normal; BORDER-SPACING: =
1px; BORDER-LEFT: #c1c1c1 1px solid; BACKGROUND-COLOR: #fafbfe
}
.pageno {
	FONT-SIZE: x-small; FONT-FAMILY: Arial, 'Albany AMT', Helvetica, Helv; =
VERTICAL-ALIGN: top; FONT-WEIGHT: bold; COLOR: #112277; FONT-STYLE: =
normal; TEXT-ALIGN: right; BORDER-SPACING: 0px; BACKGROUND-COLOR: =
#fafbfe
}
.pages {
	LIST-STYLE-TYPE: decimal; FONT-SIZE: x-small; FONT-FAMILY: Arial, =
'Albany AMT', Helvetica, Helv; FONT-WEIGHT: normal; COLOR: #000000; =
FONT-STYLE: normal; MARGIN-LEFT: 8px; BACKGROUND-COLOR: #fafbfe; =
MARGIN-RIGHT: 8px
}
.pagesdate {
	FONT-SIZE: x-small; FONT-FAMILY: Arial, 'Albany AMT', Helvetica, Helv; =
WIDTH: 100%; FONT-WEIGHT: normal; COLOR: #000000; FONT-STYLE: normal; =
BACKGROUND-COLOR: #fafbfe
}
.pagesitem {
	LIST-STYLE-TYPE: none; FONT-SIZE: x-small; FONT-FAMILY: Arial, 'Albany =
AMT', Helvetica, Helv; FONT-WEIGHT: normal; COLOR: #000000; FONT-STYLE: =
normal; MARGIN-LEFT: 6pt
}
.pagesproclabel {
	FONT-SIZE: x-small; FONT-FAMILY: Arial, 'Albany AMT', Helvetica, Helv; =
FONT-WEIGHT: bold; COLOR: #112277; FONT-STYLE: normal; BACKGROUND-COLOR: =
#fafbfe
}
.pagesprocname {
	FONT-SIZE: x-small; FONT-FAMILY: Arial, 'Albany AMT', Helvetica, Helv; =
FONT-WEIGHT: bold; COLOR: #112277; FONT-STYLE: normal; BACKGROUND-COLOR: =
#fafbfe
}
.pagestitle {
	FONT-SIZE: x-small; FONT-FAMILY: Arial, 'Albany AMT', Helvetica, Helv; =
FONT-WEIGHT: bold; COLOR: #112277; FONT-STYLE: italic; BACKGROUND-COLOR: =
#fafbfe
}
.paragraph {
	FONT-SIZE: x-small; FONT-FAMILY: Arial, 'Albany AMT', Helvetica, Helv; =
FONT-WEIGHT: normal; COLOR: #000000; FONT-STYLE: normal; =
BACKGROUND-COLOR: #fafbfe
}
.parskip {
	FONT-SIZE: x-small; BORDER-TOP: #000000 0px solid; FONT-FAMILY: Arial, =
'Albany AMT', Helvetica, Helv; BORDER-RIGHT: #000000 0px solid; =
BORDER-BOTTOM: #000000 0px solid; FONT-WEIGHT: bold; FONT-STYLE: normal; =
BORDER-SPACING: 0px; BORDER-LEFT: #000000 0px solid
}
.prepage {
	FONT-SIZE: x-small; FONT-FAMILY: Arial, 'Albany AMT', Helvetica, Helv; =
FONT-WEIGHT: normal; COLOR: #112277; FONT-STYLE: normal; TEXT-ALIGN: =
left; BACKGROUND-COLOR: #fafbfe
}
.proctitle {
	FONT-SIZE: x-small; FONT-FAMILY: Arial, 'Albany AMT', Helvetica, Helv; =
FONT-WEIGHT: bold; COLOR: #112277; FONT-STYLE: normal; BACKGROUND-COLOR: =
#fafbfe
}
.proctitlefixed {
	FONT-SIZE: x-small; FONT-FAMILY: 'Courier New', Courier, monospace; =
FONT-WEIGHT: bold; COLOR: #112277; FONT-STYLE: normal; BACKGROUND-COLOR: =
#fafbfe
}
.rowfooter {
	FONT-SIZE: x-small; BORDER-TOP: #b0b7bb 0px solid; FONT-FAMILY: Arial, =
'Albany AMT', Helvetica, Helv; BORDER-RIGHT: #b0b7bb 1px solid; =
BORDER-BOTTOM: #b0b7bb 1px solid; FONT-WEIGHT: bold; COLOR: #112277; =
FONT-STYLE: normal; BORDER-LEFT: #b0b7bb 0px solid; BACKGROUND-COLOR: =
#edf2f9
}
.rowfooteremphasis {
	FONT-SIZE: x-small; BORDER-TOP: #b0b7bb 0px solid; FONT-FAMILY: Arial, =
'Albany AMT', Helvetica, Helv; BORDER-RIGHT: #b0b7bb 1px solid; =
BORDER-BOTTOM: #b0b7bb 1px solid; FONT-WEIGHT: normal; COLOR: #112277; =
FONT-STYLE: italic; BORDER-LEFT: #b0b7bb 0px solid; BACKGROUND-COLOR: =
#edf2f9
}
.rowfooteremphasisfixed {
	FONT-SIZE: x-small; BORDER-TOP: #b0b7bb 0px solid; FONT-FAMILY: =
'Courier New', Courier, monospace; BORDER-RIGHT: #b0b7bb 1px solid; =
BORDER-BOTTOM: #b0b7bb 1px solid; FONT-WEIGHT: normal; COLOR: #112277; =
FONT-STYLE: italic; BORDER-LEFT: #b0b7bb 0px solid; BACKGROUND-COLOR: =
#edf2f9
}
.rowfooterempty {
	FONT-SIZE: x-small; BORDER-TOP: #b0b7bb 0px solid; FONT-FAMILY: Arial, =
'Albany AMT', Helvetica, Helv; BORDER-RIGHT: #b0b7bb 1px solid; =
BORDER-BOTTOM: #b0b7bb 1px solid; FONT-WEIGHT: bold; COLOR: #112277; =
FONT-STYLE: normal; BORDER-LEFT: #b0b7bb 0px solid; BACKGROUND-COLOR: =
#edf2f9
}
.rowfooterfixed {
	FONT-SIZE: x-small; BORDER-TOP: #b0b7bb 0px solid; FONT-FAMILY: =
'Courier New', Courier; BORDER-RIGHT: #b0b7bb 1px solid; BORDER-BOTTOM: =
#b0b7bb 1px solid; FONT-WEIGHT: normal; COLOR: #112277; FONT-STYLE: =
normal; BORDER-LEFT: #b0b7bb 0px solid; BACKGROUND-COLOR: #edf2f9
}
.rowfooterstrong {
	FONT-SIZE: x-small; BORDER-TOP: #b0b7bb 0px solid; FONT-FAMILY: Arial, =
'Albany AMT', Helvetica, Helv; BORDER-RIGHT: #b0b7bb 1px solid; =
BORDER-BOTTOM: #b0b7bb 1px solid; FONT-WEIGHT: bold; COLOR: #112277; =
FONT-STYLE: normal; BORDER-LEFT: #b0b7bb 0px solid; BACKGROUND-COLOR: =
#edf2f9
}
.rowfooterstrongfixed {
	FONT-SIZE: x-small; BORDER-TOP: #b0b7bb 0px solid; FONT-FAMILY: =
'Courier New', Courier, monospace; BORDER-RIGHT: #b0b7bb 1px solid; =
BORDER-BOTTOM: #b0b7bb 1px solid; FONT-WEIGHT: bold; COLOR: #112277; =
FONT-STYLE: normal; BORDER-LEFT: #b0b7bb 0px solid; BACKGROUND-COLOR: =
#edf2f9
}
.rowheader {
	FONT-SIZE: x-small; BORDER-TOP: #b0b7bb 0px solid; FONT-FAMILY: Arial, =
'Albany AMT', Helvetica, Helv; BORDER-RIGHT: #b0b7bb 1px solid; =
BORDER-BOTTOM: #b0b7bb 1px solid; FONT-WEIGHT: bold; COLOR: #112277; =
FONT-STYLE: normal; BORDER-LEFT: #b0b7bb 0px solid; BACKGROUND-COLOR: =
#edf2f9
}
.rowheaderemphasis {
	FONT-SIZE: x-small; BORDER-TOP: #b0b7bb 0px solid; FONT-FAMILY: Arial, =
'Albany AMT', Helvetica, Helv; BORDER-RIGHT: #b0b7bb 1px solid; =
BORDER-BOTTOM: #b0b7bb 1px solid; FONT-WEIGHT: normal; COLOR: #112277; =
FONT-STYLE: italic; BORDER-LEFT: #b0b7bb 0px solid; BACKGROUND-COLOR: =
#edf2f9
}
.rowheaderemphasisfixed {
	FONT-SIZE: x-small; BORDER-TOP: #b0b7bb 0px solid; FONT-FAMILY: =
'Courier New', Courier, monospace; BORDER-RIGHT: #b0b7bb 1px solid; =
BORDER-BOTTOM: #b0b7bb 1px solid; FONT-WEIGHT: normal; COLOR: #112277; =
FONT-STYLE: italic; BORDER-LEFT: #b0b7bb 0px solid; BACKGROUND-COLOR: =
#edf2f9
}
.rowheaderempty {
	FONT-SIZE: x-small; BORDER-TOP: #b0b7bb 0px solid; FONT-FAMILY: Arial, =
'Albany AMT', Helvetica, Helv; BORDER-RIGHT: #b0b7bb 1px solid; =
BORDER-BOTTOM: #b0b7bb 1px solid; FONT-WEIGHT: bold; COLOR: #112277; =
FONT-STYLE: normal; BORDER-LEFT: #b0b7bb 0px solid; BACKGROUND-COLOR: =
#edf2f9
}
.rowheaderfixed {
	FONT-SIZE: x-small; BORDER-TOP: #b0b7bb 0px solid; FONT-FAMILY: =
'Courier New', Courier; BORDER-RIGHT: #b0b7bb 1px solid; BORDER-BOTTOM: =
#b0b7bb 1px solid; FONT-WEIGHT: normal; COLOR: #112277; FONT-STYLE: =
normal; BORDER-LEFT: #b0b7bb 0px solid; BACKGROUND-COLOR: #edf2f9
}
.rowheaderstrong {
	FONT-SIZE: x-small; BORDER-TOP: #b0b7bb 0px solid; FONT-FAMILY: Arial, =
'Albany AMT', Helvetica, Helv; BORDER-RIGHT: #b0b7bb 1px solid; =
BORDER-BOTTOM: #b0b7bb 1px solid; FONT-WEIGHT: bold; COLOR: #112277; =
FONT-STYLE: normal; BORDER-LEFT: #b0b7bb 0px solid; BACKGROUND-COLOR: =
#edf2f9
}
.rowheaderstrongfixed {
	FONT-SIZE: x-small; BORDER-TOP: #b0b7bb 0px solid; FONT-FAMILY: =
'Courier New', Courier, monospace; BORDER-RIGHT: #b0b7bb 1px solid; =
BORDER-BOTTOM: #b0b7bb 1px solid; FONT-WEIGHT: bold; COLOR: #112277; =
FONT-STYLE: normal; BORDER-LEFT: #b0b7bb 0px solid; BACKGROUND-COLOR: =
#edf2f9
}
.systemfooter {
	FONT-SIZE: x-small; FONT-FAMILY: Arial, 'Albany AMT', Helvetica, Helv; =
FONT-WEIGHT: normal; COLOR: #112277; FONT-STYLE: normal; =
BACKGROUND-COLOR: #fafbfe
}
.systemfooter10 {
	FONT-SIZE: x-small; FONT-FAMILY: Arial, 'Albany AMT', Helvetica, Helv; =
FONT-WEIGHT: normal; COLOR: #112277; FONT-STYLE: normal; =
BACKGROUND-COLOR: #fafbfe
}
.systemfooter2 {
	FONT-SIZE: x-small; FONT-FAMILY: Arial, 'Albany AMT', Helvetica, Helv; =
FONT-WEIGHT: normal; COLOR: #112277; FONT-STYLE: normal; =
BACKGROUND-COLOR: #fafbfe
}
.systemfooter3 {
	FONT-SIZE: x-small; FONT-FAMILY: Arial, 'Albany AMT', Helvetica, Helv; =
FONT-WEIGHT: normal; COLOR: #112277; FONT-STYLE: normal; =
BACKGROUND-COLOR: #fafbfe
}
.systemfooter4 {
	FONT-SIZE: x-small; FONT-FAMILY: Arial, 'Albany AMT', Helvetica, Helv; =
FONT-WEIGHT: normal; COLOR: #112277; FONT-STYLE: normal; =
BACKGROUND-COLOR: #fafbfe
}
.systemfooter5 {
	FONT-SIZE: x-small; FONT-FAMILY: Arial, 'Albany AMT', Helvetica, Helv; =
FONT-WEIGHT: normal; COLOR: #112277; FONT-STYLE: normal; =
BACKGROUND-COLOR: #fafbfe
}
.systemfooter6 {
	FONT-SIZE: x-small; FONT-FAMILY: Arial, 'Albany AMT', Helvetica, Helv; =
FONT-WEIGHT: normal; COLOR: #112277; FONT-STYLE: normal; =
BACKGROUND-COLOR: #fafbfe
}
.systemfooter7 {
	FONT-SIZE: x-small; FONT-FAMILY: Arial, 'Albany AMT', Helvetica, Helv; =
FONT-WEIGHT: normal; COLOR: #112277; FONT-STYLE: normal; =
BACKGROUND-COLOR: #fafbfe
}
.systemfooter8 {
	FONT-SIZE: x-small; FONT-FAMILY: Arial, 'Albany AMT', Helvetica, Helv; =
FONT-WEIGHT: normal; COLOR: #112277; FONT-STYLE: normal; =
BACKGROUND-COLOR: #fafbfe
}
.systemfooter9 {
	FONT-SIZE: x-small; FONT-FAMILY: Arial, 'Albany AMT', Helvetica, Helv; =
FONT-WEIGHT: normal; COLOR: #112277; FONT-STYLE: normal; =
BACKGROUND-COLOR: #fafbfe
}
.systemtitle {
	FONT-SIZE: small; FONT-FAMILY: Arial, 'Albany AMT', Helvetica, Helv; =
FONT-WEIGHT: bold; COLOR: #112277; FONT-STYLE: normal; BACKGROUND-COLOR: =
#fafbfe
}
.systemtitle10 {
	FONT-SIZE: small; FONT-FAMILY: Arial, 'Albany AMT', Helvetica, Helv; =
FONT-WEIGHT: bold; COLOR: #112277; FONT-STYLE: normal; BACKGROUND-COLOR: =
#fafbfe
}
.systemtitle2 {
	FONT-SIZE: small; FONT-FAMILY: Arial, 'Albany AMT', Helvetica, Helv; =
FONT-WEIGHT: bold; COLOR: #112277; FONT-STYLE: normal; BACKGROUND-COLOR: =
#fafbfe
}
.systemtitle3 {
	FONT-SIZE: small; FONT-FAMILY: Arial, 'Albany AMT', Helvetica, Helv; =
FONT-WEIGHT: bold; COLOR: #112277; FONT-STYLE: normal; BACKGROUND-COLOR: =
#fafbfe
}
.systemtitle4 {
	FONT-SIZE: small; FONT-FAMILY: Arial, 'Albany AMT', Helvetica, Helv; =
FONT-WEIGHT: bold; COLOR: #112277; FONT-STYLE: normal; BACKGROUND-COLOR: =
#fafbfe
}
.systemtitle5 {
	FONT-SIZE: small; FONT-FAMILY: Arial, 'Albany AMT', Helvetica, Helv; =
FONT-WEIGHT: bold; COLOR: #112277; FONT-STYLE: normal; BACKGROUND-COLOR: =
#fafbfe
}
.systemtitle6 {
	FONT-SIZE: small; FONT-FAMILY: Arial, 'Albany AMT', Helvetica, Helv; =
FONT-WEIGHT: bold; COLOR: #112277; FONT-STYLE: normal; BACKGROUND-COLOR: =
#fafbfe
}
.systemtitle7 {
	FONT-SIZE: small; FONT-FAMILY: Arial, 'Albany AMT', Helvetica, Helv; =
FONT-WEIGHT: bold; COLOR: #112277; FONT-STYLE: normal; BACKGROUND-COLOR: =
#fafbfe
}
.systemtitle8 {
	FONT-SIZE: small; FONT-FAMILY: Arial, 'Albany AMT', Helvetica, Helv; =
FONT-WEIGHT: bold; COLOR: #112277; FONT-STYLE: normal; BACKGROUND-COLOR: =
#fafbfe
}
.systemtitle9 {
	FONT-SIZE: small; FONT-FAMILY: Arial, 'Albany AMT', Helvetica, Helv; =
FONT-WEIGHT: bold; COLOR: #112277; FONT-STYLE: normal; BACKGROUND-COLOR: =
#fafbfe
}
.systitleandfootercontainer {
	FONT-SIZE: x-small; BORDER-TOP: #000000 0px solid; FONT-FAMILY: Arial, =
'Albany AMT', Helvetica, Helv; BORDER-RIGHT: #000000 0px solid; WIDTH: =
100%; BORDER-BOTTOM: #000000 0px solid; FONT-WEIGHT: normal; COLOR: =
#000000; FONT-STYLE: normal; BORDER-SPACING: 1px; BORDER-LEFT: #000000 =
0px solid; BACKGROUND-COLOR: #fafbfe
}
.table {
	BORDER-TOP: #c1c1c1 1px solid; BORDER-RIGHT: #c1c1c1 0px solid; =
BORDER-COLLAPSE: collapse; BORDER-BOTTOM: #c1c1c1 0px solid; =
BORDER-SPACING: 0px; BORDER-LEFT: #c1c1c1 1px solid
}
.top_stacked_value {
	BORDER-TOP: 0px; BORDER-RIGHT: 0px; BORDER-BOTTOM: 0px; PADDING-BOTTOM: =
1px; BORDER-LEFT: 0px
}
.middle_stacked_value {
	BORDER-TOP: 0px; BORDER-RIGHT: 0px; BORDER-BOTTOM: 0px; PADDING-BOTTOM: =
1px; PADDING-TOP: 1px; BORDER-LEFT: 0px
}
.bottom_stacked_value {
	BORDER-TOP: 0px; BORDER-RIGHT: 0px; BORDER-BOTTOM: 0px; PADDING-TOP: =
1px; BORDER-LEFT: 0px
}
.titleandnotecontainer {
	FONT-SIZE: x-small; BORDER-TOP: #000000 0px solid; FONT-FAMILY: Arial, =
'Albany AMT', Helvetica, Helv; BORDER-RIGHT: #000000 0px solid; WIDTH: =
100%; BORDER-BOTTOM: #000000 0px solid; FONT-WEIGHT: normal; COLOR: =
#000000; FONT-STYLE: normal; BORDER-SPACING: 1px; BORDER-LEFT: #000000 =
0px solid; BACKGROUND-COLOR: #fafbfe
}
.titlesandfooters {
	FONT-SIZE: x-small; FONT-FAMILY: Arial, 'Albany AMT', Helvetica, Helv; =
FONT-WEIGHT: bold; COLOR: #112277; FONT-STYLE: normal; BACKGROUND-COLOR: =
#fafbfe
}
.usertext {
	FONT-SIZE: x-small; FONT-FAMILY: Arial, 'Albany AMT', Helvetica, Helv; =
FONT-WEIGHT: normal; COLOR: #112277; FONT-STYLE: normal; =
BACKGROUND-COLOR: #fafbfe
}
.warnbanner {
	FONT-SIZE: x-small; FONT-FAMILY: Arial, 'Albany AMT', Helvetica, Helv; =
FONT-WEIGHT: bold; COLOR: #112277; FONT-STYLE: normal; BACKGROUND-COLOR: =
#fafbfe
}
.warncontent {
	FONT-SIZE: x-small; FONT-FAMILY: Arial, 'Albany AMT', Helvetica, Helv; =
FONT-WEIGHT: normal; COLOR: #112277; FONT-STYLE: normal; =
BACKGROUND-COLOR: #fafbfe
}
.warncontentfixed {
	FONT-SIZE: x-small; FONT-FAMILY: 'Courier New', Courier; FONT-WEIGHT: =
normal; COLOR: #112277; FONT-STYLE: normal; BACKGROUND-COLOR: #fafbfe
}
.l {
	TEXT-ALIGN: left
}
.c {
	TEXT-ALIGN: center
}
.r {
	TEXT-ALIGN: right
}
.d {
	TEXT-ALIGN: right
}
.j {
	TEXT-ALIGN: justify
}
.t {
	VERTICAL-ALIGN: top
}
.m {
	VERTICAL-ALIGN: middle
}
.b {
	VERTICAL-ALIGN: bottom
}
TD {
	VERTICAL-ALIGN: top
}
TH {
	VERTICAL-ALIGN: top
}
.stacked_cell {
	PADDING-BOTTOM: 0px; PADDING-TOP: 0px; PADDING-LEFT: 0px; =
PADDING-RIGHT: 0px
}
</STYLE>

<SCRIPT language=3Djavascript type=3Dtext/javascript>
<!--=20
function startup(){

}
function shutdown(){

}

//-->
</SCRIPT>
</HEAD>
<BODY class=3Dbody onload=3Dstartup() onunload=3Dshutdown()>
<SCRIPT language=3Djavascript type=3Dtext/javascript>
<!--=20
var _info =3D navigator.userAgent
var _ie =3D (_info.indexOf("MSIE") > 0
          && _info.indexOf("Win") > 0
          && _info.indexOf("Windows 3.1") < 0);
var _ie64 =3D _info.indexOf("x64") > 0

//-->
</SCRIPT>

<DIV class=3Dbranch><A name=3DIDX></A>
<TABLE class=3Dsystitleandfootercontainer cellSpacing=3D1 =
cellPadding=3D1 rules=3Dnone=20
width=3D"100%" summary=3D"Page Layout" border=3D0 frame=3Dvoid>
  <TBODY>
  <TR>
    <TD class=3D"c systemtitle">internal consistency of confidence=20
  scale</TD></TR></TBODY></TABLE><BR>
<DIV class=3D"c proctitle">The CORR Procedure</DIV>
<P>
<DIV>
<DIV align=3Dcenter>
<TABLE class=3Dtable borderColor=3D#c1c1c1 cellSpacing=3D0 =
cellPadding=3D5 rules=3Dall=20
summary=3D"Procedure Corr: Variables Information" frame=3Dbox>
  <COLGROUP>
  <COL></COLGROUP>
  <COLGROUP>
  <COL></COLGROUP>
  <TBODY>
  <TR>
    <TH class=3D"l rowheader" scope=3Drow>30 Variables:</TH>
    <TD class=3D"l data">Q1 Q2 Q3 Q4 Q5 Q6 Q7 Q8 Q9 Q10 Q11 Q12 Q13 Q14 =
Q15 Q16=20
      Q17 Q18 Q19 Q20 Q21 Q22 Q23 Q24 Q25 Q26 Q27 Q28 Q29=20
Q30</TD></TR></TBODY></TABLE></DIV></DIV><BR><A name=3DIDX1></A>
<DIV>
<DIV align=3Dcenter>
<TABLE class=3Dtable borderColor=3D#c1c1c1 cellSpacing=3D0 =
cellPadding=3D5 rules=3Dall=20
summary=3D"Procedure Corr: Simple Statistics" frame=3Dbox>
  <COLGROUP>
  <COL></COLGROUP>
  <COLGROUP>
  <COL>
  <COL>
  <COL>
  <COL>
  <COL>
  <COL></COLGROUP>
  <THEAD>
  <TR>
    <TH class=3D"c b header" colSpan=3D7 scope=3Dcolgroup>Simple =
Statistics</TH></TR>
  <TR>
    <TH class=3D"l b header" scope=3Dcol>Variable</TH>
    <TH class=3D"r b header" scope=3Dcol>N</TH>
    <TH class=3D"r b header" scope=3Dcol>Mean</TH>
    <TH class=3D"r b header" scope=3Dcol>Std Dev</TH>
    <TH class=3D"r b header" scope=3Dcol>Sum</TH>
    <TH class=3D"r b header" scope=3Dcol>Minimum</TH>
    <TH class=3D"r b header" scope=3Dcol>Maximum</TH></TR></THEAD>
  <TBODY>
  <TR>
    <TH class=3D"l rowheader" scope=3Drow>Q1</TH>
    <TD class=3D"r data">51</TD>
    <TD class=3D"r data">0.49020</TD>
    <TD class=3D"r data">0.50488</TD>
    <TD class=3D"r data">25.00000</TD>
    <TD class=3D"r data">0</TD>
    <TD class=3D"r data">1.00000</TD></TR>
  <TR>
    <TH class=3D"l rowheader" scope=3Drow>Q2</TH>
    <TD class=3D"r data">51</TD>
    <TD class=3D"r data">0.74510</TD>
    <TD class=3D"r data">0.44014</TD>
    <TD class=3D"r data">38.00000</TD>
    <TD class=3D"r data">0</TD>
    <TD class=3D"r data">1.00000</TD></TR>
  <TR>
    <TH class=3D"l rowheader" scope=3Drow>Q3</TH>
    <TD class=3D"r data">51</TD>
    <TD class=3D"r data">0.86275</TD>
    <TD class=3D"r data">0.34754</TD>
    <TD class=3D"r data">44.00000</TD>
    <TD class=3D"r data">0</TD>
    <TD class=3D"r data">1.00000</TD></TR>
  <TR>
    <TH class=3D"l rowheader" scope=3Drow>Q4</TH>
    <TD class=3D"r data">51</TD>
    <TD class=3D"r data">0.86275</TD>
    <TD class=3D"r data">0.34754</TD>
    <TD class=3D"r data">44.00000</TD>
    <TD class=3D"r data">0</TD>
    <TD class=3D"r data">1.00000</TD></TR>
  <TR>
    <TH class=3D"l rowheader" scope=3Drow>Q5</TH>
    <TD class=3D"r data">51</TD>
    <TD class=3D"r data">0.72549</TD>
    <TD class=3D"r data">0.45071</TD>
    <TD class=3D"r data">37.00000</TD>
    <TD class=3D"r data">0</TD>
    <TD class=3D"r data">1.00000</TD></TR>
  <TR>
    <TH class=3D"l rowheader" scope=3Drow>Q6</TH>
    <TD class=3D"r data">51</TD>
    <TD class=3D"r data">0.33333</TD>
    <TD class=3D"r data">0.47610</TD>
    <TD class=3D"r data">17.00000</TD>
    <TD class=3D"r data">0</TD>
    <TD class=3D"r data">1.00000</TD></TR>
  <TR>
    <TH class=3D"l rowheader" scope=3Drow>Q7</TH>
    <TD class=3D"r data">51</TD>
    <TD class=3D"r data">0.68627</TD>
    <TD class=3D"r data">0.46862</TD>
    <TD class=3D"r data">35.00000</TD>
    <TD class=3D"r data">0</TD>
    <TD class=3D"r data">1.00000</TD></TR>
  <TR>
    <TH class=3D"l rowheader" scope=3Drow>Q8</TH>
    <TD class=3D"r data">51</TD>
    <TD class=3D"r data">0.58824</TD>
    <TD class=3D"r data">0.49705</TD>
    <TD class=3D"r data">30.00000</TD>
    <TD class=3D"r data">0</TD>
    <TD class=3D"r data">1.00000</TD></TR>
  <TR>
    <TH class=3D"l rowheader" scope=3Drow>Q9</TH>
    <TD class=3D"r data">51</TD>
    <TD class=3D"r data">0.13725</TD>
    <TD class=3D"r data">0.34754</TD>
    <TD class=3D"r data">7.00000</TD>
    <TD class=3D"r data">0</TD>
    <TD class=3D"r data">1.00000</TD></TR>
  <TR>
    <TH class=3D"l rowheader" scope=3Drow>Q10</TH>
    <TD class=3D"r data">51</TD>
    <TD class=3D"r data">0.66667</TD>
    <TD class=3D"r data">0.47610</TD>
    <TD class=3D"r data">34.00000</TD>
    <TD class=3D"r data">0</TD>
    <TD class=3D"r data">1.00000</TD></TR>
  <TR>
    <TH class=3D"l rowheader" scope=3Drow>Q11</TH>
    <TD class=3D"r data">51</TD>
    <TD class=3D"r data">0.82353</TD>
    <TD class=3D"r data">0.38501</TD>
    <TD class=3D"r data">42.00000</TD>
    <TD class=3D"r data">0</TD>
    <TD class=3D"r data">1.00000</TD></TR>
  <TR>
    <TH class=3D"l rowheader" scope=3Drow>Q12</TH>
    <TD class=3D"r data">51</TD>
    <TD class=3D"r data">0.52941</TD>
    <TD class=3D"r data">0.50410</TD>
    <TD class=3D"r data">27.00000</TD>
    <TD class=3D"r data">0</TD>
    <TD class=3D"r data">1.00000</TD></TR>
  <TR>
    <TH class=3D"l rowheader" scope=3Drow>Q13</TH>
    <TD class=3D"r data">51</TD>
    <TD class=3D"r data">0.27451</TD>
    <TD class=3D"r data">0.45071</TD>
    <TD class=3D"r data">14.00000</TD>
    <TD class=3D"r data">0</TD>
    <TD class=3D"r data">1.00000</TD></TR>
  <TR>
    <TH class=3D"l rowheader" scope=3Drow>Q14</TH>
    <TD class=3D"r data">51</TD>
    <TD class=3D"r data">0.72549</TD>
    <TD class=3D"r data">0.45071</TD>
    <TD class=3D"r data">37.00000</TD>
    <TD class=3D"r data">0</TD>
    <TD class=3D"r data">1.00000</TD></TR>
  <TR>
    <TH class=3D"l rowheader" scope=3Drow>Q15</TH>
    <TD class=3D"r data">51</TD>
    <TD class=3D"r data">0.94118</TD>
    <TD class=3D"r data">0.23764</TD>
    <TD class=3D"r data">48.00000</TD>
    <TD class=3D"r data">0</TD>
    <TD class=3D"r data">1.00000</TD></TR>
  <TR>
    <TH class=3D"l rowheader" scope=3Drow>Q16</TH>
    <TD class=3D"r data">51</TD>
    <TD class=3D"r data">0.96078</TD>
    <TD class=3D"r data">0.19604</TD>
    <TD class=3D"r data">49.00000</TD>
    <TD class=3D"r data">0</TD>
    <TD class=3D"r data">1.00000</TD></TR>
  <TR>
    <TH class=3D"l rowheader" scope=3Drow>Q17</TH>
    <TD class=3D"r data">51</TD>
    <TD class=3D"r data">0.84314</TD>
    <TD class=3D"r data">0.36729</TD>
    <TD class=3D"r data">43.00000</TD>
    <TD class=3D"r data">0</TD>
    <TD class=3D"r data">1.00000</TD></TR>
  <TR>
    <TH class=3D"l rowheader" scope=3Drow>Q18</TH>
    <TD class=3D"r data">51</TD>
    <TD class=3D"r data">0.41176</TD>
    <TD class=3D"r data">0.49705</TD>
    <TD class=3D"r data">21.00000</TD>
    <TD class=3D"r data">0</TD>
    <TD class=3D"r data">1.00000</TD></TR>
  <TR>
    <TH class=3D"l rowheader" scope=3Drow>Q19</TH>
    <TD class=3D"r data">51</TD>
    <TD class=3D"r data">0.82353</TD>
    <TD class=3D"r data">0.38501</TD>
    <TD class=3D"r data">42.00000</TD>
    <TD class=3D"r data">0</TD>
    <TD class=3D"r data">1.00000</TD></TR>
  <TR>
    <TH class=3D"l rowheader" scope=3Drow>Q20</TH>
    <TD class=3D"r data">51</TD>
    <TD class=3D"r data">0.92157</TD>
    <TD class=3D"r data">0.27152</TD>
    <TD class=3D"r data">47.00000</TD>
    <TD class=3D"r data">0</TD>
    <TD class=3D"r data">1.00000</TD></TR>
  <TR>
    <TH class=3D"l rowheader" scope=3Drow>Q21</TH>
    <TD class=3D"r data">51</TD>
    <TD class=3D"r data">0.64706</TD>
    <TD class=3D"r data">0.48264</TD>
    <TD class=3D"r data">33.00000</TD>
    <TD class=3D"r data">0</TD>
    <TD class=3D"r data">1.00000</TD></TR>
  <TR>
    <TH class=3D"l rowheader" scope=3Drow>Q22</TH>
    <TD class=3D"r data">51</TD>
    <TD class=3D"r data">1.00000</TD>
    <TD class=3D"r data">0</TD>
    <TD class=3D"r data">51.00000</TD>
    <TD class=3D"r data">1.00000</TD>
    <TD class=3D"r data">1.00000</TD></TR>
  <TR>
    <TH class=3D"l rowheader" scope=3Drow>Q23</TH>
    <TD class=3D"r data">51</TD>
    <TD class=3D"r data">1.00000</TD>
    <TD class=3D"r data">0</TD>
    <TD class=3D"r data">51.00000</TD>
    <TD class=3D"r data">1.00000</TD>
    <TD class=3D"r data">1.00000</TD></TR>
  <TR>
    <TH class=3D"l rowheader" scope=3Drow>Q24</TH>
    <TD class=3D"r data">51</TD>
    <TD class=3D"r data">0.49020</TD>
    <TD class=3D"r data">0.50488</TD>
    <TD class=3D"r data">25.00000</TD>
    <TD class=3D"r data">0</TD>
    <TD class=3D"r data">1.00000</TD></TR>
  <TR>
    <TH class=3D"l rowheader" scope=3Drow>Q25</TH>
    <TD class=3D"r data">51</TD>
    <TD class=3D"r data">1.00000</TD>
    <TD class=3D"r data">0</TD>
    <TD class=3D"r data">51.00000</TD>
    <TD class=3D"r data">1.00000</TD>
    <TD class=3D"r data">1.00000</TD></TR>
  <TR>
    <TH class=3D"l rowheader" scope=3Drow>Q26</TH>
    <TD class=3D"r data">51</TD>
    <TD class=3D"r data">0.84314</TD>
    <TD class=3D"r data">0.36729</TD>
    <TD class=3D"r data">43.00000</TD>
    <TD class=3D"r data">0</TD>
    <TD class=3D"r data">1.00000</TD></TR>
  <TR>
    <TH class=3D"l rowheader" scope=3Drow>Q27</TH>
    <TD class=3D"r data">51</TD>
    <TD class=3D"r data">0.98039</TD>
    <TD class=3D"r data">0.14003</TD>
    <TD class=3D"r data">50.00000</TD>
    <TD class=3D"r data">0</TD>
    <TD class=3D"r data">1.00000</TD></TR>
  <TR>
    <TH class=3D"l rowheader" scope=3Drow>Q28</TH>
    <TD class=3D"r data">51</TD>
    <TD class=3D"r data">0.70588</TD>
    <TD class=3D"r data">0.46018</TD>
    <TD class=3D"r data">36.00000</TD>
    <TD class=3D"r data">0</TD>
    <TD class=3D"r data">1.00000</TD></TR>
  <TR>
    <TH class=3D"l rowheader" scope=3Drow>Q29</TH>
    <TD class=3D"r data">51</TD>
    <TD class=3D"r data">0.27451</TD>
    <TD class=3D"r data">0.45071</TD>
    <TD class=3D"r data">14.00000</TD>
    <TD class=3D"r data">0</TD>
    <TD class=3D"r data">1.00000</TD></TR>
  <TR>
    <TH class=3D"l rowheader" scope=3Drow>Q30</TH>
    <TD class=3D"r data">51</TD>
    <TD class=3D"r data">0.43137</TD>
    <TD class=3D"r data">0.50020</TD>
    <TD class=3D"r data">22.00000</TD>
    <TD class=3D"r data">0</TD>
    <TD class=3D"r =
data">1.00000</TD></TR></TBODY></TABLE></DIV></DIV><BR><A=20
name=3DIDX2></A>
<DIV>
<DIV align=3Dcenter>
<TABLE class=3Dtable borderColor=3D#c1c1c1 cellSpacing=3D0 =
cellPadding=3D5 rules=3Dall=20
summary=3D"Procedure Corr: Cronbach Coefficient Alpha" frame=3Dbox>
  <COLGROUP>
  <COL>
  <COL></COLGROUP>
  <THEAD>
  <TR>
    <TH class=3D"c b header" colSpan=3D2=20
      scope=3Dcolgroup>Cronbach&nbsp;Coefficient&nbsp;Alpha</TH></TR>
  <TR>
    <TH class=3D"l b header" scope=3Dcol>Variables</TH>
    <TH class=3D"r b header" scope=3Dcol>Alpha</TH></TR></THEAD>
  <TBODY>
  <TR>
    <TD class=3D"l data">Raw</TD>
    <TD class=3D"r data">0.569396</TD></TR>
  <TR>
    <TD class=3D"l data">Standardized</TD>
    <TD class=3D"r data">.</TD></TR></TBODY></TABLE></DIV></DIV><BR><A =
name=3DIDX3></A>
<DIV>
<DIV align=3Dcenter>
<TABLE class=3Dtable borderColor=3D#c1c1c1 cellSpacing=3D0 =
cellPadding=3D5 rules=3Dall=20
summary=3D"Procedure Corr: Cronbach Coefficient Alpha with Deleted =
Variable"=20
frame=3Dbox>
  <COLGROUP>
  <COL></COLGROUP>
  <COLGROUP>
  <COL>
  <COL>
  <COL>
  <COL></COLGROUP>
  <THEAD>
  <TR>
    <TH class=3D"c b header" colSpan=3D5=20
      =
scope=3Dcolgroup>Cronbach&nbsp;Coefficient&nbsp;Alpha&nbsp;with&nbsp;Dele=
ted&nbsp;Variable</TH></TR>
  <TR>
    <TH class=3D"l b header" rowSpan=3D2 =
scope=3Dcol>Deleted<BR>Variable</TH>
    <TH class=3D"c b header" colSpan=3D2 scope=3Dcolgroup>Raw =
Variables</TH>
    <TH class=3D"c b header" colSpan=3D2=20
    scope=3Dcolgroup>Standardized&nbsp;Variables</TH></TR>
  <TR>
    <TH class=3D"r b header" scope=3Dcol>Correlation<BR>with Total</TH>
    <TH class=3D"r b header" scope=3Dcol>Alpha</TH>
    <TH class=3D"r b header" scope=3Dcol>Correlation<BR>with Total</TH>
    <TH class=3D"r b header" scope=3Dcol>Alpha</TH></TR></THEAD>
  <TBODY>
  <TR>
    <TH class=3D"l rowheader" scope=3Drow>Q1</TH>
    <TD class=3D"r data">0.326211</TD>
    <TD class=3D"r data">0.535407</TD>
    <TD class=3D"r data">.</TD>
    <TD class=3D"r data">.</TD></TR>
  <TR>
    <TH class=3D"l rowheader" scope=3Drow>Q2</TH>
    <TD class=3D"r data">0.229251</TD>
    <TD class=3D"r data">0.551302</TD>
    <TD class=3D"r data">.</TD>
    <TD class=3D"r data">.</TD></TR>
  <TR>
    <TH class=3D"l rowheader" scope=3Drow>Q3</TH>
    <TD class=3D"r data">0.275889</TD>
    <TD class=3D"r data">0.548606</TD>
    <TD class=3D"r data">.</TD>
    <TD class=3D"r data">.</TD></TR>
  <TR>
    <TH class=3D"l rowheader" scope=3Drow>Q4</TH>
    <TD class=3D"r data">0.371406</TD>
    <TD class=3D"r data">0.538501</TD>
    <TD class=3D"r data">.</TD>
    <TD class=3D"r data">.</TD></TR>
  <TR>
    <TH class=3D"l rowheader" scope=3Drow>Q5</TH>
    <TD class=3D"r data">0.097837</TD>
    <TD class=3D"r data">0.568627</TD>
    <TD class=3D"r data">.</TD>
    <TD class=3D"r data">.</TD></TR>
  <TR>
    <TH class=3D"l rowheader" scope=3Drow>Q6</TH>
    <TD class=3D"r data">0.248526</TD>
    <TD class=3D"r data">0.547971</TD>
    <TD class=3D"r data">.</TD>
    <TD class=3D"r data">.</TD></TR>
  <TR>
    <TH class=3D"l rowheader" scope=3Drow>Q7</TH>
    <TD class=3D"r data">0.343577</TD>
    <TD class=3D"r data">0.534436</TD>
    <TD class=3D"r data">.</TD>
    <TD class=3D"r data">.</TD></TR>
  <TR>
    <TH class=3D"l rowheader" scope=3Drow>Q8</TH>
    <TD class=3D"r data">0.398133</TD>
    <TD class=3D"r data">0.524492</TD>
    <TD class=3D"r data">.</TD>
    <TD class=3D"r data">.</TD></TR>
  <TR>
    <TH class=3D"l rowheader" scope=3Drow>Q9</TH>
    <TD class=3D"r data">-.159608</TD>
    <TD class=3D"r data">0.592159</TD>
    <TD class=3D"r data">.</TD>
    <TD class=3D"r data">.</TD></TR>
  <TR>
    <TH class=3D"l rowheader" scope=3Drow>Q10</TH>
    <TD class=3D"r data">0.119699</TD>
    <TD class=3D"r data">0.566223</TD>
    <TD class=3D"r data">.</TD>
    <TD class=3D"r data">.</TD></TR>
  <TR>
    <TH class=3D"l rowheader" scope=3Drow>Q11</TH>
    <TD class=3D"r data">0.267858</TD>
    <TD class=3D"r data">0.547997</TD>
    <TD class=3D"r data">.</TD>
    <TD class=3D"r data">.</TD></TR>
  <TR>
    <TH class=3D"l rowheader" scope=3Drow>Q12</TH>
    <TD class=3D"r data">0.213465</TD>
    <TD class=3D"r data">0.552825</TD>
    <TD class=3D"r data">.</TD>
    <TD class=3D"r data">.</TD></TR>
  <TR>
    <TH class=3D"l rowheader" scope=3Drow>Q13</TH>
    <TD class=3D"r data">0.136110</TD>
    <TD class=3D"r data">0.563595</TD>
    <TD class=3D"r data">.</TD>
    <TD class=3D"r data">.</TD></TR>
  <TR>
    <TH class=3D"l rowheader" scope=3Drow>Q14</TH>
    <TD class=3D"r data">0.242464</TD>
    <TD class=3D"r data">0.549326</TD>
    <TD class=3D"r data">.</TD>
    <TD class=3D"r data">.</TD></TR>
  <TR>
    <TH class=3D"l rowheader" scope=3Drow>Q15</TH>
    <TD class=3D"r data">0.087620</TD>
    <TD class=3D"r data">0.567156</TD>
    <TD class=3D"r data">.</TD>
    <TD class=3D"r data">.</TD></TR>
  <TR>
    <TH class=3D"l rowheader" scope=3Drow>Q16</TH>
    <TD class=3D"r data">0.016665</TD>
    <TD class=3D"r data">0.571221</TD>
    <TD class=3D"r data">.</TD>
    <TD class=3D"r data">.</TD></TR>
  <TR>
    <TH class=3D"l rowheader" scope=3Drow>Q17</TH>
    <TD class=3D"r data">0.051884</TD>
    <TD class=3D"r data">0.572008</TD>
    <TD class=3D"r data">.</TD>
    <TD class=3D"r data">.</TD></TR>
  <TR>
    <TH class=3D"l rowheader" scope=3Drow>Q18</TH>
    <TD class=3D"r data">0.225888</TD>
    <TD class=3D"r data">0.551002</TD>
    <TD class=3D"r data">.</TD>
    <TD class=3D"r data">.</TD></TR>
  <TR>
    <TH class=3D"l rowheader" scope=3Drow>Q19</TH>
    <TD class=3D"r data">0.233665</TD>
    <TD class=3D"r data">0.551958</TD>
    <TD class=3D"r data">.</TD>
    <TD class=3D"r data">.</TD></TR>
  <TR>
    <TH class=3D"l rowheader" scope=3Drow>Q20</TH>
    <TD class=3D"r data">0.260713</TD>
    <TD class=3D"r data">0.553454</TD>
    <TD class=3D"r data">.</TD>
    <TD class=3D"r data">.</TD></TR>
  <TR>
    <TH class=3D"l rowheader" scope=3Drow>Q21</TH>
    <TD class=3D"r data">-.007575</TD>
    <TD class=3D"r data">0.583957</TD>
    <TD class=3D"r data">.</TD>
    <TD class=3D"r data">.</TD></TR>
  <TR>
    <TH class=3D"l rowheader" scope=3Drow>Q22</TH>
    <TD class=3D"r data">.</TD>
    <TD class=3D"r data">0.570074</TD>
    <TD class=3D"r data">.</TD>
    <TD class=3D"r data">.</TD></TR>
  <TR>
    <TH class=3D"l rowheader" scope=3Drow>Q23</TH>
    <TD class=3D"r data">.</TD>
    <TD class=3D"r data">0.570074</TD>
    <TD class=3D"r data">.</TD>
    <TD class=3D"r data">.</TD></TR>
  <TR>
    <TH class=3D"l rowheader" scope=3Drow>Q24</TH>
    <TD class=3D"r data">0.166131</TD>
    <TD class=3D"r data">0.559953</TD>
    <TD class=3D"r data">.</TD>
    <TD class=3D"r data">.</TD></TR>
  <TR>
    <TH class=3D"l rowheader" scope=3Drow>Q25</TH>
    <TD class=3D"r data">.</TD>
    <TD class=3D"r data">0.570074</TD>
    <TD class=3D"r data">.</TD>
    <TD class=3D"r data">.</TD></TR>
  <TR>
    <TH class=3D"l rowheader" scope=3Drow>Q26</TH>
    <TD class=3D"r data">-.164523</TD>
    <TD class=3D"r data">0.594281</TD>
    <TD class=3D"r data">.</TD>
    <TD class=3D"r data">.</TD></TR>
  <TR>
    <TH class=3D"l rowheader" scope=3Drow>Q27</TH>
    <TD class=3D"r data">-.142297</TD>
    <TD class=3D"r data">0.576801</TD>
    <TD class=3D"r data">.</TD>
    <TD class=3D"r data">.</TD></TR>
  <TR>
    <TH class=3D"l rowheader" scope=3Drow>Q28</TH>
    <TD class=3D"r data">0.184381</TD>
    <TD class=3D"r data">0.557151</TD>
    <TD class=3D"r data">.</TD>
    <TD class=3D"r data">.</TD></TR>
  <TR>
    <TH class=3D"l rowheader" scope=3Drow>Q29</TH>
    <TD class=3D"r data">0.009474</TD>
    <TD class=3D"r data">0.580044</TD>
    <TD class=3D"r data">.</TD>
    <TD class=3D"r data">.</TD></TR>
  <TR>
    <TH class=3D"l rowheader" scope=3Drow>Q30</TH>
    <TD class=3D"r data">0.159936</TD>
    <TD class=3D"r data">0.560826</TD>
    <TD class=3D"r data">.</TD>
    <TD class=3D"r data">.</TD></TR></TBODY></TABLE></DIV></DIV><BR><A =
name=3DIDX4></A>
<DIV>
<DIV align=3Dcenter>
<TABLE class=3Dtable borderColor=3D#c1c1c1 cellSpacing=3D0 =
cellPadding=3D5 rules=3Dall=20
summary=3D"Procedure Corr: Pearson Correlations" frame=3Dbox>
  <COLGROUP>
  <COL></COLGROUP>
  <COLGROUP>
  <COL>
  <COL>
  <COL>
  <COL>
  <COL>
  <COL>
  <COL>
  <COL>
  <COL>
  <COL>
  <COL>
  <COL>
  <COL>
  <COL>
  <COL>
  <COL>
  <COL>
  <COL>
  <COL>
  <COL>
  <COL>
  <COL>
  <COL>
  <COL>
  <COL>
  <COL>
  <COL>
  <COL>
  <COL>
  <COL></COLGROUP>
  <THEAD>
  <TR>
    <TH class=3D"c b header" colSpan=3D31 scope=3Dcolgroup>Pearson =
Correlation=20
      Coefficients, N =3D 51 <BR>Prob &gt; |r| under H0: =
Rho=3D0</TH></TR>
  <TR>
    <TH class=3D"c headerempty" scope=3Dcol>&nbsp;</TH>
    <TH class=3D"r b header" scope=3Dcol>Q1</TH>
    <TH class=3D"r b header" scope=3Dcol>Q2</TH>
    <TH class=3D"r b header" scope=3Dcol>Q3</TH>
    <TH class=3D"r b header" scope=3Dcol>Q4</TH>
    <TH class=3D"r b header" scope=3Dcol>Q5</TH>
    <TH class=3D"r b header" scope=3Dcol>Q6</TH>
    <TH class=3D"r b header" scope=3Dcol>Q7</TH>
    <TH class=3D"r b header" scope=3Dcol>Q8</TH>
    <TH class=3D"r b header" scope=3Dcol>Q9</TH>
    <TH class=3D"r b header" scope=3Dcol>Q10</TH>
    <TH class=3D"r b header" scope=3Dcol>Q11</TH>
    <TH class=3D"r b header" scope=3Dcol>Q12</TH>
    <TH class=3D"r b header" scope=3Dcol>Q13</TH>
    <TH class=3D"r b header" scope=3Dcol>Q14</TH>
    <TH class=3D"r b header" scope=3Dcol>Q15</TH>
    <TH class=3D"r b header" scope=3Dcol>Q16</TH>
    <TH class=3D"r b header" scope=3Dcol>Q17</TH>
    <TH class=3D"r b header" scope=3Dcol>Q18</TH>
    <TH class=3D"r b header" scope=3Dcol>Q19</TH>
    <TH class=3D"r b header" scope=3Dcol>Q20</TH>
    <TH class=3D"r b header" scope=3Dcol>Q21</TH>
    <TH class=3D"r b header" scope=3Dcol>Q22</TH>
    <TH class=3D"r b header" scope=3Dcol>Q23</TH>
    <TH class=3D"r b header" scope=3Dcol>Q24</TH>
    <TH class=3D"r b header" scope=3Dcol>Q25</TH>
    <TH class=3D"r b header" scope=3Dcol>Q26</TH>
    <TH class=3D"r b header" scope=3Dcol>Q27</TH>
    <TH class=3D"r b header" scope=3Dcol>Q28</TH>
    <TH class=3D"r b header" scope=3Dcol>Q29</TH>
    <TH class=3D"r b header" scope=3Dcol>Q30</TH></TR></THEAD>
  <TBODY>
  <TR>
    <TH class=3D"l rowheader" scope=3Drow>Q1</TH>
    <TD class=3D"r stacked_cell data">
      <TABLE cellSpacing=3D0 cellPadding=3D5 width=3D"100%" border=3D0>
        <TBODY>
        <TR>
          <TD class=3D"r data top_stacked_value">1.00000</TD></TR>
        <TR>
          <TD=20
class=3D"r data =
bottom_stacked_value">&nbsp;</TD></TR></TBODY></TABLE></TD>
    <TD class=3D"r stacked_cell data">
      <TABLE cellSpacing=3D0 cellPadding=3D5 width=3D"100%" border=3D0>
        <TBODY>
        <TR>
          <TD class=3D"r data top_stacked_value">0.30353</TD></TR>
        <TR>
          <TD=20
class=3D"r data =
bottom_stacked_value">0.0304</TD></TR></TBODY></TABLE></TD>
    <TD class=3D"r stacked_cell data">
      <TABLE cellSpacing=3D0 cellPadding=3D5 width=3D"100%" border=3D0>
        <TBODY>
        <TR>
          <TD class=3D"r data top_stacked_value">0.27713</TD></TR>
        <TR>
          <TD=20
class=3D"r data =
bottom_stacked_value">0.0490</TD></TR></TBODY></TABLE></TD>
    <TD class=3D"r stacked_cell data">
      <TABLE cellSpacing=3D0 cellPadding=3D5 width=3D"100%" border=3D0>
        <TBODY>
        <TR>
          <TD class=3D"r data top_stacked_value">0.27713</TD></TR>
        <TR>
          <TD=20
class=3D"r data =
bottom_stacked_value">0.0490</TD></TR></TBODY></TABLE></TD>
    <TD class=3D"r stacked_cell data">
      <TABLE cellSpacing=3D0 cellPadding=3D5 width=3D"100%" border=3D0>
        <TBODY>
        <TR>
          <TD class=3D"r data top_stacked_value">0.16372</TD></TR>
        <TR>
          <TD=20
class=3D"r data =
bottom_stacked_value">0.2510</TD></TR></TBODY></TABLE></TD>
    <TD class=3D"r stacked_cell data">
      <TABLE cellSpacing=3D0 cellPadding=3D5 width=3D"100%" border=3D0>
        <TBODY>
        <TR>
          <TD class=3D"r data top_stacked_value">0.22188</TD></TR>
        <TR>
          <TD=20
class=3D"r data =
bottom_stacked_value">0.1176</TD></TR></TBODY></TABLE></TD>
    <TD class=3D"r stacked_cell data">
      <TABLE cellSpacing=3D0 cellPadding=3D5 width=3D"100%" border=3D0>
        <TBODY>
        <TR>
          <TD class=3D"r data top_stacked_value">0.24034</TD></TR>
        <TR>
          <TD=20
class=3D"r data =
bottom_stacked_value">0.0894</TD></TR></TBODY></TABLE></TD>
    <TD class=3D"r stacked_cell data">
      <TABLE cellSpacing=3D0 cellPadding=3D5 width=3D"100%" border=3D0>
        <TBODY>
        <TR>
          <TD class=3D"r data top_stacked_value">0.26253</TD></TR>
        <TR>
          <TD=20
class=3D"r data =
bottom_stacked_value">0.0627</TD></TR></TBODY></TABLE></TD>
    <TD class=3D"r stacked_cell data">
      <TABLE cellSpacing=3D0 cellPadding=3D5 width=3D"100%" border=3D0>
        <TBODY>
        <TR>
          <TD class=3D"r data top_stacked_value" =
noWrap>-0.04917</TD></TR>
        <TR>
          <TD=20
class=3D"r data =
bottom_stacked_value">0.7319</TD></TR></TBODY></TABLE></TD>
    <TD class=3D"r stacked_cell data">
      <TABLE cellSpacing=3D0 cellPadding=3D5 width=3D"100%" border=3D0>
        <TBODY>
        <TR>
          <TD class=3D"r data top_stacked_value">0.02774</TD></TR>
        <TR>
          <TD=20
class=3D"r data =
bottom_stacked_value">0.8468</TD></TR></TBODY></TABLE></TD>
    <TD class=3D"r stacked_cell data">
      <TABLE cellSpacing=3D0 cellPadding=3D5 width=3D"100%" border=3D0>
        <TBODY>
        <TR>
          <TD class=3D"r data top_stacked_value">0.14525</TD></TR>
        <TR>
          <TD=20
class=3D"r data =
bottom_stacked_value">0.3091</TD></TR></TBODY></TABLE></TD>
    <TD class=3D"r stacked_cell data">
      <TABLE cellSpacing=3D0 cellPadding=3D5 width=3D"100%" border=3D0>
        <TBODY>
        <TR>
          <TD class=3D"r data top_stacked_value">0.06009</TD></TR>
        <TR>
          <TD=20
class=3D"r data =
bottom_stacked_value">0.6753</TD></TR></TBODY></TABLE></TD>
    <TD class=3D"r stacked_cell data">
      <TABLE cellSpacing=3D0 cellPadding=3D5 width=3D"100%" border=3D0>
        <TBODY>
        <TR>
          <TD class=3D"r data top_stacked_value">0.18785</TD></TR>
        <TR>
          <TD=20
class=3D"r data =
bottom_stacked_value">0.1868</TD></TR></TBODY></TABLE></TD>
    <TD class=3D"r stacked_cell data">
      <TABLE cellSpacing=3D0 cellPadding=3D5 width=3D"100%" border=3D0>
        <TBODY>
        <TR>
          <TD class=3D"r data top_stacked_value">0.25161</TD></TR>
        <TR>
          <TD=20
class=3D"r data =
bottom_stacked_value">0.0749</TD></TR></TBODY></TABLE></TD>
    <TD class=3D"r stacked_cell data">
      <TABLE cellSpacing=3D0 cellPadding=3D5 width=3D"100%" border=3D0>
        <TBODY>
        <TR>
          <TD class=3D"r data top_stacked_value">0.07845</TD></TR>
        <TR>
          <TD=20
class=3D"r data =
bottom_stacked_value">0.5843</TD></TR></TBODY></TABLE></TD>
    <TD class=3D"r stacked_cell data">
      <TABLE cellSpacing=3D0 cellPadding=3D5 width=3D"100%" border=3D0>
        <TBODY>
        <TR>
          <TD class=3D"r data top_stacked_value" =
noWrap>-0.00396</TD></TR>
        <TR>
          <TD=20
class=3D"r data =
bottom_stacked_value">0.9780</TD></TR></TBODY></TABLE></TD>
    <TD class=3D"r stacked_cell data">
      <TABLE cellSpacing=3D0 cellPadding=3D5 width=3D"100%" border=3D0>
        <TBODY>
        <TR>
          <TD class=3D"r data top_stacked_value">0.09939</TD></TR>
        <TR>
          <TD=20
class=3D"r data =
bottom_stacked_value">0.4877</TD></TR></TBODY></TABLE></TD>
    <TD class=3D"r stacked_cell data">
      <TABLE cellSpacing=3D0 cellPadding=3D5 width=3D"100%" border=3D0>
        <TBODY>
        <TR>
          <TD class=3D"r data top_stacked_value">0.13595</TD></TR>
        <TR>
          <TD=20
class=3D"r data =
bottom_stacked_value">0.3415</TD></TR></TBODY></TABLE></TD>
    <TD class=3D"r stacked_cell data">
      <TABLE cellSpacing=3D0 cellPadding=3D5 width=3D"100%" border=3D0>
        <TBODY>
        <TR>
          <TD class=3D"r data top_stacked_value">0.04237</TD></TR>
        <TR>
          <TD=20
class=3D"r data =
bottom_stacked_value">0.7679</TD></TR></TBODY></TABLE></TD>
    <TD class=3D"r stacked_cell data">
      <TABLE cellSpacing=3D0 cellPadding=3D5 width=3D"100%" border=3D0>
        <TBODY>
        <TR>
          <TD class=3D"r data top_stacked_value">0.28606</TD></TR>
        <TR>
          <TD=20
class=3D"r data =
bottom_stacked_value">0.0418</TD></TR></TBODY></TABLE></TD>
    <TD class=3D"r stacked_cell data">
      <TABLE cellSpacing=3D0 cellPadding=3D5 width=3D"100%" border=3D0>
        <TBODY>
        <TR>
          <TD class=3D"r data top_stacked_value" =
noWrap>-0.17864</TD></TR>
        <TR>
          <TD=20
class=3D"r data =
bottom_stacked_value">0.2098</TD></TR></TBODY></TABLE></TD>
    <TD class=3D"r stacked_cell data">
      <TABLE cellSpacing=3D0 cellPadding=3D5 width=3D"100%" border=3D0>
        <TBODY>
        <TR>
          <TD class=3D"r data top_stacked_value">.</TD></TR>
        <TR>
          <TD class=3D"r data =
bottom_stacked_value">.</TD></TR></TBODY></TABLE></TD>
    <TD class=3D"r stacked_cell data">
      <TABLE cellSpacing=3D0 cellPadding=3D5 width=3D"100%" border=3D0>
        <TBODY>
        <TR>
          <TD class=3D"r data top_stacked_value">.</TD></TR>
        <TR>
          <TD class=3D"r data =
bottom_stacked_value">.</TD></TR></TBODY></TABLE></TD>
    <TD class=3D"r stacked_cell data">
      <TABLE cellSpacing=3D0 cellPadding=3D5 width=3D"100%" border=3D0>
        <TBODY>
        <TR>
          <TD class=3D"r data top_stacked_value">0.05846</TD></TR>
        <TR>
          <TD=20
class=3D"r data =
bottom_stacked_value">0.6836</TD></TR></TBODY></TABLE></TD>
    <TD class=3D"r stacked_cell data">
      <TABLE cellSpacing=3D0 cellPadding=3D5 width=3D"100%" border=3D0>
        <TBODY>
        <TR>
          <TD class=3D"r data top_stacked_value">.</TD></TR>
        <TR>
          <TD class=3D"r data =
bottom_stacked_value">.</TD></TR></TBODY></TABLE></TD>
    <TD class=3D"r stacked_cell data">
      <TABLE cellSpacing=3D0 cellPadding=3D5 width=3D"100%" border=3D0>
        <TBODY>
        <TR>
          <TD class=3D"r data top_stacked_value" =
noWrap>-0.11631</TD></TR>
        <TR>
          <TD=20
class=3D"r data =
bottom_stacked_value">0.4163</TD></TR></TBODY></TABLE></TD>
    <TD class=3D"r stacked_cell data">
      <TABLE cellSpacing=3D0 cellPadding=3D5 width=3D"100%" border=3D0>
        <TBODY>
        <TR>
          <TD class=3D"r data top_stacked_value">0.13868</TD></TR>
        <TR>
          <TD=20
class=3D"r data =
bottom_stacked_value">0.3318</TD></TR></TBODY></TABLE></TD>
    <TD class=3D"r stacked_cell data">
      <TABLE cellSpacing=3D0 cellPadding=3D5 width=3D"100%" border=3D0>
        <TBODY>
        <TR>
          <TD class=3D"r data top_stacked_value" =
noWrap>-0.14178</TD></TR>
        <TR>
          <TD=20
class=3D"r data =
bottom_stacked_value">0.3210</TD></TR></TBODY></TABLE></TD>
    <TD class=3D"r stacked_cell data">
      <TABLE cellSpacing=3D0 cellPadding=3D5 width=3D"100%" border=3D0>
        <TBODY>
        <TR>
          <TD class=3D"r data top_stacked_value" =
noWrap>-0.07583</TD></TR>
        <TR>
          <TD=20
class=3D"r data =
bottom_stacked_value">0.5969</TD></TR></TBODY></TABLE></TD>
    <TD class=3D"r stacked_cell data">
      <TABLE cellSpacing=3D0 cellPadding=3D5 width=3D"100%" border=3D0>
        <TBODY>
        <TR>
          <TD class=3D"r data top_stacked_value" =
noWrap>-0.14131</TD></TR>
        <TR>
          <TD=20
  class=3D"r data =
bottom_stacked_value">0.3226</TD></TR></TBODY></TABLE></TD></TR>
  <TR>
    <TH class=3D"l rowheader" scope=3Drow>Q2</TH>
    <TD class=3D"r stacked_cell data">
      <TABLE cellSpacing=3D0 cellPadding=3D5 width=3D"100%" border=3D0>
        <TBODY>
        <TR>
          <TD class=3D"r data top_stacked_value">0.30353</TD></TR>
        <TR>
          <TD=20
class=3D"r data =
bottom_stacked_value">0.0304</TD></TR></TBODY></TABLE></TD>
    <TD class=3D"r stacked_cell data">
      <TABLE cellSpacing=3D0 cellPadding=3D5 width=3D"100%" border=3D0>
        <TBODY>
        <TR>
          <TD class=3D"r data top_stacked_value">1.00000</TD></TR>
        <TR>
          <TD=20
class=3D"r data =
bottom_stacked_value">&nbsp;</TD></TR></TBODY></TABLE></TD>
    <TD class=3D"r stacked_cell data">
      <TABLE cellSpacing=3D0 cellPadding=3D5 width=3D"100%" border=3D0>
        <TBODY>
        <TR>
          <TD class=3D"r data top_stacked_value">0.02820</TD></TR>
        <TR>
          <TD=20
class=3D"r data =
bottom_stacked_value">0.8443</TD></TR></TBODY></TABLE></TD>
    <TD class=3D"r stacked_cell data">
      <TABLE cellSpacing=3D0 cellPadding=3D5 width=3D"100%" border=3D0>
        <TBODY>
        <TR>
          <TD class=3D"r data top_stacked_value" =
noWrap>-0.10255</TD></TR>
        <TR>
          <TD=20
class=3D"r data =
bottom_stacked_value">0.4740</TD></TR></TBODY></TABLE></TD>
    <TD class=3D"r stacked_cell data">
      <TABLE cellSpacing=3D0 cellPadding=3D5 width=3D"100%" border=3D0>
        <TBODY>
        <TR>
          <TD class=3D"r data top_stacked_value">0.04349</TD></TR>
        <TR>
          <TD=20
class=3D"r data =
bottom_stacked_value">0.7619</TD></TR></TBODY></TABLE></TD>
    <TD class=3D"r stacked_cell data">
      <TABLE cellSpacing=3D0 cellPadding=3D5 width=3D"100%" border=3D0>
        <TBODY>
        <TR>
          <TD class=3D"r data top_stacked_value">0.31814</TD></TR>
        <TR>
          <TD=20
class=3D"r data =
bottom_stacked_value">0.0229</TD></TR></TBODY></TABLE></TD>
    <TD class=3D"r stacked_cell data">
      <TABLE cellSpacing=3D0 cellPadding=3D5 width=3D"100%" border=3D0>
        <TBODY>
        <TR>
          <TD class=3D"r data top_stacked_value">0.18632</TD></TR>
        <TR>
          <TD=20
class=3D"r data =
bottom_stacked_value">0.1905</TD></TR></TBODY></TABLE></TD>
    <TD class=3D"r stacked_cell data">
      <TABLE cellSpacing=3D0 cellPadding=3D5 width=3D"100%" border=3D0>
        <TBODY>
        <TR>
          <TD class=3D"r data top_stacked_value">0.24199</TD></TR>
        <TR>
          <TD=20
class=3D"r data =
bottom_stacked_value">0.0871</TD></TR></TBODY></TABLE></TD>
    <TD class=3D"r stacked_cell data">
      <TABLE cellSpacing=3D0 cellPadding=3D5 width=3D"100%" border=3D0>
        <TBODY>
        <TR>
          <TD class=3D"r data top_stacked_value" =
noWrap>-0.28969</TD></TR>
        <TR>
          <TD=20
class=3D"r data =
bottom_stacked_value">0.0392</TD></TR></TBODY></TABLE></TD>
    <TD class=3D"r stacked_cell data">
      <TABLE cellSpacing=3D0 cellPadding=3D5 width=3D"100%" border=3D0>
        <TBODY>
        <TR>
          <TD class=3D"r data top_stacked_value" =
noWrap>-0.12726</TD></TR>
        <TR>
          <TD=20
class=3D"r data =
bottom_stacked_value">0.3735</TD></TR></TBODY></TABLE></TD>
    <TD class=3D"r stacked_cell data">
      <TABLE cellSpacing=3D0 cellPadding=3D5 width=3D"100%" border=3D0>
        <TBODY>
        <TR>
          <TD class=3D"r data top_stacked_value" =
noWrap>-0.03471</TD></TR>
        <TR>
          <TD=20
class=3D"r data =
bottom_stacked_value">0.8089</TD></TR></TBODY></TABLE></TD>
    <TD class=3D"r stacked_cell data">
      <TABLE cellSpacing=3D0 cellPadding=3D5 width=3D"100%" border=3D0>
        <TBODY>
        <TR>
          <TD class=3D"r data top_stacked_value">0.25982</TD></TR>
        <TR>
          <TD=20
class=3D"r data =
bottom_stacked_value">0.0656</TD></TR></TBODY></TABLE></TD>
    <TD class=3D"r stacked_cell data">
      <TABLE cellSpacing=3D0 cellPadding=3D5 width=3D"100%" border=3D0>
        <TBODY>
        <TR>
          <TD class=3D"r data top_stacked_value">0.25897</TD></TR>
        <TR>
          <TD=20
class=3D"r data =
bottom_stacked_value">0.0665</TD></TR></TBODY></TABLE></TD>
    <TD class=3D"r stacked_cell data">
      <TABLE cellSpacing=3D0 cellPadding=3D5 width=3D"100%" border=3D0>
        <TBODY>
        <TR>
          <TD class=3D"r data top_stacked_value">0.34595</TD></TR>
        <TR>
          <TD=20
class=3D"r data =
bottom_stacked_value">0.0129</TD></TR></TBODY></TABLE></TD>
    <TD class=3D"r stacked_cell data">
      <TABLE cellSpacing=3D0 cellPadding=3D5 width=3D"100%" border=3D0>
        <TBODY>
        <TR>
          <TD class=3D"r data top_stacked_value">0.04499</TD></TR>
        <TR>
          <TD=20
class=3D"r data =
bottom_stacked_value">0.7539</TD></TR></TBODY></TABLE></TD>
    <TD class=3D"r stacked_cell data">
      <TABLE cellSpacing=3D0 cellPadding=3D5 width=3D"100%" border=3D0>
        <TBODY>
        <TR>
          <TD class=3D"r data top_stacked_value" =
noWrap>-0.11817</TD></TR>
        <TR>
          <TD=20
class=3D"r data =
bottom_stacked_value">0.4089</TD></TR></TBODY></TABLE></TD>
    <TD class=3D"r stacked_cell data">
      <TABLE cellSpacing=3D0 cellPadding=3D5 width=3D"100%" border=3D0>
        <TBODY>
        <TR>
          <TD class=3D"r data top_stacked_value">0.11886</TD></TR>
        <TR>
          <TD=20
class=3D"r data =
bottom_stacked_value">0.4061</TD></TR></TBODY></TABLE></TD>
    <TD class=3D"r stacked_cell data">
      <TABLE cellSpacing=3D0 cellPadding=3D5 width=3D"100%" border=3D0>
        <TBODY>
        <TR>
          <TD class=3D"r data top_stacked_value">0.03227</TD></TR>
        <TR>
          <TD=20
class=3D"r data =
bottom_stacked_value">0.8222</TD></TR></TBODY></TABLE></TD>
    <TD class=3D"r stacked_cell data">
      <TABLE cellSpacing=3D0 cellPadding=3D5 width=3D"100%" border=3D0>
        <TBODY>
        <TR>
          <TD class=3D"r data top_stacked_value" =
noWrap>-0.03471</TD></TR>
        <TR>
          <TD=20
class=3D"r data =
bottom_stacked_value">0.8089</TD></TR></TBODY></TABLE></TD>
    <TD class=3D"r stacked_cell data">
      <TABLE cellSpacing=3D0 cellPadding=3D5 width=3D"100%" border=3D0>
        <TBODY>
        <TR>
          <TD class=3D"r data top_stacked_value" =
noWrap>-0.00328</TD></TR>
        <TR>
          <TD=20
class=3D"r data =
bottom_stacked_value">0.9818</TD></TR></TBODY></TABLE></TD>
    <TD class=3D"r stacked_cell data">
      <TABLE cellSpacing=3D0 cellPadding=3D5 width=3D"100%" border=3D0>
        <TBODY>
        <TR>
          <TD class=3D"r data top_stacked_value">0.03877</TD></TR>
        <TR>
          <TD=20
class=3D"r data =
bottom_stacked_value">0.7871</TD></TR></TBODY></TABLE></TD>
    <TD class=3D"r stacked_cell data">
      <TABLE cellSpacing=3D0 cellPadding=3D5 width=3D"100%" border=3D0>
        <TBODY>
        <TR>
          <TD class=3D"r data top_stacked_value">.</TD></TR>
        <TR>
          <TD class=3D"r data =
bottom_stacked_value">.</TD></TR></TBODY></TABLE></TD>
    <TD class=3D"r stacked_cell data">
      <TABLE cellSpacing=3D0 cellPadding=3D5 width=3D"100%" border=3D0>
        <TBODY>
        <TR>
          <TD class=3D"r data top_stacked_value">.</TD></TR>
        <TR>
          <TD class=3D"r data =
bottom_stacked_value">.</TD></TR></TBODY></TABLE></TD>
    <TD class=3D"r stacked_cell data">
      <TABLE cellSpacing=3D0 cellPadding=3D5 width=3D"100%" border=3D0>
        <TBODY>
        <TR>
          <TD class=3D"r data top_stacked_value">0.03353</TD></TR>
        <TR>
          <TD=20
class=3D"r data =
bottom_stacked_value">0.8153</TD></TR></TBODY></TABLE></TD>
    <TD class=3D"r stacked_cell data">
      <TABLE cellSpacing=3D0 cellPadding=3D5 width=3D"100%" border=3D0>
        <TBODY>
        <TR>
          <TD class=3D"r data top_stacked_value">.</TD></TR>
        <TR>
          <TD class=3D"r data =
bottom_stacked_value">.</TD></TR></TBODY></TABLE></TD>
    <TD class=3D"r stacked_cell data">
      <TABLE cellSpacing=3D0 cellPadding=3D5 width=3D"100%" border=3D0>
        <TBODY>
        <TR>
          <TD class=3D"r data top_stacked_value" =
noWrap>-0.25228</TD></TR>
        <TR>
          <TD=20
class=3D"r data =
bottom_stacked_value">0.0741</TD></TR></TBODY></TABLE></TD>
    <TD class=3D"r stacked_cell data">
      <TABLE cellSpacing=3D0 cellPadding=3D5 width=3D"100%" border=3D0>
        <TBODY>
        <TR>
          <TD class=3D"r data top_stacked_value" =
noWrap>-0.08272</TD></TR>
        <TR>
          <TD=20
class=3D"r data =
bottom_stacked_value">0.5639</TD></TR></TBODY></TABLE></TD>
    <TD class=3D"r stacked_cell data">
      <TABLE cellSpacing=3D0 cellPadding=3D5 width=3D"100%" border=3D0>
        <TBODY>
        <TR>
          <TD class=3D"r data top_stacked_value">0.01743</TD></TR>
        <TR>
          <TD=20
class=3D"r data =
bottom_stacked_value">0.9034</TD></TR></TBODY></TABLE></TD>
    <TD class=3D"r stacked_cell data">
      <TABLE cellSpacing=3D0 cellPadding=3D5 width=3D"100%" border=3D0>
        <TBODY>
        <TR>
          <TD class=3D"r data top_stacked_value" =
noWrap>-0.14431</TD></TR>
        <TR>
          <TD=20
class=3D"r data =
bottom_stacked_value">0.3123</TD></TR></TBODY></TABLE></TD>
    <TD class=3D"r stacked_cell data">
      <TABLE cellSpacing=3D0 cellPadding=3D5 width=3D"100%" border=3D0>
        <TBODY>
        <TR>
          <TD class=3D"r data top_stacked_value">0.14606</TD></TR>
        <TR>
          <TD=20
  class=3D"r data =
bottom_stacked_value">0.3064</TD></TR></TBODY></TABLE></TD></TR>
  <TR>
    <TH class=3D"l rowheader" scope=3Drow>Q3</TH>
    <TD class=3D"r stacked_cell data">
      <TABLE cellSpacing=3D0 cellPadding=3D5 width=3D"100%" border=3D0>
        <TBODY>
        <TR>
          <TD class=3D"r data top_stacked_value">0.27713</TD></TR>
        <TR>
          <TD=20
class=3D"r data =
bottom_stacked_value">0.0490</TD></TR></TBODY></TABLE></TD>
    <TD class=3D"r stacked_cell data">
      <TABLE cellSpacing=3D0 cellPadding=3D5 width=3D"100%" border=3D0>
        <TBODY>
        <TR>
          <TD class=3D"r data top_stacked_value">0.02820</TD></TR>
        <TR>
          <TD=20
class=3D"r data =
bottom_stacked_value">0.8443</TD></TR></TBODY></TABLE></TD>
    <TD class=3D"r stacked_cell data">
      <TABLE cellSpacing=3D0 cellPadding=3D5 width=3D"100%" border=3D0>
        <TBODY>
        <TR>
          <TD class=3D"r data top_stacked_value">1.00000</TD></TR>
        <TR>
          <TD=20
class=3D"r data =
bottom_stacked_value">&nbsp;</TD></TR></TBODY></TABLE></TD>
    <TD class=3D"r stacked_cell data">
      <TABLE cellSpacing=3D0 cellPadding=3D5 width=3D"100%" border=3D0>
        <TBODY>
        <TR>
          <TD class=3D"r data top_stacked_value">0.17208</TD></TR>
        <TR>
          <TD=20
class=3D"r data =
bottom_stacked_value">0.2273</TD></TR></TBODY></TABLE></TD>
    <TD class=3D"r stacked_cell data">
      <TABLE cellSpacing=3D0 cellPadding=3D5 width=3D"100%" border=3D0>
        <TBODY>
        <TR>
          <TD class=3D"r data top_stacked_value">0.13770</TD></TR>
        <TR>
          <TD=20
class=3D"r data =
bottom_stacked_value">0.3353</TD></TR></TBODY></TABLE></TD>
    <TD class=3D"r stacked_cell data">
      <TABLE cellSpacing=3D0 cellPadding=3D5 width=3D"100%" border=3D0>
        <TBODY>
        <TR>
          <TD class=3D"r data top_stacked_value" =
noWrap>-0.08058</TD></TR>
        <TR>
          <TD=20
class=3D"r data =
bottom_stacked_value">0.5740</TD></TR></TBODY></TABLE></TD>
    <TD class=3D"r stacked_cell data">
      <TABLE cellSpacing=3D0 cellPadding=3D5 width=3D"100%" border=3D0>
        <TBODY>
        <TR>
          <TD class=3D"r data top_stacked_value">0.09872</TD></TR>
        <TR>
          <TD=20
class=3D"r data =
bottom_stacked_value">0.4907</TD></TR></TBODY></TABLE></TD>
    <TD class=3D"r stacked_cell data">
      <TABLE cellSpacing=3D0 cellPadding=3D5 width=3D"100%" border=3D0>
        <TBODY>
        <TR>
          <TD class=3D"r data top_stacked_value">0.12940</TD></TR>
        <TR>
          <TD=20
class=3D"r data =
bottom_stacked_value">0.3655</TD></TR></TBODY></TABLE></TD>
    <TD class=3D"r stacked_cell data">
      <TABLE cellSpacing=3D0 cellPadding=3D5 width=3D"100%" border=3D0>
        <TBODY>
        <TR>
          <TD class=3D"r data top_stacked_value">0.15909</TD></TR>
        <TR>
          <TD=20
class=3D"r data =
bottom_stacked_value">0.2648</TD></TR></TBODY></TABLE></TD>
    <TD class=3D"r stacked_cell data">
      <TABLE cellSpacing=3D0 cellPadding=3D5 width=3D"100%" border=3D0>
        <TBODY>
        <TR>
          <TD class=3D"r data top_stacked_value">0.20146</TD></TR>
        <TR>
          <TD=20
class=3D"r data =
bottom_stacked_value">0.1563</TD></TR></TBODY></TABLE></TD>
    <TD class=3D"r stacked_cell data">
      <TABLE cellSpacing=3D0 cellPadding=3D5 width=3D"100%" border=3D0>
        <TBODY>
        <TR>
          <TD class=3D"r data top_stacked_value" =
noWrap>-0.03517</TD></TR>
        <TR>
          <TD=20
class=3D"r data =
bottom_stacked_value">0.8065</TD></TR></TBODY></TABLE></TD>
    <TD class=3D"r stacked_cell data">
      <TABLE cellSpacing=3D0 cellPadding=3D5 width=3D"100%" border=3D0>
        <TBODY>
        <TR>
          <TD class=3D"r data top_stacked_value" =
noWrap>-0.03358</TD></TR>
        <TR>
          <TD=20
class=3D"r data =
bottom_stacked_value">0.8151</TD></TR></TBODY></TABLE></TD>
    <TD class=3D"r stacked_cell data">
      <TABLE cellSpacing=3D0 cellPadding=3D5 width=3D"100%" border=3D0>
        <TBODY>
        <TR>
          <TD class=3D"r data top_stacked_value">0.24535</TD></TR>
        <TR>
          <TD=20
class=3D"r data =
bottom_stacked_value">0.0827</TD></TR></TBODY></TABLE></TD>
    <TD class=3D"r stacked_cell data">
      <TABLE cellSpacing=3D0 cellPadding=3D5 width=3D"100%" border=3D0>
        <TBODY>
        <TR>
          <TD class=3D"r data top_stacked_value">0.13770</TD></TR>
        <TR>
          <TD=20
class=3D"r data =
bottom_stacked_value">0.3353</TD></TR></TBODY></TABLE></TD>
    <TD class=3D"r stacked_cell data">
      <TABLE cellSpacing=3D0 cellPadding=3D5 width=3D"100%" border=3D0>
        <TBODY>
        <TR>
          <TD class=3D"r data top_stacked_value" =
noWrap>-0.09972</TD></TR>
        <TR>
          <TD=20
class=3D"r data =
bottom_stacked_value">0.4863</TD></TR></TBODY></TABLE></TD>
    <TD class=3D"r stacked_cell data">
      <TABLE cellSpacing=3D0 cellPadding=3D5 width=3D"100%" border=3D0>
        <TBODY>
        <TR>
          <TD class=3D"r data top_stacked_value" =
noWrap>-0.08058</TD></TR>
        <TR>
          <TD=20
class=3D"r data =
bottom_stacked_value">0.5740</TD></TR></TBODY></TABLE></TD>
    <TD class=3D"r stacked_cell data">
      <TABLE cellSpacing=3D0 cellPadding=3D5 width=3D"100%" border=3D0>
        <TBODY>
        <TR>
          <TD class=3D"r data top_stacked_value" =
noWrap>-0.17204</TD></TR>
        <TR>
          <TD=20
class=3D"r data =
bottom_stacked_value">0.2274</TD></TR></TBODY></TABLE></TD>
    <TD class=3D"r stacked_cell data">
      <TABLE cellSpacing=3D0 cellPadding=3D5 width=3D"100%" border=3D0>
        <TBODY>
        <TR>
          <TD class=3D"r data top_stacked_value" =
noWrap>-0.01362</TD></TR>
        <TR>
          <TD=20
class=3D"r data =
bottom_stacked_value">0.9244</TD></TR></TBODY></TABLE></TD>
    <TD class=3D"r stacked_cell data">
      <TABLE cellSpacing=3D0 cellPadding=3D5 width=3D"100%" border=3D0>
        <TBODY>
        <TR>
          <TD class=3D"r data top_stacked_value">0.11430</TD></TR>
        <TR>
          <TD=20
class=3D"r data =
bottom_stacked_value">0.4245</TD></TR></TBODY></TABLE></TD>
    <TD class=3D"r stacked_cell data">
      <TABLE cellSpacing=3D0 cellPadding=3D5 width=3D"100%" border=3D0>
        <TBODY>
        <TR>
          <TD class=3D"r data top_stacked_value">0.51946</TD></TR>
        <TR>
          <TD=20
    class=3D"r data =
bottom_stacked_value">&lt;.0001</TD></TR></TBODY></TABLE></TD>
    <TD class=3D"r stacked_cell data">
      <TABLE cellSpacing=3D0 cellPadding=3D5 width=3D"100%" border=3D0>
        <TBODY>
        <TR>
          <TD class=3D"r data top_stacked_value" =
noWrap>-0.17534</TD></TR>
        <TR>
          <TD=20
class=3D"r data =
bottom_stacked_value">0.2184</TD></TR></TBODY></TABLE></TD>
    <TD class=3D"r stacked_cell data">
      <TABLE cellSpacing=3D0 cellPadding=3D5 width=3D"100%" border=3D0>
        <TBODY>
        <TR>
          <TD class=3D"r data top_stacked_value">.</TD></TR>
        <TR>
          <TD class=3D"r data =
bottom_stacked_value">.</TD></TR></TBODY></TABLE></TD>
    <TD class=3D"r stacked_cell data">
      <TABLE cellSpacing=3D0 cellPadding=3D5 width=3D"100%" border=3D0>
        <TBODY>
        <TR>
          <TD class=3D"r data top_stacked_value">.</TD></TR>
        <TR>
          <TD class=3D"r data =
bottom_stacked_value">.</TD></TR></TBODY></TABLE></TD>
    <TD class=3D"r stacked_cell data">
      <TABLE cellSpacing=3D0 cellPadding=3D5 width=3D"100%" border=3D0>
        <TBODY>
        <TR>
          <TD class=3D"r data top_stacked_value">0.27713</TD></TR>
        <TR>
          <TD=20
class=3D"r data =
bottom_stacked_value">0.0490</TD></TR></TBODY></TABLE></TD>
    <TD class=3D"r stacked_cell data">
      <TABLE cellSpacing=3D0 cellPadding=3D5 width=3D"100%" border=3D0>
        <TBODY>
        <TR>
          <TD class=3D"r data top_stacked_value">.</TD></TR>
        <TR>
          <TD class=3D"r data =
bottom_stacked_value">.</TD></TR></TBODY></TABLE></TD>
    <TD class=3D"r stacked_cell data">
      <TABLE cellSpacing=3D0 cellPadding=3D5 width=3D"100%" border=3D0>
        <TBODY>
        <TR>
          <TD class=3D"r data top_stacked_value" =
noWrap>-0.01536</TD></TR>
        <TR>
          <TD=20
class=3D"r data =
bottom_stacked_value">0.9148</TD></TR></TBODY></TABLE></TD>
    <TD class=3D"r stacked_cell data">
      <TABLE cellSpacing=3D0 cellPadding=3D5 width=3D"100%" border=3D0>
        <TBODY>
        <TR>
          <TD class=3D"r data top_stacked_value" =
noWrap>-0.05641</TD></TR>
        <TR>
          <TD=20
class=3D"r data =
bottom_stacked_value">0.6942</TD></TR></TBODY></TABLE></TD>
    <TD class=3D"r stacked_cell data">
      <TABLE cellSpacing=3D0 cellPadding=3D5 width=3D"100%" border=3D0>
        <TBODY>
        <TR>
          <TD class=3D"r data top_stacked_value">0.11770</TD></TR>
        <TR>
          <TD=20
class=3D"r data =
bottom_stacked_value">0.4108</TD></TR></TBODY></TABLE></TD>
    <TD class=3D"r stacked_cell data">
      <TABLE cellSpacing=3D0 cellPadding=3D5 width=3D"100%" border=3D0>
        <TBODY>
        <TR>
          <TD class=3D"r data top_stacked_value">0.11767</TD></TR>
        <TR>
          <TD=20
class=3D"r data =
bottom_stacked_value">0.4109</TD></TR></TBODY></TABLE></TD>
    <TD class=3D"r stacked_cell data">
      <TABLE cellSpacing=3D0 cellPadding=3D5 width=3D"100%" border=3D0>
        <TBODY>
        <TR>
          <TD class=3D"r data top_stacked_value">0.00226</TD></TR>
        <TR>
          <TD=20
  class=3D"r data =
bottom_stacked_value">0.9875</TD></TR></TBODY></TABLE></TD></TR>
  <TR>
    <TH class=3D"l rowheader" scope=3Drow>Q4</TH>
    <TD class=3D"r stacked_cell data">
      <TABLE cellSpacing=3D0 cellPadding=3D5 width=3D"100%" border=3D0>
        <TBODY>
        <TR>
          <TD class=3D"r data top_stacked_value">0.27713</TD></TR>
        <TR>
          <TD=20
class=3D"r data =
bottom_stacked_value">0.0490</TD></TR></TBODY></TABLE></TD>
    <TD class=3D"r stacked_cell data">
      <TABLE cellSpacing=3D0 cellPadding=3D5 width=3D"100%" border=3D0>
        <TBODY>
        <TR>
          <TD class=3D"r data top_stacked_value" =
noWrap>-0.10255</TD></TR>
        <TR>
          <TD=20
class=3D"r data =
bottom_stacked_value">0.4740</TD></TR></TBODY></TABLE></TD>
    <TD class=3D"r stacked_cell data">
      <TABLE cellSpacing=3D0 cellPadding=3D5 width=3D"100%" border=3D0>
        <TBODY>
        <TR>
          <TD class=3D"r data top_stacked_value">0.17208</TD></TR>
        <TR>
          <TD=20
class=3D"r data =
bottom_stacked_value">0.2273</TD></TR></TBODY></TABLE></TD>
    <TD class=3D"r stacked_cell data">
      <TABLE cellSpacing=3D0 cellPadding=3D5 width=3D"100%" border=3D0>
        <TBODY>
        <TR>
          <TD class=3D"r data top_stacked_value">1.00000</TD></TR>
        <TR>
          <TD=20
class=3D"r data =
bottom_stacked_value">&nbsp;</TD></TR></TBODY></TABLE></TD>
    <TD class=3D"r stacked_cell data">
      <TABLE cellSpacing=3D0 cellPadding=3D5 width=3D"100%" border=3D0>
        <TBODY>
        <TR>
          <TD class=3D"r data top_stacked_value" =
noWrap>-0.24535</TD></TR>
        <TR>
          <TD=20
class=3D"r data =
bottom_stacked_value">0.0827</TD></TR></TBODY></TABLE></TD>
    <TD class=3D"r stacked_cell data">
      <TABLE cellSpacing=3D0 cellPadding=3D5 width=3D"100%" border=3D0>
        <TBODY>
        <TR>
          <TD class=3D"r data top_stacked_value">0.16116</TD></TR>
        <TR>
          <TD=20
class=3D"r data =
bottom_stacked_value">0.2586</TD></TR></TBODY></TABLE></TD>
    <TD class=3D"r stacked_cell data">
      <TABLE cellSpacing=3D0 cellPadding=3D5 width=3D"100%" border=3D0>
        <TBODY>
        <TR>
          <TD class=3D"r data top_stacked_value">0.22152</TD></TR>
        <TR>
          <TD=20
class=3D"r data =
bottom_stacked_value">0.1182</TD></TR></TBODY></TABLE></TD>
    <TD class=3D"r stacked_cell data">
      <TABLE cellSpacing=3D0 cellPadding=3D5 width=3D"100%" border=3D0>
        <TBODY>
        <TR>
          <TD class=3D"r data top_stacked_value">0.24518</TD></TR>
        <TR>
          <TD=20
class=3D"r data =
bottom_stacked_value">0.0829</TD></TR></TBODY></TABLE></TD>
    <TD class=3D"r stacked_cell data">
      <TABLE cellSpacing=3D0 cellPadding=3D5 width=3D"100%" border=3D0>
        <TBODY>
        <TR>
          <TD class=3D"r data top_stacked_value">0.15909</TD></TR>
        <TR>
          <TD=20
class=3D"r data =
bottom_stacked_value">0.2648</TD></TR></TBODY></TABLE></TD>
    <TD class=3D"r stacked_cell data">
      <TABLE cellSpacing=3D0 cellPadding=3D5 width=3D"100%" border=3D0>
        <TBODY>
        <TR>
          <TD class=3D"r data top_stacked_value">0.20146</TD></TR>
        <TR>
          <TD=20
class=3D"r data =
bottom_stacked_value">0.1563</TD></TR></TBODY></TABLE></TD>
    <TD class=3D"r stacked_cell data">
      <TABLE cellSpacing=3D0 cellPadding=3D5 width=3D"100%" border=3D0>
        <TBODY>
        <TR>
          <TD class=3D"r data top_stacked_value">0.41324</TD></TR>
        <TR>
          <TD=20
class=3D"r data =
bottom_stacked_value">0.0026</TD></TR></TBODY></TABLE></TD>
    <TD class=3D"r stacked_cell data">
      <TABLE cellSpacing=3D0 cellPadding=3D5 width=3D"100%" border=3D0>
        <TBODY>
        <TR>
          <TD class=3D"r data top_stacked_value">0.08058</TD></TR>
        <TR>
          <TD=20
class=3D"r data =
bottom_stacked_value">0.5740</TD></TR></TBODY></TABLE></TD>
    <TD class=3D"r stacked_cell data">
      <TABLE cellSpacing=3D0 cellPadding=3D5 width=3D"100%" border=3D0>
        <TBODY>
        <TR>
          <TD class=3D"r data top_stacked_value">0.11767</TD></TR>
        <TR>
          <TD=20
class=3D"r data =
bottom_stacked_value">0.4109</TD></TR></TBODY></TABLE></TD>
    <TD class=3D"r stacked_cell data">
      <TABLE cellSpacing=3D0 cellPadding=3D5 width=3D"100%" border=3D0>
        <TBODY>
        <TR>
          <TD class=3D"r data top_stacked_value">0.13770</TD></TR>
        <TR>
          <TD=20
class=3D"r data =
bottom_stacked_value">0.3353</TD></TR></TBODY></TABLE></TD>
    <TD class=3D"r stacked_cell data">
      <TABLE cellSpacing=3D0 cellPadding=3D5 width=3D"100%" border=3D0>
        <TBODY>
        <TR>
          <TD class=3D"r data top_stacked_value" =
noWrap>-0.09972</TD></TR>
        <TR>
          <TD=20
class=3D"r data =
bottom_stacked_value">0.4863</TD></TR></TBODY></TABLE></TD>
    <TD class=3D"r stacked_cell data">
      <TABLE cellSpacing=3D0 cellPadding=3D5 width=3D"100%" border=3D0>
        <TBODY>
        <TR>
          <TD class=3D"r data top_stacked_value" =
noWrap>-0.08058</TD></TR>
        <TR>
          <TD=20
class=3D"r data =
bottom_stacked_value">0.5740</TD></TR></TBODY></TABLE></TD>
    <TD class=3D"r stacked_cell data">
      <TABLE cellSpacing=3D0 cellPadding=3D5 width=3D"100%" border=3D0>
        <TBODY>
        <TR>
          <TD class=3D"r data top_stacked_value">0.14132</TD></TR>
        <TR>
          <TD=20
class=3D"r data =
bottom_stacked_value">0.3226</TD></TR></TBODY></TABLE></TD>
    <TD class=3D"r stacked_cell data">
      <TABLE cellSpacing=3D0 cellPadding=3D5 width=3D"100%" border=3D0>
        <TBODY>
        <TR>
          <TD class=3D"r data top_stacked_value">0.21793</TD></TR>
        <TR>
          <TD=20
class=3D"r data =
bottom_stacked_value">0.1245</TD></TR></TBODY></TABLE></TD>
    <TD class=3D"r stacked_cell data">
      <TABLE cellSpacing=3D0 cellPadding=3D5 width=3D"100%" border=3D0>
        <TBODY>
        <TR>
          <TD class=3D"r data top_stacked_value">0.26377</TD></TR>
        <TR>
          <TD=20
class=3D"r data =
bottom_stacked_value">0.0614</TD></TR></TBODY></TABLE></TD>
    <TD class=3D"r stacked_cell data">
      <TABLE cellSpacing=3D0 cellPadding=3D5 width=3D"100%" border=3D0>
        <TBODY>
        <TR>
          <TD class=3D"r data top_stacked_value">0.30752</TD></TR>
        <TR>
          <TD=20
class=3D"r data =
bottom_stacked_value">0.0281</TD></TR></TBODY></TABLE></TD>
    <TD class=3D"r stacked_cell data">
      <TABLE cellSpacing=3D0 cellPadding=3D5 width=3D"100%" border=3D0>
        <TBODY>
        <TR>
          <TD class=3D"r data top_stacked_value">0.18236</TD></TR>
        <TR>
          <TD=20
class=3D"r data =
bottom_stacked_value">0.2003</TD></TR></TBODY></TABLE></TD>
    <TD class=3D"r stacked_cell data">
      <TABLE cellSpacing=3D0 cellPadding=3D5 width=3D"100%" border=3D0>
        <TBODY>
        <TR>
          <TD class=3D"r data top_stacked_value">.</TD></TR>
        <TR>
          <TD class=3D"r data =
bottom_stacked_value">.</TD></TR></TBODY></TABLE></TD>
    <TD class=3D"r stacked_cell data">
      <TABLE cellSpacing=3D0 cellPadding=3D5 width=3D"100%" border=3D0>
        <TBODY>
        <TR>
          <TD class=3D"r data top_stacked_value">.</TD></TR>
        <TR>
          <TD class=3D"r data =
bottom_stacked_value">.</TD></TR></TBODY></TABLE></TD>
    <TD class=3D"r stacked_cell data">
      <TABLE cellSpacing=3D0 cellPadding=3D5 width=3D"100%" border=3D0>
        <TBODY>
        <TR>
          <TD class=3D"r data top_stacked_value">0.16315</TD></TR>
        <TR>
          <TD=20
class=3D"r data =
bottom_stacked_value">0.2527</TD></TR></TBODY></TABLE></TD>
    <TD class=3D"r stacked_cell data">
      <TABLE cellSpacing=3D0 cellPadding=3D5 width=3D"100%" border=3D0>
        <TBODY>
        <TR>
          <TD class=3D"r data top_stacked_value">.</TD></TR>
        <TR>
          <TD class=3D"r data =
bottom_stacked_value">.</TD></TR></TBODY></TABLE></TD>
    <TD class=3D"r stacked_cell data">
      <TABLE cellSpacing=3D0 cellPadding=3D5 width=3D"100%" border=3D0>
        <TBODY>
        <TR>
          <TD class=3D"r data top_stacked_value" =
noWrap>-0.17204</TD></TR>
        <TR>
          <TD=20
class=3D"r data =
bottom_stacked_value">0.2274</TD></TR></TBODY></TABLE></TD>
    <TD class=3D"r stacked_cell data">
      <TABLE cellSpacing=3D0 cellPadding=3D5 width=3D"100%" border=3D0>
        <TBODY>
        <TR>
          <TD class=3D"r data top_stacked_value" =
noWrap>-0.05641</TD></TR>
        <TR>
          <TD=20
class=3D"r data =
bottom_stacked_value">0.6942</TD></TR></TBODY></TABLE></TD>
    <TD class=3D"r stacked_cell data">
      <TABLE cellSpacing=3D0 cellPadding=3D5 width=3D"100%" border=3D0>
        <TBODY>
        <TR>
          <TD class=3D"r data top_stacked_value" =
noWrap>-0.00736</TD></TR>
        <TR>
          <TD=20
class=3D"r data =
bottom_stacked_value">0.9591</TD></TR></TBODY></TABLE></TD>
    <TD class=3D"r stacked_cell data">
      <TABLE cellSpacing=3D0 cellPadding=3D5 width=3D"100%" border=3D0>
        <TBODY>
        <TR>
          <TD class=3D"r data top_stacked_value" =
noWrap>-0.13770</TD></TR>
        <TR>
          <TD=20
class=3D"r data =
bottom_stacked_value">0.3353</TD></TR></TBODY></TABLE></TD>
    <TD class=3D"r stacked_cell data">
      <TABLE cellSpacing=3D0 cellPadding=3D5 width=3D"100%" border=3D0>
        <TBODY>
        <TR>
          <TD class=3D"r data top_stacked_value">0.00226</TD></TR>
        <TR>
          <TD=20
  class=3D"r data =
bottom_stacked_value">0.9875</TD></TR></TBODY></TABLE></TD></TR>
  <TR>
    <TH class=3D"l rowheader" scope=3Drow>Q5</TH>
    <TD class=3D"r stacked_cell data">
      <TABLE cellSpacing=3D0 cellPadding=3D5 width=3D"100%" border=3D0>
        <TBODY>
        <TR>
          <TD class=3D"r data top_stacked_value">0.16372</TD></TR>
        <TR>
          <TD=20
class=3D"r data =
bottom_stacked_value">0.2510</TD></TR></TBODY></TABLE></TD>
    <TD class=3D"r stacked_cell data">
      <TABLE cellSpacing=3D0 cellPadding=3D5 width=3D"100%" border=3D0>
        <TBODY>
        <TR>
          <TD class=3D"r data top_stacked_value">0.04349</TD></TR>
        <TR>
          <TD=20
class=3D"r data =
bottom_stacked_value">0.7619</TD></TR></TBODY></TABLE></TD>
    <TD class=3D"r stacked_cell data">
      <TABLE cellSpacing=3D0 cellPadding=3D5 width=3D"100%" border=3D0>
        <TBODY>
        <TR>
          <TD class=3D"r data top_stacked_value">0.13770</TD></TR>
        <TR>
          <TD=20
class=3D"r data =
bottom_stacked_value">0.3353</TD></TR></TBODY></TABLE></TD>
    <TD class=3D"r stacked_cell data">
      <TABLE cellSpacing=3D0 cellPadding=3D5 width=3D"100%" border=3D0>
        <TBODY>
        <TR>
          <TD class=3D"r data top_stacked_value" =
noWrap>-0.24535</TD></TR>
        <TR>
          <TD=20
class=3D"r data =
bottom_stacked_value">0.0827</TD></TR></TBODY></TABLE></TD>
    <TD class=3D"r stacked_cell data">
      <TABLE cellSpacing=3D0 cellPadding=3D5 width=3D"100%" border=3D0>
        <TBODY>
        <TR>
          <TD class=3D"r data top_stacked_value">1.00000</TD></TR>
        <TR>
          <TD=20
class=3D"r data =
bottom_stacked_value">&nbsp;</TD></TR></TBODY></TABLE></TD>
    <TD class=3D"r stacked_cell data">
      <TABLE cellSpacing=3D0 cellPadding=3D5 width=3D"100%" border=3D0>
        <TBODY>
        <TR>
          <TD class=3D"r data top_stacked_value" =
noWrap>-0.12427</TD></TR>
        <TR>
          <TD=20
class=3D"r data =
bottom_stacked_value">0.3849</TD></TR></TBODY></TABLE></TD>
    <TD class=3D"r stacked_cell data">
      <TABLE cellSpacing=3D0 cellPadding=3D5 width=3D"100%" border=3D0>
        <TBODY>
        <TR>
          <TD class=3D"r data top_stacked_value">0.05756</TD></TR>
        <TR>
          <TD=20
class=3D"r data =
bottom_stacked_value">0.6883</TD></TR></TBODY></TABLE></TD>
    <TD class=3D"r stacked_cell data">
      <TABLE cellSpacing=3D0 cellPadding=3D5 width=3D"100%" border=3D0>
        <TBODY>
        <TR>
          <TD class=3D"r data top_stacked_value">0.19956</TD></TR>
        <TR>
          <TD=20
class=3D"r data =
bottom_stacked_value">0.1603</TD></TR></TBODY></TABLE></TD>
    <TD class=3D"r stacked_cell data">
      <TABLE cellSpacing=3D0 cellPadding=3D5 width=3D"100%" border=3D0>
        <TBODY>
        <TR>
          <TD class=3D"r data top_stacked_value" =
noWrap>-0.13770</TD></TR>
        <TR>
          <TD=20
class=3D"r data =
bottom_stacked_value">0.3353</TD></TR></TBODY></TABLE></TD>
    <TD class=3D"r stacked_cell data">
      <TABLE cellSpacing=3D0 cellPadding=3D5 width=3D"100%" border=3D0>
        <TBODY>
        <TR>
          <TD class=3D"r data top_stacked_value">0.03107</TD></TR>
        <TR>
          <TD=20
class=3D"r data =
bottom_stacked_value">0.8287</TD></TR></TBODY></TABLE></TD>
    <TD class=3D"r stacked_cell data">
      <TABLE cellSpacing=3D0 cellPadding=3D5 width=3D"100%" border=3D0>
        <TBODY>
        <TR>
          <TD class=3D"r data top_stacked_value" =
noWrap>-0.16949</TD></TR>
        <TR>
          <TD=20
class=3D"r data =
bottom_stacked_value">0.2344</TD></TR></TBODY></TABLE></TD>
    <TD class=3D"r stacked_cell data">
      <TABLE cellSpacing=3D0 cellPadding=3D5 width=3D"100%" border=3D0>
        <TBODY>
        <TR>
          <TD class=3D"r data top_stacked_value">0.12427</TD></TR>
        <TR>
          <TD=20
class=3D"r data =
bottom_stacked_value">0.3849</TD></TR></TBODY></TABLE></TD>
    <TD class=3D"r stacked_cell data">
      <TABLE cellSpacing=3D0 cellPadding=3D5 width=3D"100%" border=3D0>
        <TBODY>
        <TR>
          <TD class=3D"r data top_stacked_value" =
noWrap>-0.01544</TD></TR>
        <TR>
          <TD=20
class=3D"r data =
bottom_stacked_value">0.9143</TD></TR></TBODY></TABLE></TD>
    <TD class=3D"r stacked_cell data">
      <TABLE cellSpacing=3D0 cellPadding=3D5 width=3D"100%" border=3D0>
        <TBODY>
        <TR>
          <TD class=3D"r data top_stacked_value" =
noWrap>-0.18147</TD></TR>
        <TR>
          <TD=20
class=3D"r data =
bottom_stacked_value">0.2025</TD></TR></TBODY></TABLE></TD>
    <TD class=3D"r stacked_cell data">
      <TABLE cellSpacing=3D0 cellPadding=3D5 width=3D"100%" border=3D0>
        <TBODY>
        <TR>
          <TD class=3D"r data top_stacked_value">0.21969</TD></TR>
        <TR>
          <TD=20
class=3D"r data =
bottom_stacked_value">0.1214</TD></TR></TBODY></TABLE></TD>
    <TD class=3D"r stacked_cell data">
      <TABLE cellSpacing=3D0 cellPadding=3D5 width=3D"100%" border=3D0>
        <TBODY>
        <TR>
          <TD class=3D"r data top_stacked_value">0.10208</TD></TR>
        <TR>
          <TD=20
class=3D"r data =
bottom_stacked_value">0.4760</TD></TR></TBODY></TABLE></TD>
    <TD class=3D"r stacked_cell data">
      <TABLE cellSpacing=3D0 cellPadding=3D5 width=3D"100%" border=3D0>
        <TBODY>
        <TR>
          <TD class=3D"r data top_stacked_value" =
noWrap>-0.26532</TD></TR>
        <TR>
          <TD=20
class=3D"r data =
bottom_stacked_value">0.0599</TD></TR></TBODY></TABLE></TD>
    <TD class=3D"r stacked_cell data">
      <TABLE cellSpacing=3D0 cellPadding=3D5 width=3D"100%" border=3D0>
        <TBODY>
        <TR>
          <TD class=3D"r data top_stacked_value">0.06827</TD></TR>
        <TR>
          <TD=20
class=3D"r data =
bottom_stacked_value">0.6341</TD></TR></TBODY></TABLE></TD>
    <TD class=3D"r stacked_cell data">
      <TABLE cellSpacing=3D0 cellPadding=3D5 width=3D"100%" border=3D0>
        <TBODY>
        <TR>
          <TD class=3D"r data top_stacked_value" =
noWrap>-0.05424</TD></TR>
        <TR>
          <TD=20
class=3D"r data =
bottom_stacked_value">0.7054</TD></TR></TBODY></TABLE></TD>
    <TD class=3D"r stacked_cell data">
      <TABLE cellSpacing=3D0 cellPadding=3D5 width=3D"100%" border=3D0>
        <TBODY>
        <TR>
          <TD class=3D"r data top_stacked_value">0.14741</TD></TR>
        <TR>
          <TD=20
class=3D"r data =
bottom_stacked_value">0.3020</TD></TR></TBODY></TABLE></TD>
    <TD class=3D"r stacked_cell data">
      <TABLE cellSpacing=3D0 cellPadding=3D5 width=3D"100%" border=3D0>
        <TBODY>
        <TR>
          <TD class=3D"r data top_stacked_value">0.09735</TD></TR>
        <TR>
          <TD=20
class=3D"r data =
bottom_stacked_value">0.4968</TD></TR></TBODY></TABLE></TD>
    <TD class=3D"r stacked_cell data">
      <TABLE cellSpacing=3D0 cellPadding=3D5 width=3D"100%" border=3D0>
        <TBODY>
        <TR>
          <TD class=3D"r data top_stacked_value">.</TD></TR>
        <TR>
          <TD class=3D"r data =
bottom_stacked_value">.</TD></TR></TBODY></TABLE></TD>
    <TD class=3D"r stacked_cell data">
      <TABLE cellSpacing=3D0 cellPadding=3D5 width=3D"100%" border=3D0>
        <TBODY>
        <TR>
          <TD class=3D"r data top_stacked_value">.</TD></TR>
        <TR>
          <TD class=3D"r data =
bottom_stacked_value">.</TD></TR></TBODY></TABLE></TD>
    <TD class=3D"r stacked_cell data">
      <TABLE cellSpacing=3D0 cellPadding=3D5 width=3D"100%" border=3D0>
        <TBODY>
        <TR>
          <TD class=3D"r data top_stacked_value" =
noWrap>-0.01206</TD></TR>
        <TR>
          <TD=20
class=3D"r data =
bottom_stacked_value">0.9330</TD></TR></TBODY></TABLE></TD>
    <TD class=3D"r stacked_cell data">
      <TABLE cellSpacing=3D0 cellPadding=3D5 width=3D"100%" border=3D0>
        <TBODY>
        <TR>
          <TD class=3D"r data top_stacked_value">.</TD></TR>
        <TR>
          <TD class=3D"r data =
bottom_stacked_value">.</TD></TR></TBODY></TABLE></TD>
    <TD class=3D"r stacked_cell data">
      <TABLE cellSpacing=3D0 cellPadding=3D5 width=3D"100%" border=3D0>
        <TBODY>
        <TR>
          <TD class=3D"r data top_stacked_value" =
noWrap>-0.02369</TD></TR>
        <TR>
          <TD=20
class=3D"r data =
bottom_stacked_value">0.8689</TD></TR></TBODY></TABLE></TD>
    <TD class=3D"r stacked_cell data">
      <TABLE cellSpacing=3D0 cellPadding=3D5 width=3D"100%" border=3D0>
        <TBODY>
        <TR>
          <TD class=3D"r data top_stacked_value" =
noWrap>-0.08699</TD></TR>
        <TR>
          <TD=20
class=3D"r data =
bottom_stacked_value">0.5439</TD></TR></TBODY></TABLE></TD>
    <TD class=3D"r stacked_cell data">
      <TABLE cellSpacing=3D0 cellPadding=3D5 width=3D"100%" border=3D0>
        <TBODY>
        <TR>
          <TD class=3D"r data top_stacked_value">0.37437</TD></TR>
        <TR>
          <TD=20
class=3D"r data =
bottom_stacked_value">0.0068</TD></TR></TBODY></TABLE></TD>
    <TD class=3D"r stacked_cell data">
      <TABLE cellSpacing=3D0 cellPadding=3D5 width=3D"100%" border=3D0>
        <TBODY>
        <TR>
          <TD class=3D"r data top_stacked_value">0.18147</TD></TR>
        <TR>
          <TD=20
class=3D"r data =
bottom_stacked_value">0.2025</TD></TR></TBODY></TABLE></TD>
    <TD class=3D"r stacked_cell data">
      <TABLE cellSpacing=3D0 cellPadding=3D5 width=3D"100%" border=3D0>
        <TBODY>
        <TR>
          <TD class=3D"r data top_stacked_value">0.00348</TD></TR>
        <TR>
          <TD=20
  class=3D"r data =
bottom_stacked_value">0.9807</TD></TR></TBODY></TABLE></TD></TR>
  <TR>
    <TH class=3D"l rowheader" scope=3Drow>Q6</TH>
    <TD class=3D"r stacked_cell data">
      <TABLE cellSpacing=3D0 cellPadding=3D5 width=3D"100%" border=3D0>
        <TBODY>
        <TR>
          <TD class=3D"r data top_stacked_value">0.22188</TD></TR>
        <TR>
          <TD=20
class=3D"r data =
bottom_stacked_value">0.1176</TD></TR></TBODY></TABLE></TD>
    <TD class=3D"r stacked_cell data">
      <TABLE cellSpacing=3D0 cellPadding=3D5 width=3D"100%" border=3D0>
        <TBODY>
        <TR>
          <TD class=3D"r data top_stacked_value">0.31814</TD></TR>
        <TR>
          <TD=20
class=3D"r data =
bottom_stacked_value">0.0229</TD></TR></TBODY></TABLE></TD>
    <TD class=3D"r stacked_cell data">
      <TABLE cellSpacing=3D0 cellPadding=3D5 width=3D"100%" border=3D0>
        <TBODY>
        <TR>
          <TD class=3D"r data top_stacked_value" =
noWrap>-0.08058</TD></TR>
        <TR>
          <TD=20
class=3D"r data =
bottom_stacked_value">0.5740</TD></TR></TBODY></TABLE></TD>
    <TD class=3D"r stacked_cell data">
      <TABLE cellSpacing=3D0 cellPadding=3D5 width=3D"100%" border=3D0>
        <TBODY>
        <TR>
          <TD class=3D"r data top_stacked_value">0.16116</TD></TR>
        <TR>
          <TD=20
class=3D"r data =
bottom_stacked_value">0.2586</TD></TR></TBODY></TABLE></TD>
    <TD class=3D"r stacked_cell data">
      <TABLE cellSpacing=3D0 cellPadding=3D5 width=3D"100%" border=3D0>
        <TBODY>
        <TR>
          <TD class=3D"r data top_stacked_value" =
noWrap>-0.12427</TD></TR>
        <TR>
          <TD=20
class=3D"r data =
bottom_stacked_value">0.3849</TD></TR></TBODY></TABLE></TD>
    <TD class=3D"r stacked_cell data">
      <TABLE cellSpacing=3D0 cellPadding=3D5 width=3D"100%" border=3D0>
        <TBODY>
        <TR>
          <TD class=3D"r data top_stacked_value">1.00000</TD></TR>
        <TR>
          <TD=20
class=3D"r data =
bottom_stacked_value">&nbsp;</TD></TR></TBODY></TABLE></TD>
    <TD class=3D"r stacked_cell data">
      <TABLE cellSpacing=3D0 cellPadding=3D5 width=3D"100%" border=3D0>
        <TBODY>
        <TR>
          <TD class=3D"r data top_stacked_value">0.11952</TD></TR>
        <TR>
          <TD=20
class=3D"r data =
bottom_stacked_value">0.4035</TD></TR></TBODY></TABLE></TD>
    <TD class=3D"r stacked_cell data">
      <TABLE cellSpacing=3D0 cellPadding=3D5 width=3D"100%" border=3D0>
        <TBODY>
        <TR>
          <TD class=3D"r data top_stacked_value">0.16903</TD></TR>
        <TR>
          <TD=20
class=3D"r data =
bottom_stacked_value">0.2357</TD></TR></TBODY></TABLE></TD>
    <TD class=3D"r stacked_cell data">
      <TABLE cellSpacing=3D0 cellPadding=3D5 width=3D"100%" border=3D0>
        <TBODY>
        <TR>
          <TD class=3D"r data top_stacked_value" =
noWrap>-0.04029</TD></TR>
        <TR>
          <TD=20
class=3D"r data =
bottom_stacked_value">0.7789</TD></TR></TBODY></TABLE></TD>
    <TD class=3D"r stacked_cell data">
      <TABLE cellSpacing=3D0 cellPadding=3D5 width=3D"100%" border=3D0>
        <TBODY>
        <TR>
          <TD class=3D"r data top_stacked_value" =
noWrap>-0.02941</TD></TR>
        <TR>
          <TD=20
class=3D"r data =
bottom_stacked_value">0.8377</TD></TR></TBODY></TABLE></TD>
    <TD class=3D"r stacked_cell data">
      <TABLE cellSpacing=3D0 cellPadding=3D5 width=3D"100%" border=3D0>
        <TBODY>
        <TR>
          <TD class=3D"r data top_stacked_value">0.00000</TD></TR>
        <TR>
          <TD=20
class=3D"r data =
bottom_stacked_value">1.0000</TD></TR></TBODY></TABLE></TD>
    <TD class=3D"r stacked_cell data">
      <TABLE cellSpacing=3D0 cellPadding=3D5 width=3D"100%" border=3D0>
        <TBODY>
        <TR>
          <TD class=3D"r data top_stacked_value">0.08333</TD></TR>
        <TR>
          <TD=20
class=3D"r data =
bottom_stacked_value">0.5610</TD></TR></TBODY></TABLE></TD>
    <TD class=3D"r stacked_cell data">
      <TABLE cellSpacing=3D0 cellPadding=3D5 width=3D"100%" border=3D0>
        <TBODY>
        <TR>
          <TD class=3D"r data top_stacked_value">0.21748</TD></TR>
        <TR>
          <TD=20
class=3D"r data =
bottom_stacked_value">0.1253</TD></TR></TBODY></TABLE></TD>
    <TD class=3D"r stacked_cell data">
      <TABLE cellSpacing=3D0 cellPadding=3D5 width=3D"100%" border=3D0>
        <TBODY>
        <TR>
          <TD class=3D"r data top_stacked_value">0.24855</TD></TR>
        <TR>
          <TD=20
class=3D"r data =
bottom_stacked_value">0.0786</TD></TR></TBODY></TABLE></TD>
    <TD class=3D"r stacked_cell data">
      <TABLE cellSpacing=3D0 cellPadding=3D5 width=3D"100%" border=3D0>
        <TBODY>
        <TR>
          <TD class=3D"r data top_stacked_value" =
noWrap>-0.17678</TD></TR>
        <TR>
          <TD=20
class=3D"r data =
bottom_stacked_value">0.2146</TD></TR></TBODY></TABLE></TD>
    <TD class=3D"r stacked_cell data">
      <TABLE cellSpacing=3D0 cellPadding=3D5 width=3D"100%" border=3D0>
        <TBODY>
        <TR>
          <TD class=3D"r data top_stacked_value" =
noWrap>-0.07143</TD></TR>
        <TR>
          <TD=20
class=3D"r data =
bottom_stacked_value">0.6184</TD></TR></TBODY></TABLE></TD>
    <TD class=3D"r stacked_cell data">
      <TABLE cellSpacing=3D0 cellPadding=3D5 width=3D"100%" border=3D0>
        <TBODY>
        <TR>
          <TD class=3D"r data top_stacked_value">0.19062</TD></TR>
        <TR>
          <TD=20
class=3D"r data =
bottom_stacked_value">0.1803</TD></TR></TBODY></TABLE></TD>
    <TD class=3D"r stacked_cell data">
      <TABLE cellSpacing=3D0 cellPadding=3D5 width=3D"100%" border=3D0>
        <TBODY>
        <TR>
          <TD class=3D"r data top_stacked_value">0.08452</TD></TR>
        <TR>
          <TD=20
class=3D"r data =
bottom_stacked_value">0.5554</TD></TR></TBODY></TABLE></TD>
    <TD class=3D"r stacked_cell data">
      <TABLE cellSpacing=3D0 cellPadding=3D5 width=3D"100%" border=3D0>
        <TBODY>
        <TR>
          <TD class=3D"r data top_stacked_value">0.10911</TD></TR>
        <TR>
          <TD=20
class=3D"r data =
bottom_stacked_value">0.4460</TD></TR></TBODY></TABLE></TD>
    <TD class=3D"r stacked_cell data">
      <TABLE cellSpacing=3D0 cellPadding=3D5 width=3D"100%" border=3D0>
        <TBODY>
        <TR>
          <TD class=3D"r data top_stacked_value">0.20628</TD></TR>
        <TR>
          <TD=20
class=3D"r data =
bottom_stacked_value">0.1464</TD></TR></TBODY></TABLE></TD>
    <TD class=3D"r stacked_cell data">
      <TABLE cellSpacing=3D0 cellPadding=3D5 width=3D"100%" border=3D0>
        <TBODY>
        <TR>
          <TD class=3D"r data top_stacked_value">0.00000</TD></TR>
        <TR>
          <TD=20
class=3D"r data =
bottom_stacked_value">1.0000</TD></TR></TBODY></TABLE></TD>
    <TD class=3D"r stacked_cell data">
      <TABLE cellSpacing=3D0 cellPadding=3D5 width=3D"100%" border=3D0>
        <TBODY>
        <TR>
          <TD class=3D"r data top_stacked_value">.</TD></TR>
        <TR>
          <TD class=3D"r data =
bottom_stacked_value">.</TD></TR></TBODY></TABLE></TD>
    <TD class=3D"r stacked_cell data">
      <TABLE cellSpacing=3D0 cellPadding=3D5 width=3D"100%" border=3D0>
        <TBODY>
        <TR>
          <TD class=3D"r data top_stacked_value">.</TD></TR>
        <TR>
          <TD class=3D"r data =
bottom_stacked_value">.</TD></TR></TBODY></TABLE></TD>
    <TD class=3D"r stacked_cell data">
      <TABLE cellSpacing=3D0 cellPadding=3D5 width=3D"100%" border=3D0>
        <TBODY>
        <TR>
          <TD class=3D"r data top_stacked_value">0.05547</TD></TR>
        <TR>
          <TD=20
class=3D"r data =
bottom_stacked_value">0.6990</TD></TR></TBODY></TABLE></TD>
    <TD class=3D"r stacked_cell data">
      <TABLE cellSpacing=3D0 cellPadding=3D5 width=3D"100%" border=3D0>
        <TBODY>
        <TR>
          <TD class=3D"r data top_stacked_value">.</TD></TR>
        <TR>
          <TD class=3D"r data =
bottom_stacked_value">.</TD></TR></TBODY></TABLE></TD>
    <TD class=3D"r stacked_cell data">
      <TABLE cellSpacing=3D0 cellPadding=3D5 width=3D"100%" border=3D0>
        <TBODY>
        <TR>
          <TD class=3D"r data top_stacked_value" =
noWrap>-0.03812</TD></TR>
        <TR>
          <TD=20
class=3D"r data =
bottom_stacked_value">0.7905</TD></TR></TBODY></TABLE></TD>
    <TD class=3D"r stacked_cell data">
      <TABLE cellSpacing=3D0 cellPadding=3D5 width=3D"100%" border=3D0>
        <TBODY>
        <TR>
          <TD class=3D"r data top_stacked_value">0.10000</TD></TR>
        <TR>
          <TD=20
class=3D"r data =
bottom_stacked_value">0.4851</TD></TR></TBODY></TABLE></TD>
    <TD class=3D"r stacked_cell data">
      <TABLE cellSpacing=3D0 cellPadding=3D5 width=3D"100%" border=3D0>
        <TBODY>
        <TR>
          <TD class=3D"r data top_stacked_value">0.09129</TD></TR>
        <TR>
          <TD=20
class=3D"r data =
bottom_stacked_value">0.5241</TD></TR></TBODY></TABLE></TD>
    <TD class=3D"r stacked_cell data">
      <TABLE cellSpacing=3D0 cellPadding=3D5 width=3D"100%" border=3D0>
        <TBODY>
        <TR>
          <TD class=3D"r data top_stacked_value" =
noWrap>-0.06214</TD></TR>
        <TR>
          <TD=20
class=3D"r data =
bottom_stacked_value">0.6649</TD></TR></TBODY></TABLE></TD>
    <TD class=3D"r stacked_cell data">
      <TABLE cellSpacing=3D0 cellPadding=3D5 width=3D"100%" border=3D0>
        <TBODY>
        <TR>
          <TD class=3D"r data top_stacked_value" =
noWrap>-0.02799</TD></TR>
        <TR>
          <TD=20
  class=3D"r data =
bottom_stacked_value">0.8454</TD></TR></TBODY></TABLE></TD></TR>
  <TR>
    <TH class=3D"l rowheader" scope=3Drow>Q7</TH>
    <TD class=3D"r stacked_cell data">
      <TABLE cellSpacing=3D0 cellPadding=3D5 width=3D"100%" border=3D0>
        <TBODY>
        <TR>
          <TD class=3D"r data top_stacked_value">0.24034</TD></TR>
        <TR>
          <TD=20
class=3D"r data =
bottom_stacked_value">0.0894</TD></TR></TBODY></TABLE></TD>
    <TD class=3D"r stacked_cell data">
      <TABLE cellSpacing=3D0 cellPadding=3D5 width=3D"100%" border=3D0>
        <TBODY>
        <TR>
          <TD class=3D"r data top_stacked_value">0.18632</TD></TR>
        <TR>
          <TD=20
class=3D"r data =
bottom_stacked_value">0.1905</TD></TR></TBODY></TABLE></TD>
    <TD class=3D"r stacked_cell data">
      <TABLE cellSpacing=3D0 cellPadding=3D5 width=3D"100%" border=3D0>
        <TBODY>
        <TR>
          <TD class=3D"r data top_stacked_value">0.09872</TD></TR>
        <TR>
          <TD=20
class=3D"r data =
bottom_stacked_value">0.4907</TD></TR></TBODY></TABLE></TD>
    <TD class=3D"r stacked_cell data">
      <TABLE cellSpacing=3D0 cellPadding=3D5 width=3D"100%" border=3D0>
        <TBODY>
        <TR>
          <TD class=3D"r data top_stacked_value">0.22152</TD></TR>
        <TR>
          <TD=20
class=3D"r data =
bottom_stacked_value">0.1182</TD></TR></TBODY></TABLE></TD>
    <TD class=3D"r stacked_cell data">
      <TABLE cellSpacing=3D0 cellPadding=3D5 width=3D"100%" border=3D0>
        <TBODY>
        <TR>
          <TD class=3D"r data top_stacked_value">0.05756</TD></TR>
        <TR>
          <TD=20
class=3D"r data =
bottom_stacked_value">0.6883</TD></TR></TBODY></TABLE></TD>
    <TD class=3D"r stacked_cell data">
      <TABLE cellSpacing=3D0 cellPadding=3D5 width=3D"100%" border=3D0>
        <TBODY>
        <TR>
          <TD class=3D"r data top_stacked_value">0.11952</TD></TR>
        <TR>
          <TD=20
class=3D"r data =
bottom_stacked_value">0.4035</TD></TR></TBODY></TABLE></TD>
    <TD class=3D"r stacked_cell data">
      <TABLE cellSpacing=3D0 cellPadding=3D5 width=3D"100%" border=3D0>
        <TBODY>
        <TR>
          <TD class=3D"r data top_stacked_value">1.00000</TD></TR>
        <TR>
          <TD=20
class=3D"r data =
bottom_stacked_value">&nbsp;</TD></TR></TBODY></TABLE></TD>
    <TD class=3D"r stacked_cell data">
      <TABLE cellSpacing=3D0 cellPadding=3D5 width=3D"100%" border=3D0>
        <TBODY>
        <TR>
          <TD class=3D"r data top_stacked_value">0.37881</TD></TR>
        <TR>
          <TD=20
class=3D"r data =
bottom_stacked_value">0.0061</TD></TR></TBODY></TABLE></TD>
    <TD class=3D"r stacked_cell data">
      <TABLE cellSpacing=3D0 cellPadding=3D5 width=3D"100%" border=3D0>
        <TBODY>
        <TR>
          <TD class=3D"r data top_stacked_value" =
noWrap>-0.09872</TD></TR>
        <TR>
          <TD=20
class=3D"r data =
bottom_stacked_value">0.4907</TD></TR></TBODY></TABLE></TD>
    <TD class=3D"r stacked_cell data">
      <TABLE cellSpacing=3D0 cellPadding=3D5 width=3D"100%" border=3D0>
        <TBODY>
        <TR>
          <TD class=3D"r data top_stacked_value" =
noWrap>-0.11952</TD></TR>
        <TR>
          <TD=20
class=3D"r data =
bottom_stacked_value">0.4035</TD></TR></TBODY></TABLE></TD>
    <TD class=3D"r stacked_cell data">
      <TABLE cellSpacing=3D0 cellPadding=3D5 width=3D"100%" border=3D0>
        <TBODY>
        <TR>
          <TD class=3D"r data top_stacked_value">0.13041</TD></TR>
        <TR>
          <TD=20
class=3D"r data =
bottom_stacked_value">0.3617</TD></TR></TBODY></TABLE></TD>
    <TD class=3D"r stacked_cell data">
      <TABLE cellSpacing=3D0 cellPadding=3D5 width=3D"100%" border=3D0>
        <TBODY>
        <TR>
          <TD class=3D"r data top_stacked_value">0.03984</TD></TR>
        <TR>
          <TD=20
class=3D"r data =
bottom_stacked_value">0.7813</TD></TR></TBODY></TABLE></TD>
    <TD class=3D"r stacked_cell data">
      <TABLE cellSpacing=3D0 cellPadding=3D5 width=3D"100%" border=3D0>
        <TBODY>
        <TR>
          <TD class=3D"r data top_stacked_value" =
noWrap>-0.05756</TD></TR>
        <TR>
          <TD=20
class=3D"r data =
bottom_stacked_value">0.6883</TD></TR></TBODY></TABLE></TD>
    <TD class=3D"r stacked_cell data">
      <TABLE cellSpacing=3D0 cellPadding=3D5 width=3D"100%" border=3D0>
        <TBODY>
        <TR>
          <TD class=3D"r data top_stacked_value">0.15225</TD></TR>
        <TR>
          <TD=20
class=3D"r data =
bottom_stacked_value">0.2862</TD></TR></TBODY></TABLE></TD>
    <TD class=3D"r stacked_cell data">
      <TABLE cellSpacing=3D0 cellPadding=3D5 width=3D"100%" border=3D0>
        <TBODY>
        <TR>
          <TD class=3D"r data top_stacked_value">0.19016</TD></TR>
        <TR>
          <TD=20
class=3D"r data =
bottom_stacked_value">0.1814</TD></TR></TBODY></TABLE></TD>
    <TD class=3D"r stacked_cell data">
      <TABLE cellSpacing=3D0 cellPadding=3D5 width=3D"100%" border=3D0>
        <TBODY>
        <TR>
          <TD class=3D"r data top_stacked_value">0.08110</TD></TR>
        <TR>
          <TD=20
class=3D"r data =
bottom_stacked_value">0.5715</TD></TR></TBODY></TABLE></TD>
    <TD class=3D"r stacked_cell data">
      <TABLE cellSpacing=3D0 cellPadding=3D5 width=3D"100%" border=3D0>
        <TBODY>
        <TR>
          <TD class=3D"r data top_stacked_value" =
noWrap>-0.05924</TD></TR>
        <TR>
          <TD=20
class=3D"r data =
bottom_stacked_value">0.6797</TD></TR></TBODY></TABLE></TD>
    <TD class=3D"r stacked_cell data">
      <TABLE cellSpacing=3D0 cellPadding=3D5 width=3D"100%" border=3D0>
        <TBODY>
        <TR>
          <TD class=3D"r data top_stacked_value">0.13637</TD></TR>
        <TR>
          <TD=20
class=3D"r data =
bottom_stacked_value">0.3400</TD></TR></TBODY></TABLE></TD>
    <TD class=3D"r stacked_cell data">
      <TABLE cellSpacing=3D0 cellPadding=3D5 width=3D"100%" border=3D0>
        <TBODY>
        <TR>
          <TD class=3D"r data top_stacked_value">0.13041</TD></TR>
        <TR>
          <TD=20
class=3D"r data =
bottom_stacked_value">0.3617</TD></TR></TBODY></TABLE></TD>
    <TD class=3D"r stacked_cell data">
      <TABLE cellSpacing=3D0 cellPadding=3D5 width=3D"100%" border=3D0>
        <TBODY>
        <TR>
          <TD class=3D"r data top_stacked_value">0.11711</TD></TR>
        <TR>
          <TD=20
class=3D"r data =
bottom_stacked_value">0.4131</TD></TR></TBODY></TABLE></TD>
    <TD class=3D"r stacked_cell data">
      <TABLE cellSpacing=3D0 cellPadding=3D5 width=3D"100%" border=3D0>
        <TBODY>
        <TR>
          <TD class=3D"r data top_stacked_value">0.11964</TD></TR>
        <TR>
          <TD=20
class=3D"r data =
bottom_stacked_value">0.4030</TD></TR></TBODY></TABLE></TD>
    <TD class=3D"r stacked_cell data">
      <TABLE cellSpacing=3D0 cellPadding=3D5 width=3D"100%" border=3D0>
        <TBODY>
        <TR>
          <TD class=3D"r data top_stacked_value">.</TD></TR>
        <TR>
          <TD class=3D"r data =
bottom_stacked_value">.</TD></TR></TBODY></TABLE></TD>
    <TD class=3D"r stacked_cell data">
      <TABLE cellSpacing=3D0 cellPadding=3D5 width=3D"100%" border=3D0>
        <TBODY>
        <TR>
          <TD class=3D"r data top_stacked_value">.</TD></TR>
        <TR>
          <TD class=3D"r data =
bottom_stacked_value">.</TD></TR></TBODY></TABLE></TD>
    <TD class=3D"r stacked_cell data">
      <TABLE cellSpacing=3D0 cellPadding=3D5 width=3D"100%" border=3D0>
        <TBODY>
        <TR>
          <TD class=3D"r data top_stacked_value">0.24034</TD></TR>
        <TR>
          <TD=20
class=3D"r data =
bottom_stacked_value">0.0894</TD></TR></TBODY></TABLE></TD>
    <TD class=3D"r stacked_cell data">
      <TABLE cellSpacing=3D0 cellPadding=3D5 width=3D"100%" border=3D0>
        <TBODY>
        <TR>
          <TD class=3D"r data top_stacked_value">.</TD></TR>
        <TR>
          <TD class=3D"r data =
bottom_stacked_value">.</TD></TR></TBODY></TABLE></TD>
    <TD class=3D"r stacked_cell data">
      <TABLE cellSpacing=3D0 cellPadding=3D5 width=3D"100%" border=3D0>
        <TBODY>
        <TR>
          <TD class=3D"r data top_stacked_value">0.05696</TD></TR>
        <TR>
          <TD=20
class=3D"r data =
bottom_stacked_value">0.6914</TD></TR></TBODY></TABLE></TD>
    <TD class=3D"r stacked_cell data">
      <TABLE cellSpacing=3D0 cellPadding=3D5 width=3D"100%" border=3D0>
        <TBODY>
        <TR>
          <TD class=3D"r data top_stacked_value" =
noWrap>-0.09562</TD></TR>
        <TR>
          <TD=20
class=3D"r data =
bottom_stacked_value">0.5045</TD></TR></TBODY></TABLE></TD>
    <TD class=3D"r stacked_cell data">
      <TABLE cellSpacing=3D0 cellPadding=3D5 width=3D"100%" border=3D0>
        <TBODY>
        <TR>
          <TD class=3D"r data top_stacked_value">0.02728</TD></TR>
        <TR>
          <TD=20
class=3D"r data =
bottom_stacked_value">0.8493</TD></TR></TBODY></TABLE></TD>
    <TD class=3D"r stacked_cell data">
      <TABLE cellSpacing=3D0 cellPadding=3D5 width=3D"100%" border=3D0>
        <TBODY>
        <TR>
          <TD class=3D"r data top_stacked_value" =
noWrap>-0.05756</TD></TR>
        <TR>
          <TD=20
class=3D"r data =
bottom_stacked_value">0.6883</TD></TR></TBODY></TABLE></TD>
    <TD class=3D"r stacked_cell data">
      <TABLE cellSpacing=3D0 cellPadding=3D5 width=3D"100%" border=3D0>
        <TBODY>
        <TR>
          <TD class=3D"r data top_stacked_value">0.16228</TD></TR>
        <TR>
          <TD=20
  class=3D"r data =
bottom_stacked_value">0.2552</TD></TR></TBODY></TABLE></TD></TR>
  <TR>
    <TH class=3D"l rowheader" scope=3Drow>Q8</TH>
    <TD class=3D"r stacked_cell data">
      <TABLE cellSpacing=3D0 cellPadding=3D5 width=3D"100%" border=3D0>
        <TBODY>
        <TR>
          <TD class=3D"r data top_stacked_value">0.26253</TD></TR>
        <TR>
          <TD=20
class=3D"r data =
bottom_stacked_value">0.0627</TD></TR></TBODY></TABLE></TD>
    <TD class=3D"r stacked_cell data">
      <TABLE cellSpacing=3D0 cellPadding=3D5 width=3D"100%" border=3D0>
        <TBODY>
        <TR>
          <TD class=3D"r data top_stacked_value">0.24199</TD></TR>
        <TR>
          <TD=20
class=3D"r data =
bottom_stacked_value">0.0871</TD></TR></TBODY></TABLE></TD>
    <TD class=3D"r stacked_cell data">
      <TABLE cellSpacing=3D0 cellPadding=3D5 width=3D"100%" border=3D0>
        <TBODY>
        <TR>
          <TD class=3D"r data top_stacked_value">0.12940</TD></TR>
        <TR>
          <TD=20
class=3D"r data =
bottom_stacked_value">0.3655</TD></TR></TBODY></TABLE></TD>
    <TD class=3D"r stacked_cell data">
      <TABLE cellSpacing=3D0 cellPadding=3D5 width=3D"100%" border=3D0>
        <TBODY>
        <TR>
          <TD class=3D"r data top_stacked_value">0.24518</TD></TR>
        <TR>
          <TD=20
class=3D"r data =
bottom_stacked_value">0.0829</TD></TR></TBODY></TABLE></TD>
    <TD class=3D"r stacked_cell data">
      <TABLE cellSpacing=3D0 cellPadding=3D5 width=3D"100%" border=3D0>
        <TBODY>
        <TR>
          <TD class=3D"r data top_stacked_value">0.19956</TD></TR>
        <TR>
          <TD=20
class=3D"r data =
bottom_stacked_value">0.1603</TD></TR></TBODY></TABLE></TD>
    <TD class=3D"r stacked_cell data">
      <TABLE cellSpacing=3D0 cellPadding=3D5 width=3D"100%" border=3D0>
        <TBODY>
        <TR>
          <TD class=3D"r data top_stacked_value">0.16903</TD></TR>
        <TR>
          <TD=20
class=3D"r data =
bottom_stacked_value">0.2357</TD></TR></TBODY></TABLE></TD>
    <TD class=3D"r stacked_cell data">
      <TABLE cellSpacing=3D0 cellPadding=3D5 width=3D"100%" border=3D0>
        <TBODY>
        <TR>
          <TD class=3D"r data top_stacked_value">0.37881</TD></TR>
        <TR>
          <TD=20
class=3D"r data =
bottom_stacked_value">0.0061</TD></TR></TBODY></TABLE></TD>
    <TD class=3D"r stacked_cell data">
      <TABLE cellSpacing=3D0 cellPadding=3D5 width=3D"100%" border=3D0>
        <TBODY>
        <TR>
          <TD class=3D"r data top_stacked_value">1.00000</TD></TR>
        <TR>
          <TD=20
class=3D"r data =
bottom_stacked_value">&nbsp;</TD></TR></TBODY></TABLE></TD>
    <TD class=3D"r stacked_cell data">
      <TABLE cellSpacing=3D0 cellPadding=3D5 width=3D"100%" border=3D0>
        <TBODY>
        <TR>
          <TD class=3D"r data top_stacked_value" =
noWrap>-0.24518</TD></TR>
        <TR>
          <TD=20
class=3D"r data =
bottom_stacked_value">0.0829</TD></TR></TBODY></TABLE></TD>
    <TD class=3D"r stacked_cell data">
      <TABLE cellSpacing=3D0 cellPadding=3D5 width=3D"100%" border=3D0>
        <TBODY>
        <TR>
          <TD class=3D"r data top_stacked_value">0.00000</TD></TR>
        <TR>
          <TD=20
class=3D"r data =
bottom_stacked_value">1.0000</TD></TR></TBODY></TABLE></TD>
    <TD class=3D"r stacked_cell data">
      <TABLE cellSpacing=3D0 cellPadding=3D5 width=3D"100%" border=3D0>
        <TBODY>
        <TR>
          <TD class=3D"r data top_stacked_value">0.23976</TD></TR>
        <TR>
          <TD=20
class=3D"r data =
bottom_stacked_value">0.0902</TD></TR></TBODY></TABLE></TD>
    <TD class=3D"r stacked_cell data">
      <TABLE cellSpacing=3D0 cellPadding=3D5 width=3D"100%" border=3D0>
        <TBODY>
        <TR>
          <TD class=3D"r data top_stacked_value">0.08921</TD></TR>
        <TR>
          <TD=20
class=3D"r data =
bottom_stacked_value">0.5336</TD></TR></TBODY></TABLE></TD>
    <TD class=3D"r stacked_cell data">
      <TABLE cellSpacing=3D0 cellPadding=3D5 width=3D"100%" border=3D0>
        <TBODY>
        <TR>
          <TD class=3D"r data top_stacked_value">0.15755</TD></TR>
        <TR>
          <TD=20
class=3D"r data =
bottom_stacked_value">0.2695</TD></TR></TBODY></TABLE></TD>
    <TD class=3D"r stacked_cell data">
      <TABLE cellSpacing=3D0 cellPadding=3D5 width=3D"100%" border=3D0>
        <TBODY>
        <TR>
          <TD class=3D"r data top_stacked_value">0.02101</TD></TR>
        <TR>
          <TD=20
class=3D"r data =
bottom_stacked_value">0.8837</TD></TR></TBODY></TABLE></TD>
    <TD class=3D"r stacked_cell data">
      <TABLE cellSpacing=3D0 cellPadding=3D5 width=3D"100%" border=3D0>
        <TBODY>
        <TR>
          <TD class=3D"r data top_stacked_value" =
noWrap>-0.20917</TD></TR>
        <TR>
          <TD=20
class=3D"r data =
bottom_stacked_value">0.1407</TD></TR></TBODY></TABLE></TD>
    <TD class=3D"r stacked_cell data">
      <TABLE cellSpacing=3D0 cellPadding=3D5 width=3D"100%" border=3D0>
        <TBODY>
        <TR>
          <TD class=3D"r data top_stacked_value" =
noWrap>-0.16903</TD></TR>
        <TR>
          <TD=20
class=3D"r data =
bottom_stacked_value">0.2357</TD></TR></TBODY></TABLE></TD>
    <TD class=3D"r stacked_cell data">
      <TABLE cellSpacing=3D0 cellPadding=3D5 width=3D"100%" border=3D0>
        <TBODY>
        <TR>
          <TD class=3D"r data top_stacked_value">0.07733</TD></TR>
        <TR>
          <TD=20
class=3D"r data =
bottom_stacked_value">0.5896</TD></TR></TBODY></TABLE></TD>
    <TD class=3D"r stacked_cell data">
      <TABLE cellSpacing=3D0 cellPadding=3D5 width=3D"100%" border=3D0>
        <TBODY>
        <TR>
          <TD class=3D"r data top_stacked_value">0.05238</TD></TR>
        <TR>
          <TD=20
class=3D"r data =
bottom_stacked_value">0.7151</TD></TR></TBODY></TABLE></TD>
    <TD class=3D"r stacked_cell data">
      <TABLE cellSpacing=3D0 cellPadding=3D5 width=3D"100%" border=3D0>
        <TBODY>
        <TR>
          <TD class=3D"r data top_stacked_value">0.34427</TD></TR>
        <TR>
          <TD=20
class=3D"r data =
bottom_stacked_value">0.0134</TD></TR></TBODY></TABLE></TD>
    <TD class=3D"r stacked_cell data">
      <TABLE cellSpacing=3D0 cellPadding=3D5 width=3D"100%" border=3D0>
        <TBODY>
        <TR>
          <TD class=3D"r data top_stacked_value">0.20049</TD></TR>
        <TR>
          <TD=20
class=3D"r data =
bottom_stacked_value">0.1583</TD></TR></TBODY></TABLE></TD>
    <TD class=3D"r stacked_cell data">
      <TABLE cellSpacing=3D0 cellPadding=3D5 width=3D"100%" border=3D0>
        <TBODY>
        <TR>
          <TD class=3D"r data top_stacked_value">0.04904</TD></TR>
        <TR>
          <TD=20
class=3D"r data =
bottom_stacked_value">0.7325</TD></TR></TBODY></TABLE></TD>
    <TD class=3D"r stacked_cell data">
      <TABLE cellSpacing=3D0 cellPadding=3D5 width=3D"100%" border=3D0>
        <TBODY>
        <TR>
          <TD class=3D"r data top_stacked_value">.</TD></TR>
        <TR>
          <TD class=3D"r data =
bottom_stacked_value">.</TD></TR></TBODY></TABLE></TD>
    <TD class=3D"r stacked_cell data">
      <TABLE cellSpacing=3D0 cellPadding=3D5 width=3D"100%" border=3D0>
        <TBODY>
        <TR>
          <TD class=3D"r data top_stacked_value">.</TD></TR>
        <TR>
          <TD class=3D"r data =
bottom_stacked_value">.</TD></TR></TBODY></TABLE></TD>
    <TD class=3D"r stacked_cell data">
      <TABLE cellSpacing=3D0 cellPadding=3D5 width=3D"100%" border=3D0>
        <TBODY>
        <TR>
          <TD class=3D"r data top_stacked_value">0.26253</TD></TR>
        <TR>
          <TD=20
class=3D"r data =
bottom_stacked_value">0.0627</TD></TR></TBODY></TABLE></TD>
    <TD class=3D"r stacked_cell data">
      <TABLE cellSpacing=3D0 cellPadding=3D5 width=3D"100%" border=3D0>
        <TBODY>
        <TR>
          <TD class=3D"r data top_stacked_value">.</TD></TR>
        <TR>
          <TD class=3D"r data =
bottom_stacked_value">.</TD></TR></TBODY></TABLE></TD>
    <TD class=3D"r stacked_cell data">
      <TABLE cellSpacing=3D0 cellPadding=3D5 width=3D"100%" border=3D0>
        <TBODY>
        <TR>
          <TD class=3D"r data top_stacked_value">0.07733</TD></TR>
        <TR>
          <TD=20
class=3D"r data =
bottom_stacked_value">0.5896</TD></TR></TBODY></TABLE></TD>
    <TD class=3D"r stacked_cell data">
      <TABLE cellSpacing=3D0 cellPadding=3D5 width=3D"100%" border=3D0>
        <TBODY>
        <TR>
          <TD class=3D"r data top_stacked_value" =
noWrap>-0.11832</TD></TR>
        <TR>
          <TD=20
class=3D"r data =
bottom_stacked_value">0.4083</TD></TR></TBODY></TABLE></TD>
    <TD class=3D"r stacked_cell data">
      <TABLE cellSpacing=3D0 cellPadding=3D5 width=3D"100%" border=3D0>
        <TBODY>
        <TR>
          <TD class=3D"r data top_stacked_value">0.15945</TD></TR>
        <TR>
          <TD=20
class=3D"r data =
bottom_stacked_value">0.2637</TD></TR></TBODY></TABLE></TD>
    <TD class=3D"r stacked_cell data">
      <TABLE cellSpacing=3D0 cellPadding=3D5 width=3D"100%" border=3D0>
        <TBODY>
        <TR>
          <TD class=3D"r data top_stacked_value" =
noWrap>-0.11028</TD></TR>
        <TR>
          <TD=20
class=3D"r data =
bottom_stacked_value">0.4411</TD></TR></TBODY></TABLE></TD>
    <TD class=3D"r stacked_cell data">
      <TABLE cellSpacing=3D0 cellPadding=3D5 width=3D"100%" border=3D0>
        <TBODY>
        <TR>
          <TD class=3D"r data top_stacked_value">0.00473</TD></TR>
        <TR>
          <TD=20
  class=3D"r data =
bottom_stacked_value">0.9737</TD></TR></TBODY></TABLE></TD></TR>
  <TR>
    <TH class=3D"l rowheader" scope=3Drow>Q9</TH>
    <TD class=3D"r stacked_cell data">
      <TABLE cellSpacing=3D0 cellPadding=3D5 width=3D"100%" border=3D0>
        <TBODY>
        <TR>
          <TD class=3D"r data top_stacked_value" =
noWrap>-0.04917</TD></TR>
        <TR>
          <TD=20
class=3D"r data =
bottom_stacked_value">0.7319</TD></TR></TBODY></TABLE></TD>
    <TD class=3D"r stacked_cell data">
      <TABLE cellSpacing=3D0 cellPadding=3D5 width=3D"100%" border=3D0>
        <TBODY>
        <TR>
          <TD class=3D"r data top_stacked_value" =
noWrap>-0.28969</TD></TR>
        <TR>
          <TD=20
class=3D"r data =
bottom_stacked_value">0.0392</TD></TR></TBODY></TABLE></TD>
    <TD class=3D"r stacked_cell data">
      <TABLE cellSpacing=3D0 cellPadding=3D5 width=3D"100%" border=3D0>
        <TBODY>
        <TR>
          <TD class=3D"r data top_stacked_value">0.15909</TD></TR>
        <TR>
          <TD=20
class=3D"r data =
bottom_stacked_value">0.2648</TD></TR></TBODY></TABLE></TD>
    <TD class=3D"r stacked_cell data">
      <TABLE cellSpacing=3D0 cellPadding=3D5 width=3D"100%" border=3D0>
        <TBODY>
        <TR>
          <TD class=3D"r data top_stacked_value">0.15909</TD></TR>
        <TR>
          <TD=20
class=3D"r data =
bottom_stacked_value">0.2648</TD></TR></TBODY></TABLE></TD>
    <TD class=3D"r stacked_cell data">
      <TABLE cellSpacing=3D0 cellPadding=3D5 width=3D"100%" border=3D0>
        <TBODY>
        <TR>
          <TD class=3D"r data top_stacked_value" =
noWrap>-0.13770</TD></TR>
        <TR>
          <TD=20
class=3D"r data =
bottom_stacked_value">0.3353</TD></TR></TBODY></TABLE></TD>
    <TD class=3D"r stacked_cell data">
      <TABLE cellSpacing=3D0 cellPadding=3D5 width=3D"100%" border=3D0>
        <TBODY>
        <TR>
          <TD class=3D"r data top_stacked_value" =
noWrap>-0.04029</TD></TR>
        <TR>
          <TD=20
class=3D"r data =
bottom_stacked_value">0.7789</TD></TR></TBODY></TABLE></TD>
    <TD class=3D"r stacked_cell data">
      <TABLE cellSpacing=3D0 cellPadding=3D5 width=3D"100%" border=3D0>
        <TBODY>
        <TR>
          <TD class=3D"r data top_stacked_value" =
noWrap>-0.09872</TD></TR>
        <TR>
          <TD=20
class=3D"r data =
bottom_stacked_value">0.4907</TD></TR></TBODY></TABLE></TD>
    <TD class=3D"r stacked_cell data">
      <TABLE cellSpacing=3D0 cellPadding=3D5 width=3D"100%" border=3D0>
        <TBODY>
        <TR>
          <TD class=3D"r data top_stacked_value" =
noWrap>-0.24518</TD></TR>
        <TR>
          <TD=20
class=3D"r data =
bottom_stacked_value">0.0829</TD></TR></TBODY></TABLE></TD>
    <TD class=3D"r stacked_cell data">
      <TABLE cellSpacing=3D0 cellPadding=3D5 width=3D"100%" border=3D0>
        <TBODY>
        <TR>
          <TD class=3D"r data top_stacked_value">1.00000</TD></TR>
        <TR>
          <TD=20
class=3D"r data =
bottom_stacked_value">&nbsp;</TD></TR></TBODY></TABLE></TD>
    <TD class=3D"r stacked_cell data">
      <TABLE cellSpacing=3D0 cellPadding=3D5 width=3D"100%" border=3D0>
        <TBODY>
        <TR>
          <TD class=3D"r data top_stacked_value">0.04029</TD></TR>
        <TR>
          <TD=20
class=3D"r data =
bottom_stacked_value">0.7789</TD></TR></TBODY></TABLE></TD>
    <TD class=3D"r stacked_cell data">
      <TABLE cellSpacing=3D0 cellPadding=3D5 width=3D"100%" border=3D0>
        <TBODY>
        <TR>
          <TD class=3D"r data top_stacked_value" =
noWrap>-0.11430</TD></TR>
        <TR>
          <TD=20
class=3D"r data =
bottom_stacked_value">0.4245</TD></TR></TBODY></TABLE></TD>
    <TD class=3D"r stacked_cell data">
      <TABLE cellSpacing=3D0 cellPadding=3D5 width=3D"100%" border=3D0>
        <TBODY>
        <TR>
          <TD class=3D"r data top_stacked_value">0.03358</TD></TR>
        <TR>
          <TD=20
class=3D"r data =
bottom_stacked_value">0.8151</TD></TR></TBODY></TABLE></TD>
    <TD class=3D"r stacked_cell data">
      <TABLE cellSpacing=3D0 cellPadding=3D5 width=3D"100%" border=3D0>
        <TBODY>
        <TR>
          <TD class=3D"r data top_stacked_value" =
noWrap>-0.11767</TD></TR>
        <TR>
          <TD=20
class=3D"r data =
bottom_stacked_value">0.4109</TD></TR></TBODY></TABLE></TD>
    <TD class=3D"r stacked_cell data">
      <TABLE cellSpacing=3D0 cellPadding=3D5 width=3D"100%" border=3D0>
        <TBODY>
        <TR>
          <TD class=3D"r data top_stacked_value" =
noWrap>-0.01001</TD></TR>
        <TR>
          <TD=20
class=3D"r data =
bottom_stacked_value">0.9444</TD></TR></TBODY></TABLE></TD>
    <TD class=3D"r stacked_cell data">
      <TABLE cellSpacing=3D0 cellPadding=3D5 width=3D"100%" border=3D0>
        <TBODY>
        <TR>
          <TD class=3D"r data top_stacked_value" =
noWrap>-0.14245</TD></TR>
        <TR>
          <TD=20
class=3D"r data =
bottom_stacked_value">0.3187</TD></TR></TBODY></TABLE></TD>
    <TD class=3D"r stacked_cell data">
      <TABLE cellSpacing=3D0 cellPadding=3D5 width=3D"100%" border=3D0>
        <TBODY>
        <TR>
          <TD class=3D"r data top_stacked_value">0.08058</TD></TR>
        <TR>
          <TD=20
class=3D"r data =
bottom_stacked_value">0.5740</TD></TR></TBODY></TABLE></TD>
    <TD class=3D"r stacked_cell data">
      <TABLE cellSpacing=3D0 cellPadding=3D5 width=3D"100%" border=3D0>
        <TBODY>
        <TR>
          <TD class=3D"r data top_stacked_value">0.01536</TD></TR>
        <TR>
          <TD=20
class=3D"r data =
bottom_stacked_value">0.9148</TD></TR></TBODY></TABLE></TD>
    <TD class=3D"r stacked_cell data">
      <TABLE cellSpacing=3D0 cellPadding=3D5 width=3D"100%" border=3D0>
        <TBODY>
        <TR>
          <TD class=3D"r data top_stacked_value" =
noWrap>-0.10216</TD></TR>
        <TR>
          <TD=20
class=3D"r data =
bottom_stacked_value">0.4756</TD></TR></TBODY></TABLE></TD>
    <TD class=3D"r stacked_cell data">
      <TABLE cellSpacing=3D0 cellPadding=3D5 width=3D"100%" border=3D0>
        <TBODY>
        <TR>
          <TD class=3D"r data top_stacked_value">0.18464</TD></TR>
        <TR>
          <TD=20
class=3D"r data =
bottom_stacked_value">0.1946</TD></TR></TBODY></TABLE></TD>
    <TD class=3D"r stacked_cell data">
      <TABLE cellSpacing=3D0 cellPadding=3D5 width=3D"100%" border=3D0>
        <TBODY>
        <TR>
          <TD class=3D"r data top_stacked_value">0.11636</TD></TR>
        <TR>
          <TD=20
class=3D"r data =
bottom_stacked_value">0.4161</TD></TR></TBODY></TABLE></TD>
    <TD class=3D"r stacked_cell data">
      <TABLE cellSpacing=3D0 cellPadding=3D5 width=3D"100%" border=3D0>
        <TBODY>
        <TR>
          <TD class=3D"r data top_stacked_value" =
noWrap>-0.18236</TD></TR>
        <TR>
          <TD=20
class=3D"r data =
bottom_stacked_value">0.2003</TD></TR></TBODY></TABLE></TD>
    <TD class=3D"r stacked_cell data">
      <TABLE cellSpacing=3D0 cellPadding=3D5 width=3D"100%" border=3D0>
        <TBODY>
        <TR>
          <TD class=3D"r data top_stacked_value">.</TD></TR>
        <TR>
          <TD class=3D"r data =
bottom_stacked_value">.</TD></TR></TBODY></TABLE></TD>
    <TD class=3D"r stacked_cell data">
      <TABLE cellSpacing=3D0 cellPadding=3D5 width=3D"100%" border=3D0>
        <TBODY>
        <TR>
          <TD class=3D"r data top_stacked_value">.</TD></TR>
        <TR>
          <TD class=3D"r data =
bottom_stacked_value">.</TD></TR></TBODY></TABLE></TD>
    <TD class=3D"r stacked_cell data">
      <TABLE cellSpacing=3D0 cellPadding=3D5 width=3D"100%" border=3D0>
        <TBODY>
        <TR>
          <TD class=3D"r data top_stacked_value" =
noWrap>-0.16315</TD></TR>
        <TR>
          <TD=20
class=3D"r data =
bottom_stacked_value">0.2527</TD></TR></TBODY></TABLE></TD>
    <TD class=3D"r stacked_cell data">
      <TABLE cellSpacing=3D0 cellPadding=3D5 width=3D"100%" border=3D0>
        <TBODY>
        <TR>
          <TD class=3D"r data top_stacked_value">.</TD></TR>
        <TR>
          <TD class=3D"r data =
bottom_stacked_value">.</TD></TR></TBODY></TABLE></TD>
    <TD class=3D"r stacked_cell data">
      <TABLE cellSpacing=3D0 cellPadding=3D5 width=3D"100%" border=3D0>
        <TBODY>
        <TR>
          <TD class=3D"r data top_stacked_value">0.01536</TD></TR>
        <TR>
          <TD=20
class=3D"r data =
bottom_stacked_value">0.9148</TD></TR></TBODY></TABLE></TD>
    <TD class=3D"r stacked_cell data">
      <TABLE cellSpacing=3D0 cellPadding=3D5 width=3D"100%" border=3D0>
        <TBODY>
        <TR>
          <TD class=3D"r data top_stacked_value" =
noWrap>-0.35456</TD></TR>
        <TR>
          <TD=20
class=3D"r data =
bottom_stacked_value">0.0107</TD></TR></TBODY></TABLE></TD>
    <TD class=3D"r stacked_cell data">
      <TABLE cellSpacing=3D0 cellPadding=3D5 width=3D"100%" border=3D0>
        <TBODY>
        <TR>
          <TD class=3D"r data top_stacked_value">0.00736</TD></TR>
        <TR>
          <TD=20
class=3D"r data =
bottom_stacked_value">0.9591</TD></TR></TBODY></TABLE></TD>
    <TD class=3D"r stacked_cell data">
      <TABLE cellSpacing=3D0 cellPadding=3D5 width=3D"100%" border=3D0>
        <TBODY>
        <TR>
          <TD class=3D"r data top_stacked_value">0.01001</TD></TR>
        <TR>
          <TD=20
class=3D"r data =
bottom_stacked_value">0.9444</TD></TR></TBODY></TABLE></TD>
    <TD class=3D"r stacked_cell data">
      <TABLE cellSpacing=3D0 cellPadding=3D5 width=3D"100%" border=3D0>
        <TBODY>
        <TR>
          <TD class=3D"r data top_stacked_value" =
noWrap>-0.00226</TD></TR>
        <TR>
          <TD=20
  class=3D"r data =
bottom_stacked_value">0.9875</TD></TR></TBODY></TABLE></TD></TR>
  <TR>
    <TH class=3D"l rowheader" scope=3Drow>Q10</TH>
    <TD class=3D"r stacked_cell data">
      <TABLE cellSpacing=3D0 cellPadding=3D5 width=3D"100%" border=3D0>
        <TBODY>
        <TR>
          <TD class=3D"r data top_stacked_value">0.02774</TD></TR>
        <TR>
          <TD=20
class=3D"r data =
bottom_stacked_value">0.8468</TD></TR></TBODY></TABLE></TD>
    <TD class=3D"r stacked_cell data">
      <TABLE cellSpacing=3D0 cellPadding=3D5 width=3D"100%" border=3D0>
        <TBODY>
        <TR>
          <TD class=3D"r data top_stacked_value" =
noWrap>-0.12726</TD></TR>
        <TR>
          <TD=20
class=3D"r data =
bottom_stacked_value">0.3735</TD></TR></TBODY></TABLE></TD>
    <TD class=3D"r stacked_cell data">
      <TABLE cellSpacing=3D0 cellPadding=3D5 width=3D"100%" border=3D0>
        <TBODY>
        <TR>
          <TD class=3D"r data top_stacked_value">0.20146</TD></TR>
        <TR>
          <TD=20
class=3D"r data =
bottom_stacked_value">0.1563</TD></TR></TBODY></TABLE></TD>
    <TD class=3D"r stacked_cell data">
      <TABLE cellSpacing=3D0 cellPadding=3D5 width=3D"100%" border=3D0>
        <TBODY>
        <TR>
          <TD class=3D"r data top_stacked_value">0.20146</TD></TR>
        <TR>
          <TD=20
class=3D"r data =
bottom_stacked_value">0.1563</TD></TR></TBODY></TABLE></TD>
    <TD class=3D"r stacked_cell data">
      <TABLE cellSpacing=3D0 cellPadding=3D5 width=3D"100%" border=3D0>
        <TBODY>
        <TR>
          <TD class=3D"r data top_stacked_value">0.03107</TD></TR>
        <TR>
          <TD=20
class=3D"r data =
bottom_stacked_value">0.8287</TD></TR></TBODY></TABLE></TD>
    <TD class=3D"r stacked_cell data">
      <TABLE cellSpacing=3D0 cellPadding=3D5 width=3D"100%" border=3D0>
        <TBODY>
        <TR>
          <TD class=3D"r data top_stacked_value" =
noWrap>-0.02941</TD></TR>
        <TR>
          <TD=20
class=3D"r data =
bottom_stacked_value">0.8377</TD></TR></TBODY></TABLE></TD>
    <TD class=3D"r stacked_cell data">
      <TABLE cellSpacing=3D0 cellPadding=3D5 width=3D"100%" border=3D0>
        <TBODY>
        <TR>
          <TD class=3D"r data top_stacked_value" =
noWrap>-0.11952</TD></TR>
        <TR>
          <TD=20
class=3D"r data =
bottom_stacked_value">0.4035</TD></TR></TBODY></TABLE></TD>
    <TD class=3D"r stacked_cell data">
      <TABLE cellSpacing=3D0 cellPadding=3D5 width=3D"100%" border=3D0>
        <TBODY>
        <TR>
          <TD class=3D"r data top_stacked_value">0.00000</TD></TR>
        <TR>
          <TD=20
class=3D"r data =
bottom_stacked_value">1.0000</TD></TR></TBODY></TABLE></TD>
    <TD class=3D"r stacked_cell data">
      <TABLE cellSpacing=3D0 cellPadding=3D5 width=3D"100%" border=3D0>
        <TBODY>
        <TR>
          <TD class=3D"r data top_stacked_value">0.04029</TD></TR>
        <TR>
          <TD=20
class=3D"r data =
bottom_stacked_value">0.7789</TD></TR></TBODY></TABLE></TD>
    <TD class=3D"r stacked_cell data">
      <TABLE cellSpacing=3D0 cellPadding=3D5 width=3D"100%" border=3D0>
        <TBODY>
        <TR>
          <TD class=3D"r data top_stacked_value">1.00000</TD></TR>
        <TR>
          <TD=20
class=3D"r data =
bottom_stacked_value">&nbsp;</TD></TR></TBODY></TABLE></TD>
    <TD class=3D"r stacked_cell data">
      <TABLE cellSpacing=3D0 cellPadding=3D5 width=3D"100%" border=3D0>
        <TBODY>
        <TR>
          <TD class=3D"r data top_stacked_value">0.32733</TD></TR>
        <TR>
          <TD=20
class=3D"r data =
bottom_stacked_value">0.0190</TD></TR></TBODY></TABLE></TD>
    <TD class=3D"r stacked_cell data">
      <TABLE cellSpacing=3D0 cellPadding=3D5 width=3D"100%" border=3D0>
        <TBODY>
        <TR>
          <TD class=3D"r data top_stacked_value">0.00000</TD></TR>
        <TR>
          <TD=20
class=3D"r data =
bottom_stacked_value">1.0000</TD></TR></TBODY></TABLE></TD>
    <TD class=3D"r stacked_cell data">
      <TABLE cellSpacing=3D0 cellPadding=3D5 width=3D"100%" border=3D0>
        <TBODY>
        <TR>
          <TD class=3D"r data top_stacked_value">0.34175</TD></TR>
        <TR>
          <TD=20
class=3D"r data =
bottom_stacked_value">0.0141</TD></TR></TBODY></TABLE></TD>
    <TD class=3D"r stacked_cell data">
      <TABLE cellSpacing=3D0 cellPadding=3D5 width=3D"100%" border=3D0>
        <TBODY>
        <TR>
          <TD class=3D"r data top_stacked_value" =
noWrap>-0.15534</TD></TR>
        <TR>
          <TD=20
class=3D"r data =
bottom_stacked_value">0.2764</TD></TR></TBODY></TABLE></TD>
    <TD class=3D"r stacked_cell data">
      <TABLE cellSpacing=3D0 cellPadding=3D5 width=3D"100%" border=3D0>
        <TBODY>
        <TR>
          <TD class=3D"r data top_stacked_value">0.17678</TD></TR>
        <TR>
          <TD=20
class=3D"r data =
bottom_stacked_value">0.2146</TD></TR></TBODY></TABLE></TD>
    <TD class=3D"r stacked_cell data">
      <TABLE cellSpacing=3D0 cellPadding=3D5 width=3D"100%" border=3D0>
        <TBODY>
        <TR>
          <TD class=3D"r data top_stacked_value" =
noWrap>-0.14286</TD></TR>
        <TR>
          <TD=20
class=3D"r data =
bottom_stacked_value">0.3173</TD></TR></TBODY></TABLE></TD>
    <TD class=3D"r stacked_cell data">
      <TABLE cellSpacing=3D0 cellPadding=3D5 width=3D"100%" border=3D0>
        <TBODY>
        <TR>
          <TD class=3D"r data top_stacked_value">0.03812</TD></TR>
        <TR>
          <TD=20
class=3D"r data =
bottom_stacked_value">0.7905</TD></TR></TBODY></TABLE></TD>
    <TD class=3D"r stacked_cell data">
      <TABLE cellSpacing=3D0 cellPadding=3D5 width=3D"100%" border=3D0>
        <TBODY>
        <TR>
          <TD class=3D"r data top_stacked_value" =
noWrap>-0.08452</TD></TR>
        <TR>
          <TD=20
class=3D"r data =
bottom_stacked_value">0.5554</TD></TR></TBODY></TABLE></TD>
    <TD class=3D"r stacked_cell data">
      <TABLE cellSpacing=3D0 cellPadding=3D5 width=3D"100%" border=3D0>
        <TBODY>
        <TR>
          <TD class=3D"r data top_stacked_value">0.21822</TD></TR>
        <TR>
          <TD=20
class=3D"r data =
bottom_stacked_value">0.1240</TD></TR></TBODY></TABLE></TD>
    <TD class=3D"r stacked_cell data">
      <TABLE cellSpacing=3D0 cellPadding=3D5 width=3D"100%" border=3D0>
        <TBODY>
        <TR>
          <TD class=3D"r data top_stacked_value">0.10314</TD></TR>
        <TR>
          <TD=20
class=3D"r data =
bottom_stacked_value">0.4714</TD></TR></TBODY></TABLE></TD>
    <TD class=3D"r stacked_cell data">
      <TABLE cellSpacing=3D0 cellPadding=3D5 width=3D"100%" border=3D0>
        <TBODY>
        <TR>
          <TD class=3D"r data top_stacked_value">0.00000</TD></TR>
        <TR>
          <TD=20
class=3D"r data =
bottom_stacked_value">1.0000</TD></TR></TBODY></TABLE></TD>
    <TD class=3D"r stacked_cell data">
      <TABLE cellSpacing=3D0 cellPadding=3D5 width=3D"100%" border=3D0>
        <TBODY>
        <TR>
          <TD class=3D"r data top_stacked_value">.</TD></TR>
        <TR>
          <TD class=3D"r data =
bottom_stacked_value">.</TD></TR></TBODY></TABLE></TD>
    <TD class=3D"r stacked_cell data">
      <TABLE cellSpacing=3D0 cellPadding=3D5 width=3D"100%" border=3D0>
        <TBODY>
        <TR>
          <TD class=3D"r data top_stacked_value">.</TD></TR>
        <TR>
          <TD class=3D"r data =
bottom_stacked_value">.</TD></TR></TBODY></TABLE></TD>
    <TD class=3D"r stacked_cell data">
      <TABLE cellSpacing=3D0 cellPadding=3D5 width=3D"100%" border=3D0>
        <TBODY>
        <TR>
          <TD class=3D"r data top_stacked_value">0.02774</TD></TR>
        <TR>
          <TD=20
class=3D"r data =
bottom_stacked_value">0.8468</TD></TR></TBODY></TABLE></TD>
    <TD class=3D"r stacked_cell data">
      <TABLE cellSpacing=3D0 cellPadding=3D5 width=3D"100%" border=3D0>
        <TBODY>
        <TR>
          <TD class=3D"r data top_stacked_value">.</TD></TR>
        <TR>
          <TD class=3D"r data =
bottom_stacked_value">.</TD></TR></TBODY></TABLE></TD>
    <TD class=3D"r stacked_cell data">
      <TABLE cellSpacing=3D0 cellPadding=3D5 width=3D"100%" border=3D0>
        <TBODY>
        <TR>
          <TD class=3D"r data top_stacked_value">0.03812</TD></TR>
        <TR>
          <TD=20
class=3D"r data =
bottom_stacked_value">0.7905</TD></TR></TBODY></TABLE></TD>
    <TD class=3D"r stacked_cell data">
      <TABLE cellSpacing=3D0 cellPadding=3D5 width=3D"100%" border=3D0>
        <TBODY>
        <TR>
          <TD class=3D"r data top_stacked_value" =
noWrap>-0.10000</TD></TR>
        <TR>
          <TD=20
class=3D"r data =
bottom_stacked_value">0.4851</TD></TR></TBODY></TABLE></TD>
    <TD class=3D"r stacked_cell data">
      <TABLE cellSpacing=3D0 cellPadding=3D5 width=3D"100%" border=3D0>
        <TBODY>
        <TR>
          <TD class=3D"r data top_stacked_value">0.18257</TD></TR>
        <TR>
          <TD=20
class=3D"r data =
bottom_stacked_value">0.1997</TD></TR></TBODY></TABLE></TD>
    <TD class=3D"r stacked_cell data">
      <TABLE cellSpacing=3D0 cellPadding=3D5 width=3D"100%" border=3D0>
        <TBODY>
        <TR>
          <TD class=3D"r data top_stacked_value">0.06214</TD></TR>
        <TR>
          <TD=20
class=3D"r data =
bottom_stacked_value">0.6649</TD></TR></TBODY></TABLE></TD>
    <TD class=3D"r stacked_cell data">
      <TABLE cellSpacing=3D0 cellPadding=3D5 width=3D"100%" border=3D0>
        <TBODY>
        <TR>
          <TD class=3D"r data top_stacked_value" =
noWrap>-0.22396</TD></TR>
        <TR>
          <TD=20
  class=3D"r data =
bottom_stacked_value">0.1141</TD></TR></TBODY></TABLE></TD></TR>
  <TR>
    <TH class=3D"l rowheader" scope=3Drow>Q11</TH>
    <TD class=3D"r stacked_cell data">
      <TABLE cellSpacing=3D0 cellPadding=3D5 width=3D"100%" border=3D0>
        <TBODY>
        <TR>
          <TD class=3D"r data top_stacked_value">0.14525</TD></TR>
        <TR>
          <TD=20
class=3D"r data =
bottom_stacked_value">0.3091</TD></TR></TBODY></TABLE></TD>
    <TD class=3D"r stacked_cell data">
      <TABLE cellSpacing=3D0 cellPadding=3D5 width=3D"100%" border=3D0>
        <TBODY>
        <TR>
          <TD class=3D"r data top_stacked_value" =
noWrap>-0.03471</TD></TR>
        <TR>
          <TD=20
class=3D"r data =
bottom_stacked_value">0.8089</TD></TR></TBODY></TABLE></TD>
    <TD class=3D"r stacked_cell data">
      <TABLE cellSpacing=3D0 cellPadding=3D5 width=3D"100%" border=3D0>
        <TBODY>
        <TR>
          <TD class=3D"r data top_stacked_value" =
noWrap>-0.03517</TD></TR>
        <TR>
          <TD=20
class=3D"r data =
bottom_stacked_value">0.8065</TD></TR></TBODY></TABLE></TD>
    <TD class=3D"r stacked_cell data">
      <TABLE cellSpacing=3D0 cellPadding=3D5 width=3D"100%" border=3D0>
        <TBODY>
        <TR>
          <TD class=3D"r data top_stacked_value">0.41324</TD></TR>
        <TR>
          <TD=20
class=3D"r data =
bottom_stacked_value">0.0026</TD></TR></TBODY></TABLE></TD>
    <TD class=3D"r stacked_cell data">
      <TABLE cellSpacing=3D0 cellPadding=3D5 width=3D"100%" border=3D0>
        <TBODY>
        <TR>
          <TD class=3D"r data top_stacked_value" =
noWrap>-0.16949</TD></TR>
        <TR>
          <TD=20
class=3D"r data =
bottom_stacked_value">0.2344</TD></TR></TBODY></TABLE></TD>
    <TD class=3D"r stacked_cell data">
      <TABLE cellSpacing=3D0 cellPadding=3D5 width=3D"100%" border=3D0>
        <TBODY>
        <TR>
          <TD class=3D"r data top_stacked_value">0.00000</TD></TR>
        <TR>
          <TD=20
class=3D"r data =
bottom_stacked_value">1.0000</TD></TR></TBODY></TABLE></TD>
    <TD class=3D"r stacked_cell data">
      <TABLE cellSpacing=3D0 cellPadding=3D5 width=3D"100%" border=3D0>
        <TBODY>
        <TR>
          <TD class=3D"r data top_stacked_value">0.13041</TD></TR>
        <TR>
          <TD=20
class=3D"r data =
bottom_stacked_value">0.3617</TD></TR></TBODY></TABLE></TD>
    <TD class=3D"r stacked_cell data">
      <TABLE cellSpacing=3D0 cellPadding=3D5 width=3D"100%" border=3D0>
        <TBODY>
        <TR>
          <TD class=3D"r data top_stacked_value">0.23976</TD></TR>
        <TR>
          <TD=20
class=3D"r data =
bottom_stacked_value">0.0902</TD></TR></TBODY></TABLE></TD>
    <TD class=3D"r stacked_cell data">
      <TABLE cellSpacing=3D0 cellPadding=3D5 width=3D"100%" border=3D0>
        <TBODY>
        <TR>
          <TD class=3D"r data top_stacked_value" =
noWrap>-0.11430</TD></TR>
        <TR>
          <TD=20
class=3D"r data =
bottom_stacked_value">0.4245</TD></TR></TBODY></TABLE></TD>
    <TD class=3D"r stacked_cell data">
      <TABLE cellSpacing=3D0 cellPadding=3D5 width=3D"100%" border=3D0>
        <TBODY>
        <TR>
          <TD class=3D"r data top_stacked_value">0.32733</TD></TR>
        <TR>
          <TD=20
class=3D"r data =
bottom_stacked_value">0.0190</TD></TR></TBODY></TABLE></TD>
    <TD class=3D"r stacked_cell data">
      <TABLE cellSpacing=3D0 cellPadding=3D5 width=3D"100%" border=3D0>
        <TBODY>
        <TR>
          <TD class=3D"r data top_stacked_value">1.00000</TD></TR>
        <TR>
          <TD=20
class=3D"r data =
bottom_stacked_value">&nbsp;</TD></TR></TBODY></TABLE></TD>
    <TD class=3D"r stacked_cell data">
      <TABLE cellSpacing=3D0 cellPadding=3D5 width=3D"100%" border=3D0>
        <TBODY>
        <TR>
          <TD class=3D"r data top_stacked_value">0.18185</TD></TR>
        <TR>
          <TD=20
class=3D"r data =
bottom_stacked_value">0.2016</TD></TR></TBODY></TABLE></TD>
    <TD class=3D"r stacked_cell data">
      <TABLE cellSpacing=3D0 cellPadding=3D5 width=3D"100%" border=3D0>
        <TBODY>
        <TR>
          <TD class=3D"r data top_stacked_value" =
noWrap>-0.06102</TD></TR>
        <TR>
          <TD=20
class=3D"r data =
bottom_stacked_value">0.6706</TD></TR></TBODY></TABLE></TD>
    <TD class=3D"r stacked_cell data">
      <TABLE cellSpacing=3D0 cellPadding=3D5 width=3D"100%" border=3D0>
        <TBODY>
        <TR>
          <TD class=3D"r data top_stacked_value">0.06102</TD></TR>
        <TR>
          <TD=20
class=3D"r data =
bottom_stacked_value">0.6706</TD></TR></TBODY></TABLE></TD>
    <TD class=3D"r stacked_cell data">
      <TABLE cellSpacing=3D0 cellPadding=3D5 width=3D"100%" border=3D0>
        <TBODY>
        <TR>
          <TD class=3D"r data top_stacked_value">0.32147</TD></TR>
        <TR>
          <TD=20
class=3D"r data =
bottom_stacked_value">0.0214</TD></TR></TBODY></TABLE></TD>
    <TD class=3D"r stacked_cell data">
      <TABLE cellSpacing=3D0 cellPadding=3D5 width=3D"100%" border=3D0>
        <TBODY>
        <TR>
          <TD class=3D"r data top_stacked_value">0.17146</TD></TR>
        <TR>
          <TD=20
class=3D"r data =
bottom_stacked_value">0.2290</TD></TR></TBODY></TABLE></TD>
    <TD class=3D"r stacked_cell data">
      <TABLE cellSpacing=3D0 cellPadding=3D5 width=3D"100%" border=3D0>
        <TBODY>
        <TR>
          <TD class=3D"r data top_stacked_value">0.36606</TD></TR>
        <TR>
          <TD=20
class=3D"r data =
bottom_stacked_value">0.0082</TD></TR></TBODY></TABLE></TD>
    <TD class=3D"r stacked_cell data">
      <TABLE cellSpacing=3D0 cellPadding=3D5 width=3D"100%" border=3D0>
        <TBODY>
        <TR>
          <TD class=3D"r data top_stacked_value">0.07377</TD></TR>
        <TR>
          <TD=20
class=3D"r data =
bottom_stacked_value">0.6069</TD></TR></TBODY></TABLE></TD>
    <TD class=3D"r stacked_cell data">
      <TABLE cellSpacing=3D0 cellPadding=3D5 width=3D"100%" border=3D0>
        <TBODY>
        <TR>
          <TD class=3D"r data top_stacked_value">0.19048</TD></TR>
        <TR>
          <TD=20
class=3D"r data =
bottom_stacked_value">0.1806</TD></TR></TBODY></TABLE></TD>
    <TD class=3D"r stacked_cell data">
      <TABLE cellSpacing=3D0 cellPadding=3D5 width=3D"100%" border=3D0>
        <TBODY>
        <TR>
          <TD class=3D"r data top_stacked_value">0.05627</TD></TR>
        <TR>
          <TD=20
class=3D"r data =
bottom_stacked_value">0.6949</TD></TR></TBODY></TABLE></TD>
    <TD class=3D"r stacked_cell data">
      <TABLE cellSpacing=3D0 cellPadding=3D5 width=3D"100%" border=3D0>
        <TBODY>
        <TR>
          <TD class=3D"r data top_stacked_value">0.08864</TD></TR>
        <TR>
          <TD=20
class=3D"r data =
bottom_stacked_value">0.5362</TD></TR></TBODY></TABLE></TD>
    <TD class=3D"r stacked_cell data">
      <TABLE cellSpacing=3D0 cellPadding=3D5 width=3D"100%" border=3D0>
        <TBODY>
        <TR>
          <TD class=3D"r data top_stacked_value">.</TD></TR>
        <TR>
          <TD class=3D"r data =
bottom_stacked_value">.</TD></TR></TBODY></TABLE></TD>
    <TD class=3D"r stacked_cell data">
      <TABLE cellSpacing=3D0 cellPadding=3D5 width=3D"100%" border=3D0>
        <TBODY>
        <TR>
          <TD class=3D"r data top_stacked_value">.</TD></TR>
        <TR>
          <TD class=3D"r data =
bottom_stacked_value">.</TD></TR></TBODY></TABLE></TD>
    <TD class=3D"r stacked_cell data">
      <TABLE cellSpacing=3D0 cellPadding=3D5 width=3D"100%" border=3D0>
        <TBODY>
        <TR>
          <TD class=3D"r data top_stacked_value">0.14525</TD></TR>
        <TR>
          <TD=20
class=3D"r data =
bottom_stacked_value">0.3091</TD></TR></TBODY></TABLE></TD>
    <TD class=3D"r stacked_cell data">
      <TABLE cellSpacing=3D0 cellPadding=3D5 width=3D"100%" border=3D0>
        <TBODY>
        <TR>
          <TD class=3D"r data top_stacked_value">.</TD></TR>
        <TR>
          <TD class=3D"r data =
bottom_stacked_value">.</TD></TR></TBODY></TABLE></TD>
    <TD class=3D"r stacked_cell data">
      <TABLE cellSpacing=3D0 cellPadding=3D5 width=3D"100%" border=3D0>
        <TBODY>
        <TR>
          <TD class=3D"r data top_stacked_value" =
noWrap>-0.05824</TD></TR>
        <TR>
          <TD=20
class=3D"r data =
bottom_stacked_value">0.6848</TD></TR></TBODY></TABLE></TD>
    <TD class=3D"r stacked_cell data">
      <TABLE cellSpacing=3D0 cellPadding=3D5 width=3D"100%" border=3D0>
        <TBODY>
        <TR>
          <TD class=3D"r data top_stacked_value" =
noWrap>-0.06547</TD></TR>
        <TR>
          <TD=20
class=3D"r data =
bottom_stacked_value">0.6481</TD></TR></TBODY></TABLE></TD>
    <TD class=3D"r stacked_cell data">
      <TABLE cellSpacing=3D0 cellPadding=3D5 width=3D"100%" border=3D0>
        <TBODY>
        <TR>
          <TD class=3D"r data top_stacked_value" =
noWrap>-0.07304</TD></TR>
        <TR>
          <TD=20
class=3D"r data =
bottom_stacked_value">0.6105</TD></TR></TBODY></TABLE></TD>
    <TD class=3D"r stacked_cell data">
      <TABLE cellSpacing=3D0 cellPadding=3D5 width=3D"100%" border=3D0>
        <TBODY>
        <TR>
          <TD class=3D"r data top_stacked_value" =
noWrap>-0.29153</TD></TR>
        <TR>
          <TD=20
class=3D"r data =
bottom_stacked_value">0.0379</TD></TR></TBODY></TABLE></TD>
    <TD class=3D"r stacked_cell data">
      <TABLE cellSpacing=3D0 cellPadding=3D5 width=3D"100%" border=3D0>
        <TBODY>
        <TR>
          <TD class=3D"r data top_stacked_value">0.09163</TD></TR>
        <TR>
          <TD=20
  class=3D"r data =
bottom_stacked_value">0.5225</TD></TR></TBODY></TABLE></TD></TR>
  <TR>
    <TH class=3D"l rowheader" scope=3Drow>Q12</TH>
    <TD class=3D"r stacked_cell data">
      <TABLE cellSpacing=3D0 cellPadding=3D5 width=3D"100%" border=3D0>
        <TBODY>
        <TR>
          <TD class=3D"r data top_stacked_value">0.06009</TD></TR>
        <TR>
          <TD=20
class=3D"r data =
bottom_stacked_value">0.6753</TD></TR></TBODY></TABLE></TD>
    <TD class=3D"r stacked_cell data">
      <TABLE cellSpacing=3D0 cellPadding=3D5 width=3D"100%" border=3D0>
        <TBODY>
        <TR>
          <TD class=3D"r data top_stacked_value">0.25982</TD></TR>
        <TR>
          <TD=20
class=3D"r data =
bottom_stacked_value">0.0656</TD></TR></TBODY></TABLE></TD>
    <TD class=3D"r stacked_cell data">
      <TABLE cellSpacing=3D0 cellPadding=3D5 width=3D"100%" border=3D0>
        <TBODY>
        <TR>
          <TD class=3D"r data top_stacked_value" =
noWrap>-0.03358</TD></TR>
        <TR>
          <TD=20
class=3D"r data =
bottom_stacked_value">0.8151</TD></TR></TBODY></TABLE></TD>
    <TD class=3D"r stacked_cell data">
      <TABLE cellSpacing=3D0 cellPadding=3D5 width=3D"100%" border=3D0>
        <TBODY>
        <TR>
          <TD class=3D"r data top_stacked_value">0.08058</TD></TR>
        <TR>
          <TD=20
class=3D"r data =
bottom_stacked_value">0.5740</TD></TR></TBODY></TABLE></TD>
    <TD class=3D"r stacked_cell data">
      <TABLE cellSpacing=3D0 cellPadding=3D5 width=3D"100%" border=3D0>
        <TBODY>
        <TR>
          <TD class=3D"r data top_stacked_value">0.12427</TD></TR>
        <TR>
          <TD=20
class=3D"r data =
bottom_stacked_value">0.3849</TD></TR></TBODY></TABLE></TD>
    <TD class=3D"r stacked_cell data">
      <TABLE cellSpacing=3D0 cellPadding=3D5 width=3D"100%" border=3D0>
        <TBODY>
        <TR>
          <TD class=3D"r data top_stacked_value">0.08333</TD></TR>
        <TR>
          <TD=20
class=3D"r data =
bottom_stacked_value">0.5610</TD></TR></TBODY></TABLE></TD>
    <TD class=3D"r stacked_cell data">
      <TABLE cellSpacing=3D0 cellPadding=3D5 width=3D"100%" border=3D0>
        <TBODY>
        <TR>
          <TD class=3D"r data top_stacked_value">0.03984</TD></TR>
        <TR>
          <TD=20
class=3D"r data =
bottom_stacked_value">0.7813</TD></TR></TBODY></TABLE></TD>
    <TD class=3D"r stacked_cell data">
      <TABLE cellSpacing=3D0 cellPadding=3D5 width=3D"100%" border=3D0>
        <TBODY>
        <TR>
          <TD class=3D"r data top_stacked_value">0.08921</TD></TR>
        <TR>
          <TD=20
class=3D"r data =
bottom_stacked_value">0.5336</TD></TR></TBODY></TABLE></TD>
    <TD class=3D"r stacked_cell data">
      <TABLE cellSpacing=3D0 cellPadding=3D5 width=3D"100%" border=3D0>
        <TBODY>
        <TR>
          <TD class=3D"r data top_stacked_value">0.03358</TD></TR>
        <TR>
          <TD=20
class=3D"r data =
bottom_stacked_value">0.8151</TD></TR></TBODY></TABLE></TD>
    <TD class=3D"r stacked_cell data">
      <TABLE cellSpacing=3D0 cellPadding=3D5 width=3D"100%" border=3D0>
        <TBODY>
        <TR>
          <TD class=3D"r data top_stacked_value">0.00000</TD></TR>
        <TR>
          <TD=20
class=3D"r data =
bottom_stacked_value">1.0000</TD></TR></TBODY></TABLE></TD>
    <TD class=3D"r stacked_cell data">
      <TABLE cellSpacing=3D0 cellPadding=3D5 width=3D"100%" border=3D0>
        <TBODY>
        <TR>
          <TD class=3D"r data top_stacked_value">0.18185</TD></TR>
        <TR>
          <TD=20
class=3D"r data =
bottom_stacked_value">0.2016</TD></TR></TBODY></TABLE></TD>
    <TD class=3D"r stacked_cell data">
      <TABLE cellSpacing=3D0 cellPadding=3D5 width=3D"100%" border=3D0>
        <TBODY>
        <TR>
          <TD class=3D"r data top_stacked_value">1.00000</TD></TR>
        <TR>
          <TD=20
class=3D"r data =
bottom_stacked_value">&nbsp;</TD></TR></TBODY></TABLE></TD>
    <TD class=3D"r stacked_cell data">
      <TABLE cellSpacing=3D0 cellPadding=3D5 width=3D"100%" border=3D0>
        <TBODY>
        <TR>
          <TD class=3D"r data top_stacked_value" =
noWrap>-0.12427</TD></TR>
        <TR>
          <TD=20
class=3D"r data =
bottom_stacked_value">0.3849</TD></TR></TBODY></TABLE></TD>
    <TD class=3D"r stacked_cell data">
      <TABLE cellSpacing=3D0 cellPadding=3D5 width=3D"100%" border=3D0>
        <TBODY>
        <TR>
          <TD class=3D"r data top_stacked_value">0.12427</TD></TR>
        <TR>
          <TD=20
class=3D"r data =
bottom_stacked_value">0.3849</TD></TR></TBODY></TABLE></TD>
    <TD class=3D"r stacked_cell data">
      <TABLE cellSpacing=3D0 cellPadding=3D5 width=3D"100%" border=3D0>
        <TBODY>
        <TR>
          <TD class=3D"r data top_stacked_value" =
noWrap>-0.06875</TD></TR>
        <TR>
          <TD=20
class=3D"r data =
bottom_stacked_value">0.6317</TD></TR></TBODY></TABLE></TD>
    <TD class=3D"r stacked_cell data">
      <TABLE cellSpacing=3D0 cellPadding=3D5 width=3D"100%" border=3D0>
        <TBODY>
        <TR>
          <TD class=3D"r data top_stacked_value">0.21429</TD></TR>
        <TR>
          <TD=20
class=3D"r data =
bottom_stacked_value">0.1311</TD></TR></TBODY></TABLE></TD>
    <TD class=3D"r stacked_cell data">
      <TABLE cellSpacing=3D0 cellPadding=3D5 width=3D"100%" border=3D0>
        <TBODY>
        <TR>
          <TD class=3D"r data top_stacked_value">0.13344</TD></TR>
        <TR>
          <TD=20
class=3D"r data =
bottom_stacked_value">0.3506</TD></TR></TBODY></TABLE></TD>
    <TD class=3D"r stacked_cell data">
      <TABLE cellSpacing=3D0 cellPadding=3D5 width=3D"100%" border=3D0>
        <TBODY>
        <TR>
          <TD class=3D"r data top_stacked_value">0.07043</TD></TR>
        <TR>
          <TD=20
class=3D"r data =
bottom_stacked_value">0.6233</TD></TR></TBODY></TABLE></TD>
    <TD class=3D"r stacked_cell data">
      <TABLE cellSpacing=3D0 cellPadding=3D5 width=3D"100%" border=3D0>
        <TBODY>
        <TR>
          <TD class=3D"r data top_stacked_value" =
noWrap>-0.02425</TD></TR>
        <TR>
          <TD=20
class=3D"r data =
bottom_stacked_value">0.8659</TD></TR></TBODY></TABLE></TD>
    <TD class=3D"r stacked_cell data">
      <TABLE cellSpacing=3D0 cellPadding=3D5 width=3D"100%" border=3D0>
        <TBODY>
        <TR>
          <TD class=3D"r data top_stacked_value">0.01719</TD></TR>
        <TR>
          <TD=20
class=3D"r data =
bottom_stacked_value">0.9047</TD></TR></TBODY></TABLE></TD>
    <TD class=3D"r stacked_cell data">
      <TABLE cellSpacing=3D0 cellPadding=3D5 width=3D"100%" border=3D0>
        <TBODY>
        <TR>
          <TD class=3D"r data top_stacked_value">0.12572</TD></TR>
        <TR>
          <TD=20
class=3D"r data =
bottom_stacked_value">0.3794</TD></TR></TBODY></TABLE></TD>
    <TD class=3D"r stacked_cell data">
      <TABLE cellSpacing=3D0 cellPadding=3D5 width=3D"100%" border=3D0>
        <TBODY>
        <TR>
          <TD class=3D"r data top_stacked_value">.</TD></TR>
        <TR>
          <TD class=3D"r data =
bottom_stacked_value">.</TD></TR></TBODY></TABLE></TD>
    <TD class=3D"r stacked_cell data">
      <TABLE cellSpacing=3D0 cellPadding=3D5 width=3D"100%" border=3D0>
        <TBODY>
        <TR>
          <TD class=3D"r data top_stacked_value">.</TD></TR>
        <TR>
          <TD class=3D"r data =
bottom_stacked_value">.</TD></TR></TBODY></TABLE></TD>
    <TD class=3D"r stacked_cell data">
      <TABLE cellSpacing=3D0 cellPadding=3D5 width=3D"100%" border=3D0>
        <TBODY>
        <TR>
          <TD class=3D"r data top_stacked_value">0.06009</TD></TR>
        <TR>
          <TD=20
class=3D"r data =
bottom_stacked_value">0.6753</TD></TR></TBODY></TABLE></TD>
    <TD class=3D"r stacked_cell data">
      <TABLE cellSpacing=3D0 cellPadding=3D5 width=3D"100%" border=3D0>
        <TBODY>
        <TR>
          <TD class=3D"r data top_stacked_value">.</TD></TR>
        <TR>
          <TD class=3D"r data =
bottom_stacked_value">.</TD></TR></TBODY></TABLE></TD>
    <TD class=3D"r stacked_cell data">
      <TABLE cellSpacing=3D0 cellPadding=3D5 width=3D"100%" border=3D0>
        <TBODY>
        <TR>
          <TD class=3D"r data top_stacked_value" =
noWrap>-0.19062</TD></TR>
        <TR>
          <TD=20
class=3D"r data =
bottom_stacked_value">0.1803</TD></TR></TBODY></TABLE></TD>
    <TD class=3D"r stacked_cell data">
      <TABLE cellSpacing=3D0 cellPadding=3D5 width=3D"100%" border=3D0>
        <TBODY>
        <TR>
          <TD class=3D"r data top_stacked_value" =
noWrap>-0.13333</TD></TR>
        <TR>
          <TD=20
class=3D"r data =
bottom_stacked_value">0.3509</TD></TR></TBODY></TABLE></TD>
    <TD class=3D"r stacked_cell data">
      <TABLE cellSpacing=3D0 cellPadding=3D5 width=3D"100%" border=3D0>
        <TBODY>
        <TR>
          <TD class=3D"r data top_stacked_value">0.08114</TD></TR>
        <TR>
          <TD=20
class=3D"r data =
bottom_stacked_value">0.5714</TD></TR></TBODY></TABLE></TD>
    <TD class=3D"r stacked_cell data">
      <TABLE cellSpacing=3D0 cellPadding=3D5 width=3D"100%" border=3D0>
        <TBODY>
        <TR>
          <TD class=3D"r data top_stacked_value" =
noWrap>-0.03625</TD></TR>
        <TR>
          <TD=20
class=3D"r data =
bottom_stacked_value">0.8006</TD></TR></TBODY></TABLE></TD>
    <TD class=3D"r stacked_cell data">
      <TABLE cellSpacing=3D0 cellPadding=3D5 width=3D"100%" border=3D0>
        <TBODY>
        <TR>
          <TD class=3D"r data top_stacked_value">0.26595</TD></TR>
        <TR>
          <TD=20
  class=3D"r data =
bottom_stacked_value">0.0593</TD></TR></TBODY></TABLE></TD></TR>
  <TR>
    <TH class=3D"l rowheader" scope=3Drow>Q13</TH>
    <TD class=3D"r stacked_cell data">
      <TABLE cellSpacing=3D0 cellPadding=3D5 width=3D"100%" border=3D0>
        <TBODY>
        <TR>
          <TD class=3D"r data top_stacked_value">0.18785</TD></TR>
        <TR>
          <TD=20
class=3D"r data =
bottom_stacked_value">0.1868</TD></TR></TBODY></TABLE></TD>
    <TD class=3D"r stacked_cell data">
      <TABLE cellSpacing=3D0 cellPadding=3D5 width=3D"100%" border=3D0>
        <TBODY>
        <TR>
          <TD class=3D"r data top_stacked_value">0.25897</TD></TR>
        <TR>
          <TD=20
class=3D"r data =
bottom_stacked_value">0.0665</TD></TR></TBODY></TABLE></TD>
    <TD class=3D"r stacked_cell data">
      <TABLE cellSpacing=3D0 cellPadding=3D5 width=3D"100%" border=3D0>
        <TBODY>
        <TR>
          <TD class=3D"r data top_stacked_value">0.24535</TD></TR>
        <TR>
          <TD=20
class=3D"r data =
bottom_stacked_value">0.0827</TD></TR></TBODY></TABLE></TD>
    <TD class=3D"r stacked_cell data">
      <TABLE cellSpacing=3D0 cellPadding=3D5 width=3D"100%" border=3D0>
        <TBODY>
        <TR>
          <TD class=3D"r data top_stacked_value">0.11767</TD></TR>
        <TR>
          <TD=20
class=3D"r data =
bottom_stacked_value">0.4109</TD></TR></TBODY></TABLE></TD>
    <TD class=3D"r stacked_cell data">
      <TABLE cellSpacing=3D0 cellPadding=3D5 width=3D"100%" border=3D0>
        <TBODY>
        <TR>
          <TD class=3D"r data top_stacked_value" =
noWrap>-0.01544</TD></TR>
        <TR>
          <TD=20
class=3D"r data =
bottom_stacked_value">0.9143</TD></TR></TBODY></TABLE></TD>
    <TD class=3D"r stacked_cell data">
      <TABLE cellSpacing=3D0 cellPadding=3D5 width=3D"100%" border=3D0>
        <TBODY>
        <TR>
          <TD class=3D"r data top_stacked_value">0.21748</TD></TR>
        <TR>
          <TD=20
class=3D"r data =
bottom_stacked_value">0.1253</TD></TR></TBODY></TABLE></TD>
    <TD class=3D"r stacked_cell data">
      <TABLE cellSpacing=3D0 cellPadding=3D5 width=3D"100%" border=3D0>
        <TBODY>
        <TR>
          <TD class=3D"r data top_stacked_value" =
noWrap>-0.05756</TD></TR>
        <TR>
          <TD=20
class=3D"r data =
bottom_stacked_value">0.6883</TD></TR></TBODY></TABLE></TD>
    <TD class=3D"r stacked_cell data">
      <TABLE cellSpacing=3D0 cellPadding=3D5 width=3D"100%" border=3D0>
        <TBODY>
        <TR>
          <TD class=3D"r data top_stacked_value">0.15755</TD></TR>
        <TR>
          <TD=20
class=3D"r data =
bottom_stacked_value">0.2695</TD></TR></TBODY></TABLE></TD>
    <TD class=3D"r stacked_cell data">
      <TABLE cellSpacing=3D0 cellPadding=3D5 width=3D"100%" border=3D0>
        <TBODY>
        <TR>
          <TD class=3D"r data top_stacked_value" =
noWrap>-0.11767</TD></TR>
        <TR>
          <TD=20
class=3D"r data =
bottom_stacked_value">0.4109</TD></TR></TBODY></TABLE></TD>
    <TD class=3D"r stacked_cell data">
      <TABLE cellSpacing=3D0 cellPadding=3D5 width=3D"100%" border=3D0>
        <TBODY>
        <TR>
          <TD class=3D"r data top_stacked_value">0.34175</TD></TR>
        <TR>
          <TD=20
class=3D"r data =
bottom_stacked_value">0.0141</TD></TR></TBODY></TABLE></TD>
    <TD class=3D"r stacked_cell data">
      <TABLE cellSpacing=3D0 cellPadding=3D5 width=3D"100%" border=3D0>
        <TBODY>
        <TR>
          <TD class=3D"r data top_stacked_value" =
noWrap>-0.06102</TD></TR>
        <TR>
          <TD=20
class=3D"r data =
bottom_stacked_value">0.6706</TD></TR></TBODY></TABLE></TD>
    <TD class=3D"r stacked_cell data">
      <TABLE cellSpacing=3D0 cellPadding=3D5 width=3D"100%" border=3D0>
        <TBODY>
        <TR>
          <TD class=3D"r data top_stacked_value" =
noWrap>-0.12427</TD></TR>
        <TR>
          <TD=20
class=3D"r data =
bottom_stacked_value">0.3849</TD></TR></TBODY></TABLE></TD>
    <TD class=3D"r stacked_cell data">
      <TABLE cellSpacing=3D0 cellPadding=3D5 width=3D"100%" border=3D0>
        <TBODY>
        <TR>
          <TD class=3D"r data top_stacked_value">1.00000</TD></TR>
        <TR>
          <TD=20
class=3D"r data =
bottom_stacked_value">&nbsp;</TD></TR></TBODY></TABLE></TD>
    <TD class=3D"r stacked_cell data">
      <TABLE cellSpacing=3D0 cellPadding=3D5 width=3D"100%" border=3D0>
        <TBODY>
        <TR>
          <TD class=3D"r data top_stacked_value" =
noWrap>-0.01544</TD></TR>
        <TR>
          <TD=20
class=3D"r data =
bottom_stacked_value">0.9143</TD></TR></TBODY></TABLE></TD>
    <TD class=3D"r stacked_cell data">
      <TABLE cellSpacing=3D0 cellPadding=3D5 width=3D"100%" border=3D0>
        <TBODY>
        <TR>
          <TD class=3D"r data top_stacked_value" =
noWrap>-0.03295</TD></TR>
        <TR>
          <TD=20
class=3D"r data =
bottom_stacked_value">0.8184</TD></TR></TBODY></TABLE></TD>
    <TD class=3D"r stacked_cell data">
      <TABLE cellSpacing=3D0 cellPadding=3D5 width=3D"100%" border=3D0>
        <TBODY>
        <TR>
          <TD class=3D"r data top_stacked_value" =
noWrap>-0.32844</TD></TR>
        <TR>
          <TD=20
class=3D"r data =
bottom_stacked_value">0.0186</TD></TR></TBODY></TABLE></TD>
    <TD class=3D"r stacked_cell data">
      <TABLE cellSpacing=3D0 cellPadding=3D5 width=3D"100%" border=3D0>
        <TBODY>
        <TR>
          <TD class=3D"r data top_stacked_value">0.14451</TD></TR>
        <TR>
          <TD=20
class=3D"r data =
bottom_stacked_value">0.3117</TD></TR></TBODY></TABLE></TD>
    <TD class=3D"r stacked_cell data">
      <TABLE cellSpacing=3D0 cellPadding=3D5 width=3D"100%" border=3D0>
        <TBODY>
        <TR>
          <TD class=3D"r data top_stacked_value">0.02101</TD></TR>
        <TR>
          <TD=20
class=3D"r data =
bottom_stacked_value">0.8837</TD></TR></TBODY></TABLE></TD>
    <TD class=3D"r stacked_cell data">
      <TABLE cellSpacing=3D0 cellPadding=3D5 width=3D"100%" border=3D0>
        <TBODY>
        <TR>
          <TD class=3D"r data top_stacked_value">0.05424</TD></TR>
        <TR>
          <TD=20
class=3D"r data =
bottom_stacked_value">0.7054</TD></TR></TBODY></TABLE></TD>
    <TD class=3D"r stacked_cell data">
      <TABLE cellSpacing=3D0 cellPadding=3D5 width=3D"100%" border=3D0>
        <TBODY>
        <TR>
          <TD class=3D"r data top_stacked_value">0.17945</TD></TR>
        <TR>
          <TD=20
class=3D"r data =
bottom_stacked_value">0.2077</TD></TR></TBODY></TABLE></TD>
    <TD class=3D"r stacked_cell data">
      <TABLE cellSpacing=3D0 cellPadding=3D5 width=3D"100%" border=3D0>
        <TBODY>
        <TR>
          <TD class=3D"r data top_stacked_value" =
noWrap>-0.18929</TD></TR>
        <TR>
          <TD=20
class=3D"r data =
bottom_stacked_value">0.1834</TD></TR></TBODY></TABLE></TD>
    <TD class=3D"r stacked_cell data">
      <TABLE cellSpacing=3D0 cellPadding=3D5 width=3D"100%" border=3D0>
        <TBODY>
        <TR>
          <TD class=3D"r data top_stacked_value">.</TD></TR>
        <TR>
          <TD class=3D"r data =
bottom_stacked_value">.</TD></TR></TBODY></TABLE></TD>
    <TD class=3D"r stacked_cell data">
      <TABLE cellSpacing=3D0 cellPadding=3D5 width=3D"100%" border=3D0>
        <TBODY>
        <TR>
          <TD class=3D"r data top_stacked_value">.</TD></TR>
        <TR>
          <TD class=3D"r data =
bottom_stacked_value">.</TD></TR></TBODY></TABLE></TD>
    <TD class=3D"r stacked_cell data">
      <TABLE cellSpacing=3D0 cellPadding=3D5 width=3D"100%" border=3D0>
        <TBODY>
        <TR>
          <TD class=3D"r data top_stacked_value" =
noWrap>-0.07583</TD></TR>
        <TR>
          <TD=20
class=3D"r data =
bottom_stacked_value">0.5969</TD></TR></TBODY></TABLE></TD>
    <TD class=3D"r stacked_cell data">
      <TABLE cellSpacing=3D0 cellPadding=3D5 width=3D"100%" border=3D0>
        <TBODY>
        <TR>
          <TD class=3D"r data top_stacked_value">.</TD></TR>
        <TR>
          <TD class=3D"r data =
bottom_stacked_value">.</TD></TR></TBODY></TABLE></TD>
    <TD class=3D"r stacked_cell data">
      <TABLE cellSpacing=3D0 cellPadding=3D5 width=3D"100%" border=3D0>
        <TBODY>
        <TR>
          <TD class=3D"r data top_stacked_value" =
noWrap>-0.09713</TD></TR>
        <TR>
          <TD=20
class=3D"r data =
bottom_stacked_value">0.4977</TD></TR></TBODY></TABLE></TD>
    <TD class=3D"r stacked_cell data">
      <TABLE cellSpacing=3D0 cellPadding=3D5 width=3D"100%" border=3D0>
        <TBODY>
        <TR>
          <TD class=3D"r data top_stacked_value">0.08699</TD></TR>
        <TR>
          <TD=20
class=3D"r data =
bottom_stacked_value">0.5439</TD></TR></TBODY></TABLE></TD>
    <TD class=3D"r stacked_cell data">
      <TABLE cellSpacing=3D0 cellPadding=3D5 width=3D"100%" border=3D0>
        <TBODY>
        <TR>
          <TD class=3D"r data top_stacked_value">0.01134</TD></TR>
        <TR>
          <TD=20
class=3D"r data =
bottom_stacked_value">0.9370</TD></TR></TBODY></TABLE></TD>
    <TD class=3D"r stacked_cell data">
      <TABLE cellSpacing=3D0 cellPadding=3D5 width=3D"100%" border=3D0>
        <TBODY>
        <TR>
          <TD class=3D"r data top_stacked_value">0.01544</TD></TR>
        <TR>
          <TD=20
class=3D"r data =
bottom_stacked_value">0.9143</TD></TR></TBODY></TABLE></TD>
    <TD class=3D"r stacked_cell data">
      <TABLE cellSpacing=3D0 cellPadding=3D5 width=3D"100%" border=3D0>
        <TBODY>
        <TR>
          <TD class=3D"r data top_stacked_value" =
noWrap>-0.00348</TD></TR>
        <TR>
          <TD=20
  class=3D"r data =
bottom_stacked_value">0.9807</TD></TR></TBODY></TABLE></TD></TR>
  <TR>
    <TH class=3D"l rowheader" scope=3Drow>Q14</TH>
    <TD class=3D"r stacked_cell data">
      <TABLE cellSpacing=3D0 cellPadding=3D5 width=3D"100%" border=3D0>
        <TBODY>
        <TR>
          <TD class=3D"r data top_stacked_value">0.25161</TD></TR>
        <TR>
          <TD=20
class=3D"r data =
bottom_stacked_value">0.0749</TD></TR></TBODY></TABLE></TD>
    <TD class=3D"r stacked_cell data">
      <TABLE cellSpacing=3D0 cellPadding=3D5 width=3D"100%" border=3D0>
        <TBODY>
        <TR>
          <TD class=3D"r data top_stacked_value">0.34595</TD></TR>
        <TR>
          <TD=20
class=3D"r data =
bottom_stacked_value">0.0129</TD></TR></TBODY></TABLE></TD>
    <TD class=3D"r stacked_cell data">
      <TABLE cellSpacing=3D0 cellPadding=3D5 width=3D"100%" border=3D0>
        <TBODY>
        <TR>
          <TD class=3D"r data top_stacked_value">0.13770</TD></TR>
        <TR>
          <TD=20
class=3D"r data =
bottom_stacked_value">0.3353</TD></TR></TBODY></TABLE></TD>
    <TD class=3D"r stacked_cell data">
      <TABLE cellSpacing=3D0 cellPadding=3D5 width=3D"100%" border=3D0>
        <TBODY>
        <TR>
          <TD class=3D"r data top_stacked_value">0.13770</TD></TR>
        <TR>
          <TD=20
class=3D"r data =
bottom_stacked_value">0.3353</TD></TR></TBODY></TABLE></TD>
    <TD class=3D"r stacked_cell data">
      <TABLE cellSpacing=3D0 cellPadding=3D5 width=3D"100%" border=3D0>
        <TBODY>
        <TR>
          <TD class=3D"r data top_stacked_value" =
noWrap>-0.18147</TD></TR>
        <TR>
          <TD=20
class=3D"r data =
bottom_stacked_value">0.2025</TD></TR></TBODY></TABLE></TD>
    <TD class=3D"r stacked_cell data">
      <TABLE cellSpacing=3D0 cellPadding=3D5 width=3D"100%" border=3D0>
        <TBODY>
        <TR>
          <TD class=3D"r data top_stacked_value">0.24855</TD></TR>
        <TR>
          <TD=20
class=3D"r data =
bottom_stacked_value">0.0786</TD></TR></TBODY></TABLE></TD>
    <TD class=3D"r stacked_cell data">
      <TABLE cellSpacing=3D0 cellPadding=3D5 width=3D"100%" border=3D0>
        <TBODY>
        <TR>
          <TD class=3D"r data top_stacked_value">0.15225</TD></TR>
        <TR>
          <TD=20
class=3D"r data =
bottom_stacked_value">0.2862</TD></TR></TBODY></TABLE></TD>
    <TD class=3D"r stacked_cell data">
      <TABLE cellSpacing=3D0 cellPadding=3D5 width=3D"100%" border=3D0>
        <TBODY>
        <TR>
          <TD class=3D"r data top_stacked_value">0.02101</TD></TR>
        <TR>
          <TD=20
class=3D"r data =
bottom_stacked_value">0.8837</TD></TR></TBODY></TABLE></TD>
    <TD class=3D"r stacked_cell data">
      <TABLE cellSpacing=3D0 cellPadding=3D5 width=3D"100%" border=3D0>
        <TBODY>
        <TR>
          <TD class=3D"r data top_stacked_value" =
noWrap>-0.01001</TD></TR>
        <TR>
          <TD=20
class=3D"r data =
bottom_stacked_value">0.9444</TD></TR></TBODY></TABLE></TD>
    <TD class=3D"r stacked_cell data">
      <TABLE cellSpacing=3D0 cellPadding=3D5 width=3D"100%" border=3D0>
        <TBODY>
        <TR>
          <TD class=3D"r data top_stacked_value" =
noWrap>-0.15534</TD></TR>
        <TR>
          <TD=20
class=3D"r data =
bottom_stacked_value">0.2764</TD></TR></TBODY></TABLE></TD>
    <TD class=3D"r stacked_cell data">
      <TABLE cellSpacing=3D0 cellPadding=3D5 width=3D"100%" border=3D0>
        <TBODY>
        <TR>
          <TD class=3D"r data top_stacked_value">0.06102</TD></TR>
        <TR>
          <TD=20
class=3D"r data =
bottom_stacked_value">0.6706</TD></TR></TBODY></TABLE></TD>
    <TD class=3D"r stacked_cell data">
      <TABLE cellSpacing=3D0 cellPadding=3D5 width=3D"100%" border=3D0>
        <TBODY>
        <TR>
          <TD class=3D"r data top_stacked_value">0.12427</TD></TR>
        <TR>
          <TD=20
class=3D"r data =
bottom_stacked_value">0.3849</TD></TR></TBODY></TABLE></TD>
    <TD class=3D"r stacked_cell data">
      <TABLE cellSpacing=3D0 cellPadding=3D5 width=3D"100%" border=3D0>
        <TBODY>
        <TR>
          <TD class=3D"r data top_stacked_value" =
noWrap>-0.01544</TD></TR>
        <TR>
          <TD=20
class=3D"r data =
bottom_stacked_value">0.9143</TD></TR></TBODY></TABLE></TD>
    <TD class=3D"r stacked_cell data">
      <TABLE cellSpacing=3D0 cellPadding=3D5 width=3D"100%" border=3D0>
        <TBODY>
        <TR>
          <TD class=3D"r data top_stacked_value">1.00000</TD></TR>
        <TR>
          <TD=20
class=3D"r data =
bottom_stacked_value">&nbsp;</TD></TR></TBODY></TABLE></TD>
    <TD class=3D"r stacked_cell data">
      <TABLE cellSpacing=3D0 cellPadding=3D5 width=3D"100%" border=3D0>
        <TBODY>
        <TR>
          <TD class=3D"r data top_stacked_value">0.21969</TD></TR>
        <TR>
          <TD=20
class=3D"r data =
bottom_stacked_value">0.1214</TD></TR></TBODY></TABLE></TD>
    <TD class=3D"r stacked_cell data">
      <TABLE cellSpacing=3D0 cellPadding=3D5 width=3D"100%" border=3D0>
        <TBODY>
        <TR>
          <TD class=3D"r data top_stacked_value">0.10208</TD></TR>
        <TR>
          <TD=20
class=3D"r data =
bottom_stacked_value">0.4760</TD></TR></TBODY></TABLE></TD>
    <TD class=3D"r stacked_cell data">
      <TABLE cellSpacing=3D0 cellPadding=3D5 width=3D"100%" border=3D0>
        <TBODY>
        <TR>
          <TD class=3D"r data top_stacked_value">0.09713</TD></TR>
        <TR>
          <TD=20
class=3D"r data =
bottom_stacked_value">0.4977</TD></TR></TBODY></TABLE></TD>
    <TD class=3D"r stacked_cell data">
      <TABLE cellSpacing=3D0 cellPadding=3D5 width=3D"100%" border=3D0>
        <TBODY>
        <TR>
          <TD class=3D"r data top_stacked_value">0.15755</TD></TR>
        <TR>
          <TD=20
class=3D"r data =
bottom_stacked_value">0.2695</TD></TR></TBODY></TABLE></TD>
    <TD class=3D"r stacked_cell data">
      <TABLE cellSpacing=3D0 cellPadding=3D5 width=3D"100%" border=3D0>
        <TBODY>
        <TR>
          <TD class=3D"r data top_stacked_value" =
noWrap>-0.05424</TD></TR>
        <TR>
          <TD=20
class=3D"r data =
bottom_stacked_value">0.7054</TD></TR></TBODY></TABLE></TD>
    <TD class=3D"r stacked_cell data">
      <TABLE cellSpacing=3D0 cellPadding=3D5 width=3D"100%" border=3D0>
        <TBODY>
        <TR>
          <TD class=3D"r data top_stacked_value">0.14741</TD></TR>
        <TR>
          <TD=20
class=3D"r data =
bottom_stacked_value">0.3020</TD></TR></TBODY></TABLE></TD>
    <TD class=3D"r stacked_cell data">
      <TABLE cellSpacing=3D0 cellPadding=3D5 width=3D"100%" border=3D0>
        <TBODY>
        <TR>
          <TD class=3D"r data top_stacked_value">0.00541</TD></TR>
        <TR>
          <TD=20
class=3D"r data =
bottom_stacked_value">0.9700</TD></TR></TBODY></TABLE></TD>
    <TD class=3D"r stacked_cell data">
      <TABLE cellSpacing=3D0 cellPadding=3D5 width=3D"100%" border=3D0>
        <TBODY>
        <TR>
          <TD class=3D"r data top_stacked_value">.</TD></TR>
        <TR>
          <TD class=3D"r data =
bottom_stacked_value">.</TD></TR></TBODY></TABLE></TD>
    <TD class=3D"r stacked_cell data">
      <TABLE cellSpacing=3D0 cellPadding=3D5 width=3D"100%" border=3D0>
        <TBODY>
        <TR>
          <TD class=3D"r data top_stacked_value">.</TD></TR>
        <TR>
          <TD class=3D"r data =
bottom_stacked_value">.</TD></TR></TBODY></TABLE></TD>
    <TD class=3D"r stacked_cell data">
      <TABLE cellSpacing=3D0 cellPadding=3D5 width=3D"100%" border=3D0>
        <TBODY>
        <TR>
          <TD class=3D"r data top_stacked_value">0.07583</TD></TR>
        <TR>
          <TD=20
class=3D"r data =
bottom_stacked_value">0.5969</TD></TR></TBODY></TABLE></TD>
    <TD class=3D"r stacked_cell data">
      <TABLE cellSpacing=3D0 cellPadding=3D5 width=3D"100%" border=3D0>
        <TBODY>
        <TR>
          <TD class=3D"r data top_stacked_value">.</TD></TR>
        <TR>
          <TD class=3D"r data =
bottom_stacked_value">.</TD></TR></TBODY></TABLE></TD>
    <TD class=3D"r stacked_cell data">
      <TABLE cellSpacing=3D0 cellPadding=3D5 width=3D"100%" border=3D0>
        <TBODY>
        <TR>
          <TD class=3D"r data top_stacked_value">0.09713</TD></TR>
        <TR>
          <TD=20
class=3D"r data =
bottom_stacked_value">0.4977</TD></TR></TBODY></TABLE></TD>
    <TD class=3D"r stacked_cell data">
      <TABLE cellSpacing=3D0 cellPadding=3D5 width=3D"100%" border=3D0>
        <TBODY>
        <TR>
          <TD class=3D"r data top_stacked_value" =
noWrap>-0.08699</TD></TR>
        <TR>
          <TD=20
class=3D"r data =
bottom_stacked_value">0.5439</TD></TR></TBODY></TABLE></TD>
    <TD class=3D"r stacked_cell data">
      <TABLE cellSpacing=3D0 cellPadding=3D5 width=3D"100%" border=3D0>
        <TBODY>
        <TR>
          <TD class=3D"r data top_stacked_value" =
noWrap>-0.10777</TD></TR>
        <TR>
          <TD=20
class=3D"r data =
bottom_stacked_value">0.4516</TD></TR></TBODY></TABLE></TD>
    <TD class=3D"r stacked_cell data">
      <TABLE cellSpacing=3D0 cellPadding=3D5 width=3D"100%" border=3D0>
        <TBODY>
        <TR>
          <TD class=3D"r data top_stacked_value" =
noWrap>-0.01544</TD></TR>
        <TR>
          <TD=20
class=3D"r data =
bottom_stacked_value">0.9143</TD></TR></TBODY></TABLE></TD>
    <TD class=3D"r stacked_cell data">
      <TABLE cellSpacing=3D0 cellPadding=3D5 width=3D"100%" border=3D0>
        <TBODY>
        <TR>
          <TD class=3D"r data top_stacked_value">0.09219</TD></TR>
        <TR>
          <TD=20
  class=3D"r data =
bottom_stacked_value">0.5199</TD></TR></TBODY></TABLE></TD></TR>
  <TR>
    <TH class=3D"l rowheader" scope=3Drow>Q15</TH>
    <TD class=3D"r stacked_cell data">
      <TABLE cellSpacing=3D0 cellPadding=3D5 width=3D"100%" border=3D0>
        <TBODY>
        <TR>
          <TD class=3D"r data top_stacked_value">0.07845</TD></TR>
        <TR>
          <TD=20
class=3D"r data =
bottom_stacked_value">0.5843</TD></TR></TBODY></TABLE></TD>
    <TD class=3D"r stacked_cell data">
      <TABLE cellSpacing=3D0 cellPadding=3D5 width=3D"100%" border=3D0>
        <TBODY>
        <TR>
          <TD class=3D"r data top_stacked_value">0.04499</TD></TR>
        <TR>
          <TD=20
class=3D"r data =
bottom_stacked_value">0.7539</TD></TR></TBODY></TABLE></TD>
    <TD class=3D"r stacked_cell data">
      <TABLE cellSpacing=3D0 cellPadding=3D5 width=3D"100%" border=3D0>
        <TBODY>
        <TR>
          <TD class=3D"r data top_stacked_value" =
noWrap>-0.09972</TD></TR>
        <TR>
          <TD=20
class=3D"r data =
bottom_stacked_value">0.4863</TD></TR></TBODY></TABLE></TD>
    <TD class=3D"r stacked_cell data">
      <TABLE cellSpacing=3D0 cellPadding=3D5 width=3D"100%" border=3D0>
        <TBODY>
        <TR>
          <TD class=3D"r data top_stacked_value" =
noWrap>-0.09972</TD></TR>
        <TR>
          <TD=20
class=3D"r data =
bottom_stacked_value">0.4863</TD></TR></TBODY></TABLE></TD>
    <TD class=3D"r stacked_cell data">
      <TABLE cellSpacing=3D0 cellPadding=3D5 width=3D"100%" border=3D0>
        <TBODY>
        <TR>
          <TD class=3D"r data top_stacked_value">0.21969</TD></TR>
        <TR>
          <TD=20
class=3D"r data =
bottom_stacked_value">0.1214</TD></TR></TBODY></TABLE></TD>
    <TD class=3D"r stacked_cell data">
      <TABLE cellSpacing=3D0 cellPadding=3D5 width=3D"100%" border=3D0>
        <TBODY>
        <TR>
          <TD class=3D"r data top_stacked_value" =
noWrap>-0.17678</TD></TR>
        <TR>
          <TD=20
class=3D"r data =
bottom_stacked_value">0.2146</TD></TR></TBODY></TABLE></TD>
    <TD class=3D"r stacked_cell data">
      <TABLE cellSpacing=3D0 cellPadding=3D5 width=3D"100%" border=3D0>
        <TBODY>
        <TR>
          <TD class=3D"r data top_stacked_value">0.19016</TD></TR>
        <TR>
          <TD=20
class=3D"r data =
bottom_stacked_value">0.1814</TD></TR></TBODY></TABLE></TD>
    <TD class=3D"r stacked_cell data">
      <TABLE cellSpacing=3D0 cellPadding=3D5 width=3D"100%" border=3D0>
        <TBODY>
        <TR>
          <TD class=3D"r data top_stacked_value" =
noWrap>-0.20917</TD></TR>
        <TR>
          <TD=20
class=3D"r data =
bottom_stacked_value">0.1407</TD></TR></TBODY></TABLE></TD>
    <TD class=3D"r stacked_cell data">
      <TABLE cellSpacing=3D0 cellPadding=3D5 width=3D"100%" border=3D0>
        <TBODY>
        <TR>
          <TD class=3D"r data top_stacked_value" =
noWrap>-0.14245</TD></TR>
        <TR>
          <TD=20
class=3D"r data =
bottom_stacked_value">0.3187</TD></TR></TBODY></TABLE></TD>
    <TD class=3D"r stacked_cell data">
      <TABLE cellSpacing=3D0 cellPadding=3D5 width=3D"100%" border=3D0>
        <TBODY>
        <TR>
          <TD class=3D"r data top_stacked_value">0.17678</TD></TR>
        <TR>
          <TD=20
class=3D"r data =
bottom_stacked_value">0.2146</TD></TR></TBODY></TABLE></TD>
    <TD class=3D"r stacked_cell data">
      <TABLE cellSpacing=3D0 cellPadding=3D5 width=3D"100%" border=3D0>
        <TBODY>
        <TR>
          <TD class=3D"r data top_stacked_value">0.32147</TD></TR>
        <TR>
          <TD=20
class=3D"r data =
bottom_stacked_value">0.0214</TD></TR></TBODY></TABLE></TD>
    <TD class=3D"r stacked_cell data">
      <TABLE cellSpacing=3D0 cellPadding=3D5 width=3D"100%" border=3D0>
        <TBODY>
        <TR>
          <TD class=3D"r data top_stacked_value" =
noWrap>-0.06875</TD></TR>
        <TR>
          <TD=20
class=3D"r data =
bottom_stacked_value">0.6317</TD></TR></TBODY></TABLE></TD>
    <TD class=3D"r stacked_cell data">
      <TABLE cellSpacing=3D0 cellPadding=3D5 width=3D"100%" border=3D0>
        <TBODY>
        <TR>
          <TD class=3D"r data top_stacked_value" =
noWrap>-0.03295</TD></TR>
        <TR>
          <TD=20
class=3D"r data =
bottom_stacked_value">0.8184</TD></TR></TBODY></TABLE></TD>
    <TD class=3D"r stacked_cell data">
      <TABLE cellSpacing=3D0 cellPadding=3D5 width=3D"100%" border=3D0>
        <TBODY>
        <TR>
          <TD class=3D"r data top_stacked_value">0.21969</TD></TR>
        <TR>
          <TD=20
class=3D"r data =
bottom_stacked_value">0.1214</TD></TR></TBODY></TABLE></TD>
    <TD class=3D"r stacked_cell data">
      <TABLE cellSpacing=3D0 cellPadding=3D5 width=3D"100%" border=3D0>
        <TBODY>
        <TR>
          <TD class=3D"r data top_stacked_value">1.00000</TD></TR>
        <TR>
          <TD=20
class=3D"r data =
bottom_stacked_value">&nbsp;</TD></TR></TBODY></TABLE></TD>
    <TD class=3D"r stacked_cell data">
      <TABLE cellSpacing=3D0 cellPadding=3D5 width=3D"100%" border=3D0>
        <TBODY>
        <TR>
          <TD class=3D"r data top_stacked_value">0.37881</TD></TR>
        <TR>
          <TD=20
class=3D"r data =
bottom_stacked_value">0.0061</TD></TR></TBODY></TABLE></TD>
    <TD class=3D"r stacked_cell data">
      <TABLE cellSpacing=3D0 cellPadding=3D5 width=3D"100%" border=3D0>
        <TBODY>
        <TR>
          <TD class=3D"r data top_stacked_value">0.12131</TD></TR>
        <TR>
          <TD=20
class=3D"r data =
bottom_stacked_value">0.3964</TD></TR></TBODY></TABLE></TD>
    <TD class=3D"r stacked_cell data">
      <TABLE cellSpacing=3D0 cellPadding=3D5 width=3D"100%" border=3D0>
        <TBODY>
        <TR>
          <TD class=3D"r data top_stacked_value">0.03984</TD></TR>
        <TR>
          <TD=20
class=3D"r data =
bottom_stacked_value">0.7813</TD></TR></TBODY></TABLE></TD>
    <TD class=3D"r stacked_cell data">
      <TABLE cellSpacing=3D0 cellPadding=3D5 width=3D"100%" border=3D0>
        <TBODY>
        <TR>
          <TD class=3D"r data top_stacked_value">0.10287</TD></TR>
        <TR>
          <TD=20
class=3D"r data =
bottom_stacked_value">0.4726</TD></TR></TBODY></TABLE></TD>
    <TD class=3D"r stacked_cell data">
      <TABLE cellSpacing=3D0 cellPadding=3D5 width=3D"100%" border=3D0>
        <TBODY>
        <TR>
          <TD class=3D"r data top_stacked_value" =
noWrap>-0.07293</TD></TR>
        <TR>
          <TD=20
class=3D"r data =
bottom_stacked_value">0.6110</TD></TR></TBODY></TABLE></TD>
    <TD class=3D"r stacked_cell data">
      <TABLE cellSpacing=3D0 cellPadding=3D5 width=3D"100%" border=3D0>
        <TBODY>
        <TR>
          <TD class=3D"r data top_stacked_value" =
noWrap>-0.01026</TD></TR>
        <TR>
          <TD=20
class=3D"r data =
bottom_stacked_value">0.9430</TD></TR></TBODY></TABLE></TD>
    <TD class=3D"r stacked_cell data">
      <TABLE cellSpacing=3D0 cellPadding=3D5 width=3D"100%" border=3D0>
        <TBODY>
        <TR>
          <TD class=3D"r data top_stacked_value">.</TD></TR>
        <TR>
          <TD class=3D"r data =
bottom_stacked_value">.</TD></TR></TBODY></TABLE></TD>
    <TD class=3D"r stacked_cell data">
      <TABLE cellSpacing=3D0 cellPadding=3D5 width=3D"100%" border=3D0>
        <TBODY>
        <TR>
          <TD class=3D"r data top_stacked_value">.</TD></TR>
        <TR>
          <TD class=3D"r data =
bottom_stacked_value">.</TD></TR></TBODY></TABLE></TD>
    <TD class=3D"r stacked_cell data">
      <TABLE cellSpacing=3D0 cellPadding=3D5 width=3D"100%" border=3D0>
        <TBODY>
        <TR>
          <TD class=3D"r data top_stacked_value" =
noWrap>-0.08825</TD></TR>
        <TR>
          <TD=20
class=3D"r data =
bottom_stacked_value">0.5380</TD></TR></TBODY></TABLE></TD>
    <TD class=3D"r stacked_cell data">
      <TABLE cellSpacing=3D0 cellPadding=3D5 width=3D"100%" border=3D0>
        <TBODY>
        <TR>
          <TD class=3D"r data top_stacked_value">.</TD></TR>
        <TR>
          <TD class=3D"r data =
bottom_stacked_value">.</TD></TR></TBODY></TABLE></TD>
    <TD class=3D"r stacked_cell data">
      <TABLE cellSpacing=3D0 cellPadding=3D5 width=3D"100%" border=3D0>
        <TBODY>
        <TR>
          <TD class=3D"r data top_stacked_value" =
noWrap>-0.10783</TD></TR>
        <TR>
          <TD=20
class=3D"r data =
bottom_stacked_value">0.4513</TD></TR></TBODY></TABLE></TD>
    <TD class=3D"r stacked_cell data">
      <TABLE cellSpacing=3D0 cellPadding=3D5 width=3D"100%" border=3D0>
        <TBODY>
        <TR>
          <TD class=3D"r data top_stacked_value" =
noWrap>-0.03536</TD></TR>
        <TR>
          <TD=20
class=3D"r data =
bottom_stacked_value">0.8054</TD></TR></TBODY></TABLE></TD>
    <TD class=3D"r stacked_cell data">
      <TABLE cellSpacing=3D0 cellPadding=3D5 width=3D"100%" border=3D0>
        <TBODY>
        <TR>
          <TD class=3D"r data top_stacked_value">0.02152</TD></TR>
        <TR>
          <TD=20
class=3D"r data =
bottom_stacked_value">0.8809</TD></TR></TBODY></TABLE></TD>
    <TD class=3D"r stacked_cell data">
      <TABLE cellSpacing=3D0 cellPadding=3D5 width=3D"100%" border=3D0>
        <TBODY>
        <TR>
          <TD class=3D"r data top_stacked_value" =
noWrap>-0.03295</TD></TR>
        <TR>
          <TD=20
class=3D"r data =
bottom_stacked_value">0.8184</TD></TR></TBODY></TABLE></TD>
    <TD class=3D"r stacked_cell data">
      <TABLE cellSpacing=3D0 cellPadding=3D5 width=3D"100%" border=3D0>
        <TBODY>
        <TR>
          <TD class=3D"r data top_stacked_value">0.04949</TD></TR>
        <TR>
          <TD=20
  class=3D"r data =
bottom_stacked_value">0.7302</TD></TR></TBODY></TABLE></TD></TR>
  <TR>
    <TH class=3D"l rowheader" scope=3Drow>Q16</TH>
    <TD class=3D"r stacked_cell data">
      <TABLE cellSpacing=3D0 cellPadding=3D5 width=3D"100%" border=3D0>
        <TBODY>
        <TR>
          <TD class=3D"r data top_stacked_value" =
noWrap>-0.00396</TD></TR>
        <TR>
          <TD=20
class=3D"r data =
bottom_stacked_value">0.9780</TD></TR></TBODY></TABLE></TD>
    <TD class=3D"r stacked_cell data">
      <TABLE cellSpacing=3D0 cellPadding=3D5 width=3D"100%" border=3D0>
        <TBODY>
        <TR>
          <TD class=3D"r data top_stacked_value" =
noWrap>-0.11817</TD></TR>
        <TR>
          <TD=20
class=3D"r data =
bottom_stacked_value">0.4089</TD></TR></TBODY></TABLE></TD>
    <TD class=3D"r stacked_cell data">
      <TABLE cellSpacing=3D0 cellPadding=3D5 width=3D"100%" border=3D0>
        <TBODY>
        <TR>
          <TD class=3D"r data top_stacked_value" =
noWrap>-0.08058</TD></TR>
        <TR>
          <TD=20
class=3D"r data =
bottom_stacked_value">0.5740</TD></TR></TBODY></TABLE></TD>
    <TD class=3D"r stacked_cell data">
      <TABLE cellSpacing=3D0 cellPadding=3D5 width=3D"100%" border=3D0>
        <TBODY>
        <TR>
          <TD class=3D"r data top_stacked_value" =
noWrap>-0.08058</TD></TR>
        <TR>
          <TD=20
class=3D"r data =
bottom_stacked_value">0.5740</TD></TR></TBODY></TABLE></TD>
    <TD class=3D"r stacked_cell data">
      <TABLE cellSpacing=3D0 cellPadding=3D5 width=3D"100%" border=3D0>
        <TBODY>
        <TR>
          <TD class=3D"r data top_stacked_value">0.10208</TD></TR>
        <TR>
          <TD=20
class=3D"r data =
bottom_stacked_value">0.4760</TD></TR></TBODY></TABLE></TD>
    <TD class=3D"r stacked_cell data">
      <TABLE cellSpacing=3D0 cellPadding=3D5 width=3D"100%" border=3D0>
        <TBODY>
        <TR>
          <TD class=3D"r data top_stacked_value" =
noWrap>-0.07143</TD></TR>
        <TR>
          <TD=20
class=3D"r data =
bottom_stacked_value">0.6184</TD></TR></TBODY></TABLE></TD>
    <TD class=3D"r stacked_cell data">
      <TABLE cellSpacing=3D0 cellPadding=3D5 width=3D"100%" border=3D0>
        <TBODY>
        <TR>
          <TD class=3D"r data top_stacked_value">0.08110</TD></TR>
        <TR>
          <TD=20
class=3D"r data =
bottom_stacked_value">0.5715</TD></TR></TBODY></TABLE></TD>
    <TD class=3D"r stacked_cell data">
      <TABLE cellSpacing=3D0 cellPadding=3D5 width=3D"100%" border=3D0>
        <TBODY>
        <TR>
          <TD class=3D"r data top_stacked_value" =
noWrap>-0.16903</TD></TR>
        <TR>
          <TD=20
class=3D"r data =
bottom_stacked_value">0.2357</TD></TR></TBODY></TABLE></TD>
    <TD class=3D"r stacked_cell data">
      <TABLE cellSpacing=3D0 cellPadding=3D5 width=3D"100%" border=3D0>
        <TBODY>
        <TR>
          <TD class=3D"r data top_stacked_value">0.08058</TD></TR>
        <TR>
          <TD=20
class=3D"r data =
bottom_stacked_value">0.5740</TD></TR></TBODY></TABLE></TD>
    <TD class=3D"r stacked_cell data">
      <TABLE cellSpacing=3D0 cellPadding=3D5 width=3D"100%" border=3D0>
        <TBODY>
        <TR>
          <TD class=3D"r data top_stacked_value" =
noWrap>-0.14286</TD></TR>
        <TR>
          <TD=20
class=3D"r data =
bottom_stacked_value">0.3173</TD></TR></TBODY></TABLE></TD>
    <TD class=3D"r stacked_cell data">
      <TABLE cellSpacing=3D0 cellPadding=3D5 width=3D"100%" border=3D0>
        <TBODY>
        <TR>
          <TD class=3D"r data top_stacked_value">0.17146</TD></TR>
        <TR>
          <TD=20
class=3D"r data =
bottom_stacked_value">0.2290</TD></TR></TBODY></TABLE></TD>
    <TD class=3D"r stacked_cell data">
      <TABLE cellSpacing=3D0 cellPadding=3D5 width=3D"100%" border=3D0>
        <TBODY>
        <TR>
          <TD class=3D"r data top_stacked_value">0.21429</TD></TR>
        <TR>
          <TD=20
class=3D"r data =
bottom_stacked_value">0.1311</TD></TR></TBODY></TABLE></TD>
    <TD class=3D"r stacked_cell data">
      <TABLE cellSpacing=3D0 cellPadding=3D5 width=3D"100%" border=3D0>
        <TBODY>
        <TR>
          <TD class=3D"r data top_stacked_value" =
noWrap>-0.32844</TD></TR>
        <TR>
          <TD=20
class=3D"r data =
bottom_stacked_value">0.0186</TD></TR></TBODY></TABLE></TD>
    <TD class=3D"r stacked_cell data">
      <TABLE cellSpacing=3D0 cellPadding=3D5 width=3D"100%" border=3D0>
        <TBODY>
        <TR>
          <TD class=3D"r data top_stacked_value">0.10208</TD></TR>
        <TR>
          <TD=20
class=3D"r data =
bottom_stacked_value">0.4760</TD></TR></TBODY></TABLE></TD>
    <TD class=3D"r stacked_cell data">
      <TABLE cellSpacing=3D0 cellPadding=3D5 width=3D"100%" border=3D0>
        <TBODY>
        <TR>
          <TD class=3D"r data top_stacked_value">0.37881</TD></TR>
        <TR>
          <TD=20
class=3D"r data =
bottom_stacked_value">0.0061</TD></TR></TBODY></TABLE></TD>
    <TD class=3D"r stacked_cell data">
      <TABLE cellSpacing=3D0 cellPadding=3D5 width=3D"100%" border=3D0>
        <TBODY>
        <TR>
          <TD class=3D"r data top_stacked_value">1.00000</TD></TR>
        <TR>
          <TD=20
class=3D"r data =
bottom_stacked_value">&nbsp;</TD></TR></TBODY></TABLE></TD>
    <TD class=3D"r stacked_cell data">
      <TABLE cellSpacing=3D0 cellPadding=3D5 width=3D"100%" border=3D0>
        <TBODY>
        <TR>
          <TD class=3D"r data top_stacked_value" =
noWrap>-0.08714</TD></TR>
        <TR>
          <TD=20
class=3D"r data =
bottom_stacked_value">0.5432</TD></TR></TBODY></TABLE></TD>
    <TD class=3D"r stacked_cell data">
      <TABLE cellSpacing=3D0 cellPadding=3D5 width=3D"100%" border=3D0>
        <TBODY>
        <TR>
          <TD class=3D"r data top_stacked_value" =
noWrap>-0.03622</TD></TR>
        <TR>
          <TD=20
class=3D"r data =
bottom_stacked_value">0.8008</TD></TR></TBODY></TABLE></TD>
    <TD class=3D"r stacked_cell data">
      <TABLE cellSpacing=3D0 cellPadding=3D5 width=3D"100%" border=3D0>
        <TBODY>
        <TR>
          <TD class=3D"r data top_stacked_value">0.17146</TD></TR>
        <TR>
          <TD=20
class=3D"r data =
bottom_stacked_value">0.2290</TD></TR></TBODY></TABLE></TD>
    <TD class=3D"r stacked_cell data">
      <TABLE cellSpacing=3D0 cellPadding=3D5 width=3D"100%" border=3D0>
        <TBODY>
        <TR>
          <TD class=3D"r data top_stacked_value" =
noWrap>-0.05894</TD></TR>
        <TR>
          <TD=20
class=3D"r data =
bottom_stacked_value">0.6812</TD></TR></TBODY></TABLE></TD>
    <TD class=3D"r stacked_cell data">
      <TABLE cellSpacing=3D0 cellPadding=3D5 width=3D"100%" border=3D0>
        <TBODY>
        <TR>
          <TD class=3D"r data top_stacked_value">0.06217</TD></TR>
        <TR>
          <TD=20
class=3D"r data =
bottom_stacked_value">0.6647</TD></TR></TBODY></TABLE></TD>
    <TD class=3D"r stacked_cell data">
      <TABLE cellSpacing=3D0 cellPadding=3D5 width=3D"100%" border=3D0>
        <TBODY>
        <TR>
          <TD class=3D"r data top_stacked_value">.</TD></TR>
        <TR>
          <TD class=3D"r data =
bottom_stacked_value">.</TD></TR></TBODY></TABLE></TD>
    <TD class=3D"r stacked_cell data">
      <TABLE cellSpacing=3D0 cellPadding=3D5 width=3D"100%" border=3D0>
        <TBODY>
        <TR>
          <TD class=3D"r data top_stacked_value">.</TD></TR>
        <TR>
          <TD class=3D"r data =
bottom_stacked_value">.</TD></TR></TBODY></TABLE></TD>
    <TD class=3D"r stacked_cell data">
      <TABLE cellSpacing=3D0 cellPadding=3D5 width=3D"100%" border=3D0>
        <TBODY>
        <TR>
          <TD class=3D"r data top_stacked_value" =
noWrap>-0.00396</TD></TR>
        <TR>
          <TD=20
class=3D"r data =
bottom_stacked_value">0.9780</TD></TR></TBODY></TABLE></TD>
    <TD class=3D"r stacked_cell data">
      <TABLE cellSpacing=3D0 cellPadding=3D5 width=3D"100%" border=3D0>
        <TBODY>
        <TR>
          <TD class=3D"r data top_stacked_value">.</TD></TR>
        <TR>
          <TD class=3D"r data =
bottom_stacked_value">.</TD></TR></TBODY></TABLE></TD>
    <TD class=3D"r stacked_cell data">
      <TABLE cellSpacing=3D0 cellPadding=3D5 width=3D"100%" border=3D0>
        <TBODY>
        <TR>
          <TD class=3D"r data top_stacked_value" =
noWrap>-0.08714</TD></TR>
        <TR>
          <TD=20
class=3D"r data =
bottom_stacked_value">0.5432</TD></TR></TBODY></TABLE></TD>
    <TD class=3D"r stacked_cell data">
      <TABLE cellSpacing=3D0 cellPadding=3D5 width=3D"100%" border=3D0>
        <TBODY>
        <TR>
          <TD class=3D"r data top_stacked_value" =
noWrap>-0.02857</TD></TR>
        <TR>
          <TD=20
class=3D"r data =
bottom_stacked_value">0.8422</TD></TR></TBODY></TABLE></TD>
    <TD class=3D"r stacked_cell data">
      <TABLE cellSpacing=3D0 cellPadding=3D5 width=3D"100%" border=3D0>
        <TBODY>
        <TR>
          <TD class=3D"r data top_stacked_value" =
noWrap>-0.13041</TD></TR>
        <TR>
          <TD=20
class=3D"r data =
bottom_stacked_value">0.3617</TD></TR></TBODY></TABLE></TD>
    <TD class=3D"r stacked_cell data">
      <TABLE cellSpacing=3D0 cellPadding=3D5 width=3D"100%" border=3D0>
        <TBODY>
        <TR>
          <TD class=3D"r data top_stacked_value">0.12427</TD></TR>
        <TR>
          <TD=20
class=3D"r data =
bottom_stacked_value">0.3849</TD></TR></TBODY></TABLE></TD>
    <TD class=3D"r stacked_cell data">
      <TABLE cellSpacing=3D0 cellPadding=3D5 width=3D"100%" border=3D0>
        <TBODY>
        <TR>
          <TD class=3D"r data top_stacked_value">0.17597</TD></TR>
        <TR>
          <TD=20
  class=3D"r data =
bottom_stacked_value">0.2168</TD></TR></TBODY></TABLE></TD></TR>
  <TR>
    <TH class=3D"l rowheader" scope=3Drow>Q17</TH>
    <TD class=3D"r stacked_cell data">
      <TABLE cellSpacing=3D0 cellPadding=3D5 width=3D"100%" border=3D0>
        <TBODY>
        <TR>
          <TD class=3D"r data top_stacked_value">0.09939</TD></TR>
        <TR>
          <TD=20
class=3D"r data =
bottom_stacked_value">0.4877</TD></TR></TBODY></TABLE></TD>
    <TD class=3D"r stacked_cell data">
      <TABLE cellSpacing=3D0 cellPadding=3D5 width=3D"100%" border=3D0>
        <TBODY>
        <TR>
          <TD class=3D"r data top_stacked_value">0.11886</TD></TR>
        <TR>
          <TD=20
class=3D"r data =
bottom_stacked_value">0.4061</TD></TR></TBODY></TABLE></TD>
    <TD class=3D"r stacked_cell data">
      <TABLE cellSpacing=3D0 cellPadding=3D5 width=3D"100%" border=3D0>
        <TBODY>
        <TR>
          <TD class=3D"r data top_stacked_value" =
noWrap>-0.17204</TD></TR>
        <TR>
          <TD=20
class=3D"r data =
bottom_stacked_value">0.2274</TD></TR></TBODY></TABLE></TD>
    <TD class=3D"r stacked_cell data">
      <TABLE cellSpacing=3D0 cellPadding=3D5 width=3D"100%" border=3D0>
        <TBODY>
        <TR>
          <TD class=3D"r data top_stacked_value">0.14132</TD></TR>
        <TR>
          <TD=20
class=3D"r data =
bottom_stacked_value">0.3226</TD></TR></TBODY></TABLE></TD>
    <TD class=3D"r stacked_cell data">
      <TABLE cellSpacing=3D0 cellPadding=3D5 width=3D"100%" border=3D0>
        <TBODY>
        <TR>
          <TD class=3D"r data top_stacked_value" =
noWrap>-0.26532</TD></TR>
        <TR>
          <TD=20
class=3D"r data =
bottom_stacked_value">0.0599</TD></TR></TBODY></TABLE></TD>
    <TD class=3D"r stacked_cell data">
      <TABLE cellSpacing=3D0 cellPadding=3D5 width=3D"100%" border=3D0>
        <TBODY>
        <TR>
          <TD class=3D"r data top_stacked_value">0.19062</TD></TR>
        <TR>
          <TD=20
class=3D"r data =
bottom_stacked_value">0.1803</TD></TR></TBODY></TABLE></TD>
    <TD class=3D"r stacked_cell data">
      <TABLE cellSpacing=3D0 cellPadding=3D5 width=3D"100%" border=3D0>
        <TBODY>
        <TR>
          <TD class=3D"r data top_stacked_value" =
noWrap>-0.05924</TD></TR>
        <TR>
          <TD=20
class=3D"r data =
bottom_stacked_value">0.6797</TD></TR></TBODY></TABLE></TD>
    <TD class=3D"r stacked_cell data">
      <TABLE cellSpacing=3D0 cellPadding=3D5 width=3D"100%" border=3D0>
        <TBODY>
        <TR>
          <TD class=3D"r data top_stacked_value">0.07733</TD></TR>
        <TR>
          <TD=20
class=3D"r data =
bottom_stacked_value">0.5896</TD></TR></TBODY></TABLE></TD>
    <TD class=3D"r stacked_cell data">
      <TABLE cellSpacing=3D0 cellPadding=3D5 width=3D"100%" border=3D0>
        <TBODY>
        <TR>
          <TD class=3D"r data top_stacked_value">0.01536</TD></TR>
        <TR>
          <TD=20
class=3D"r data =
bottom_stacked_value">0.9148</TD></TR></TBODY></TABLE></TD>
    <TD class=3D"r stacked_cell data">
      <TABLE cellSpacing=3D0 cellPadding=3D5 width=3D"100%" border=3D0>
        <TBODY>
        <TR>
          <TD class=3D"r data top_stacked_value">0.03812</TD></TR>
        <TR>
          <TD=20
class=3D"r data =
bottom_stacked_value">0.7905</TD></TR></TBODY></TABLE></TD>
    <TD class=3D"r stacked_cell data">
      <TABLE cellSpacing=3D0 cellPadding=3D5 width=3D"100%" border=3D0>
        <TBODY>
        <TR>
          <TD class=3D"r data top_stacked_value">0.36606</TD></TR>
        <TR>
          <TD=20
class=3D"r data =
bottom_stacked_value">0.0082</TD></TR></TBODY></TABLE></TD>
    <TD class=3D"r stacked_cell data">
      <TABLE cellSpacing=3D0 cellPadding=3D5 width=3D"100%" border=3D0>
        <TBODY>
        <TR>
          <TD class=3D"r data top_stacked_value">0.13344</TD></TR>
        <TR>
          <TD=20
class=3D"r data =
bottom_stacked_value">0.3506</TD></TR></TBODY></TABLE></TD>
    <TD class=3D"r stacked_cell data">
      <TABLE cellSpacing=3D0 cellPadding=3D5 width=3D"100%" border=3D0>
        <TBODY>
        <TR>
          <TD class=3D"r data top_stacked_value">0.14451</TD></TR>
        <TR>
          <TD=20
class=3D"r data =
bottom_stacked_value">0.3117</TD></TR></TBODY></TABLE></TD>
    <TD class=3D"r stacked_cell data">
      <TABLE cellSpacing=3D0 cellPadding=3D5 width=3D"100%" border=3D0>
        <TBODY>
        <TR>
          <TD class=3D"r data top_stacked_value">0.09713</TD></TR>
        <TR>
          <TD=20
class=3D"r data =
bottom_stacked_value">0.4977</TD></TR></TBODY></TABLE></TD>
    <TD class=3D"r stacked_cell data">
      <TABLE cellSpacing=3D0 cellPadding=3D5 width=3D"100%" border=3D0>
        <TBODY>
        <TR>
          <TD class=3D"r data top_stacked_value">0.12131</TD></TR>
        <TR>
          <TD=20
class=3D"r data =
bottom_stacked_value">0.3964</TD></TR></TBODY></TABLE></TD>
    <TD class=3D"r stacked_cell data">
      <TABLE cellSpacing=3D0 cellPadding=3D5 width=3D"100%" border=3D0>
        <TBODY>
        <TR>
          <TD class=3D"r data top_stacked_value" =
noWrap>-0.08714</TD></TR>
        <TR>
          <TD=20
class=3D"r data =
bottom_stacked_value">0.5432</TD></TR></TBODY></TABLE></TD>
    <TD class=3D"r stacked_cell data">
      <TABLE cellSpacing=3D0 cellPadding=3D5 width=3D"100%" border=3D0>
        <TBODY>
        <TR>
          <TD class=3D"r data top_stacked_value">1.00000</TD></TR>
        <TR>
          <TD=20
class=3D"r data =
bottom_stacked_value">&nbsp;</TD></TR></TBODY></TABLE></TD>
    <TD class=3D"r stacked_cell data">
      <TABLE cellSpacing=3D0 cellPadding=3D5 width=3D"100%" border=3D0>
        <TBODY>
        <TR>
          <TD class=3D"r data top_stacked_value" =
noWrap>-0.07733</TD></TR>
        <TR>
          <TD=20
class=3D"r data =
bottom_stacked_value">0.5896</TD></TR></TBODY></TABLE></TD>
    <TD class=3D"r stacked_cell data">
      <TABLE cellSpacing=3D0 cellPadding=3D5 width=3D"100%" border=3D0>
        <TBODY>
        <TR>
          <TD class=3D"r data top_stacked_value">0.22463</TD></TR>
        <TR>
          <TD=20
class=3D"r data =
bottom_stacked_value">0.1130</TD></TR></TBODY></TABLE></TD>
    <TD class=3D"r stacked_cell data">
      <TABLE cellSpacing=3D0 cellPadding=3D5 width=3D"100%" border=3D0>
        <TBODY>
        <TR>
          <TD class=3D"r data top_stacked_value" =
noWrap>-0.12583</TD></TR>
        <TR>
          <TD=20
class=3D"r data =
bottom_stacked_value">0.3789</TD></TR></TBODY></TABLE></TD>
    <TD class=3D"r stacked_cell data">
      <TABLE cellSpacing=3D0 cellPadding=3D5 width=3D"100%" border=3D0>
        <TBODY>
        <TR>
          <TD class=3D"r data top_stacked_value" =
noWrap>-0.09291</TD></TR>
        <TR>
          <TD=20
class=3D"r data =
bottom_stacked_value">0.5167</TD></TR></TBODY></TABLE></TD>
    <TD class=3D"r stacked_cell data">
      <TABLE cellSpacing=3D0 cellPadding=3D5 width=3D"100%" border=3D0>
        <TBODY>
        <TR>
          <TD class=3D"r data top_stacked_value">.</TD></TR>
        <TR>
          <TD class=3D"r data =
bottom_stacked_value">.</TD></TR></TBODY></TABLE></TD>
    <TD class=3D"r stacked_cell data">
      <TABLE cellSpacing=3D0 cellPadding=3D5 width=3D"100%" border=3D0>
        <TBODY>
        <TR>
          <TD class=3D"r data top_stacked_value">.</TD></TR>
        <TR>
          <TD class=3D"r data =
bottom_stacked_value">.</TD></TR></TBODY></TABLE></TD>
    <TD class=3D"r stacked_cell data">
      <TABLE cellSpacing=3D0 cellPadding=3D5 width=3D"100%" border=3D0>
        <TBODY>
        <TR>
          <TD class=3D"r data top_stacked_value" =
noWrap>-0.11631</TD></TR>
        <TR>
          <TD=20
class=3D"r data =
bottom_stacked_value">0.4163</TD></TR></TBODY></TABLE></TD>
    <TD class=3D"r stacked_cell data">
      <TABLE cellSpacing=3D0 cellPadding=3D5 width=3D"100%" border=3D0>
        <TBODY>
        <TR>
          <TD class=3D"r data top_stacked_value">.</TD></TR>
        <TR>
          <TD class=3D"r data =
bottom_stacked_value">.</TD></TR></TBODY></TABLE></TD>
    <TD class=3D"r stacked_cell data">
      <TABLE cellSpacing=3D0 cellPadding=3D5 width=3D"100%" border=3D0>
        <TBODY>
        <TR>
          <TD class=3D"r data top_stacked_value" =
noWrap>-0.03779</TD></TR>
        <TR>
          <TD=20
class=3D"r data =
bottom_stacked_value">0.7923</TD></TR></TBODY></TABLE></TD>
    <TD class=3D"r stacked_cell data">
      <TABLE cellSpacing=3D0 cellPadding=3D5 width=3D"100%" border=3D0>
        <TBODY>
        <TR>
          <TD class=3D"r data top_stacked_value" =
noWrap>-0.06100</TD></TR>
        <TR>
          <TD=20
class=3D"r data =
bottom_stacked_value">0.6707</TD></TR></TBODY></TABLE></TD>
    <TD class=3D"r stacked_cell data">
      <TABLE cellSpacing=3D0 cellPadding=3D5 width=3D"100%" border=3D0>
        <TBODY>
        <TR>
          <TD class=3D"r data top_stacked_value" =
noWrap>-0.04176</TD></TR>
        <TR>
          <TD=20
class=3D"r data =
bottom_stacked_value">0.7711</TD></TR></TBODY></TABLE></TD>
    <TD class=3D"r stacked_cell data">
      <TABLE cellSpacing=3D0 cellPadding=3D5 width=3D"100%" border=3D0>
        <TBODY>
        <TR>
          <TD class=3D"r data top_stacked_value" =
noWrap>-0.33876</TD></TR>
        <TR>
          <TD=20
class=3D"r data =
bottom_stacked_value">0.0150</TD></TR></TBODY></TABLE></TD>
    <TD class=3D"r stacked_cell data">
      <TABLE cellSpacing=3D0 cellPadding=3D5 width=3D"100%" border=3D0>
        <TBODY>
        <TR>
          <TD class=3D"r data top_stacked_value">0.04910</TD></TR>
        <TR>
          <TD=20
  class=3D"r data =
bottom_stacked_value">0.7323</TD></TR></TBODY></TABLE></TD></TR>
  <TR>
    <TH class=3D"l rowheader" scope=3Drow>Q18</TH>
    <TD class=3D"r stacked_cell data">
      <TABLE cellSpacing=3D0 cellPadding=3D5 width=3D"100%" border=3D0>
        <TBODY>
        <TR>
          <TD class=3D"r data top_stacked_value">0.13595</TD></TR>
        <TR>
          <TD=20
class=3D"r data =
bottom_stacked_value">0.3415</TD></TR></TBODY></TABLE></TD>
    <TD class=3D"r stacked_cell data">
      <TABLE cellSpacing=3D0 cellPadding=3D5 width=3D"100%" border=3D0>
        <TBODY>
        <TR>
          <TD class=3D"r data top_stacked_value">0.03227</TD></TR>
        <TR>
          <TD=20
class=3D"r data =
bottom_stacked_value">0.8222</TD></TR></TBODY></TABLE></TD>
    <TD class=3D"r stacked_cell data">
      <TABLE cellSpacing=3D0 cellPadding=3D5 width=3D"100%" border=3D0>
        <TBODY>
        <TR>
          <TD class=3D"r data top_stacked_value" =
noWrap>-0.01362</TD></TR>
        <TR>
          <TD=20
class=3D"r data =
bottom_stacked_value">0.9244</TD></TR></TBODY></TABLE></TD>
    <TD class=3D"r stacked_cell data">
      <TABLE cellSpacing=3D0 cellPadding=3D5 width=3D"100%" border=3D0>
        <TBODY>
        <TR>
          <TD class=3D"r data top_stacked_value">0.21793</TD></TR>
        <TR>
          <TD=20
class=3D"r data =
bottom_stacked_value">0.1245</TD></TR></TBODY></TABLE></TD>
    <TD class=3D"r stacked_cell data">
      <TABLE cellSpacing=3D0 cellPadding=3D5 width=3D"100%" border=3D0>
        <TBODY>
        <TR>
          <TD class=3D"r data top_stacked_value">0.06827</TD></TR>
        <TR>
          <TD=20
class=3D"r data =
bottom_stacked_value">0.6341</TD></TR></TBODY></TABLE></TD>
    <TD class=3D"r stacked_cell data">
      <TABLE cellSpacing=3D0 cellPadding=3D5 width=3D"100%" border=3D0>
        <TBODY>
        <TR>
          <TD class=3D"r data top_stacked_value">0.08452</TD></TR>
        <TR>
          <TD=20
class=3D"r data =
bottom_stacked_value">0.5554</TD></TR></TBODY></TABLE></TD>
    <TD class=3D"r stacked_cell data">
      <TABLE cellSpacing=3D0 cellPadding=3D5 width=3D"100%" border=3D0>
        <TBODY>
        <TR>
          <TD class=3D"r data top_stacked_value">0.13637</TD></TR>
        <TR>
          <TD=20
class=3D"r data =
bottom_stacked_value">0.3400</TD></TR></TBODY></TABLE></TD>
    <TD class=3D"r stacked_cell data">
      <TABLE cellSpacing=3D0 cellPadding=3D5 width=3D"100%" border=3D0>
        <TBODY>
        <TR>
          <TD class=3D"r data top_stacked_value">0.05238</TD></TR>
        <TR>
          <TD=20
class=3D"r data =
bottom_stacked_value">0.7151</TD></TR></TBODY></TABLE></TD>
    <TD class=3D"r stacked_cell data">
      <TABLE cellSpacing=3D0 cellPadding=3D5 width=3D"100%" border=3D0>
        <TBODY>
        <TR>
          <TD class=3D"r data top_stacked_value" =
noWrap>-0.10216</TD></TR>
        <TR>
          <TD=20
class=3D"r data =
bottom_stacked_value">0.4756</TD></TR></TBODY></TABLE></TD>
    <TD class=3D"r stacked_cell data">
      <TABLE cellSpacing=3D0 cellPadding=3D5 width=3D"100%" border=3D0>
        <TBODY>
        <TR>
          <TD class=3D"r data top_stacked_value" =
noWrap>-0.08452</TD></TR>
        <TR>
          <TD=20
class=3D"r data =
bottom_stacked_value">0.5554</TD></TR></TBODY></TABLE></TD>
    <TD class=3D"r stacked_cell data">
      <TABLE cellSpacing=3D0 cellPadding=3D5 width=3D"100%" border=3D0>
        <TBODY>
        <TR>
          <TD class=3D"r data top_stacked_value">0.07377</TD></TR>
        <TR>
          <TD=20
class=3D"r data =
bottom_stacked_value">0.6069</TD></TR></TBODY></TABLE></TD>
    <TD class=3D"r stacked_cell data">
      <TABLE cellSpacing=3D0 cellPadding=3D5 width=3D"100%" border=3D0>
        <TBODY>
        <TR>
          <TD class=3D"r data top_stacked_value">0.07043</TD></TR>
        <TR>
          <TD=20
class=3D"r data =
bottom_stacked_value">0.6233</TD></TR></TBODY></TABLE></TD>
    <TD class=3D"r stacked_cell data">
      <TABLE cellSpacing=3D0 cellPadding=3D5 width=3D"100%" border=3D0>
        <TBODY>
        <TR>
          <TD class=3D"r data top_stacked_value">0.02101</TD></TR>
        <TR>
          <TD=20
class=3D"r data =
bottom_stacked_value">0.8837</TD></TR></TBODY></TABLE></TD>
    <TD class=3D"r stacked_cell data">
      <TABLE cellSpacing=3D0 cellPadding=3D5 width=3D"100%" border=3D0>
        <TBODY>
        <TR>
          <TD class=3D"r data top_stacked_value">0.15755</TD></TR>
        <TR>
          <TD=20
class=3D"r data =
bottom_stacked_value">0.2695</TD></TR></TBODY></TABLE></TD>
    <TD class=3D"r stacked_cell data">
      <TABLE cellSpacing=3D0 cellPadding=3D5 width=3D"100%" border=3D0>
        <TBODY>
        <TR>
          <TD class=3D"r data top_stacked_value">0.03984</TD></TR>
        <TR>
          <TD=20
class=3D"r data =
bottom_stacked_value">0.7813</TD></TR></TBODY></TABLE></TD>
    <TD class=3D"r stacked_cell data">
      <TABLE cellSpacing=3D0 cellPadding=3D5 width=3D"100%" border=3D0>
        <TBODY>
        <TR>
          <TD class=3D"r data top_stacked_value" =
noWrap>-0.03622</TD></TR>
        <TR>
          <TD=20
class=3D"r data =
bottom_stacked_value">0.8008</TD></TR></TBODY></TABLE></TD>
    <TD class=3D"r stacked_cell data">
      <TABLE cellSpacing=3D0 cellPadding=3D5 width=3D"100%" border=3D0>
        <TBODY>
        <TR>
          <TD class=3D"r data top_stacked_value" =
noWrap>-0.07733</TD></TR>
        <TR>
          <TD=20
class=3D"r data =
bottom_stacked_value">0.5896</TD></TR></TBODY></TABLE></TD>
    <TD class=3D"r stacked_cell data">
      <TABLE cellSpacing=3D0 cellPadding=3D5 width=3D"100%" border=3D0>
        <TBODY>
        <TR>
          <TD class=3D"r data top_stacked_value">1.00000</TD></TR>
        <TR>
          <TD=20
class=3D"r data =
bottom_stacked_value">&nbsp;</TD></TR></TBODY></TABLE></TD>
    <TD class=3D"r stacked_cell data">
      <TABLE cellSpacing=3D0 cellPadding=3D5 width=3D"100%" border=3D0>
        <TBODY>
        <TR>
          <TD class=3D"r data top_stacked_value" =
noWrap>-0.13525</TD></TR>
        <TR>
          <TD=20
class=3D"r data =
bottom_stacked_value">0.3440</TD></TR></TBODY></TABLE></TD>
    <TD class=3D"r stacked_cell data">
      <TABLE cellSpacing=3D0 cellPadding=3D5 width=3D"100%" border=3D0>
        <TBODY>
        <TR>
          <TD class=3D"r data top_stacked_value" =
noWrap>-0.05230</TD></TR>
        <TR>
          <TD=20
class=3D"r data =
bottom_stacked_value">0.7155</TD></TR></TBODY></TABLE></TD>
    <TD class=3D"r stacked_cell data">
      <TABLE cellSpacing=3D0 cellPadding=3D5 width=3D"100%" border=3D0>
        <TBODY>
        <TR>
          <TD class=3D"r data top_stacked_value">0.20107</TD></TR>
        <TR>
          <TD=20
class=3D"r data =
bottom_stacked_value">0.1571</TD></TR></TBODY></TABLE></TD>
    <TD class=3D"r stacked_cell data">
      <TABLE cellSpacing=3D0 cellPadding=3D5 width=3D"100%" border=3D0>
        <TBODY>
        <TR>
          <TD class=3D"r data top_stacked_value">.</TD></TR>
        <TR>
          <TD class=3D"r data =
bottom_stacked_value">.</TD></TR></TBODY></TABLE></TD>
    <TD class=3D"r stacked_cell data">
      <TABLE cellSpacing=3D0 cellPadding=3D5 width=3D"100%" border=3D0>
        <TBODY>
        <TR>
          <TD class=3D"r data top_stacked_value">.</TD></TR>
        <TR>
          <TD class=3D"r data =
bottom_stacked_value">.</TD></TR></TBODY></TABLE></TD>
    <TD class=3D"r stacked_cell data">
      <TABLE cellSpacing=3D0 cellPadding=3D5 width=3D"100%" border=3D0>
        <TBODY>
        <TR>
          <TD class=3D"r data top_stacked_value" =
noWrap>-0.02344</TD></TR>
        <TR>
          <TD=20
class=3D"r data =
bottom_stacked_value">0.8703</TD></TR></TBODY></TABLE></TD>
    <TD class=3D"r stacked_cell data">
      <TABLE cellSpacing=3D0 cellPadding=3D5 width=3D"100%" border=3D0>
        <TBODY>
        <TR>
          <TD class=3D"r data top_stacked_value">.</TD></TR>
        <TR>
          <TD class=3D"r data =
bottom_stacked_value">.</TD></TR></TBODY></TABLE></TD>
    <TD class=3D"r stacked_cell data">
      <TABLE cellSpacing=3D0 cellPadding=3D5 width=3D"100%" border=3D0>
        <TBODY>
        <TR>
          <TD class=3D"r data top_stacked_value" =
noWrap>-0.07733</TD></TR>
        <TR>
          <TD=20
class=3D"r data =
bottom_stacked_value">0.5896</TD></TR></TBODY></TABLE></TD>
    <TD class=3D"r stacked_cell data">
      <TABLE cellSpacing=3D0 cellPadding=3D5 width=3D"100%" border=3D0>
        <TBODY>
        <TR>
          <TD class=3D"r data top_stacked_value">0.11832</TD></TR>
        <TR>
          <TD=20
class=3D"r data =
bottom_stacked_value">0.4083</TD></TR></TBODY></TABLE></TD>
    <TD class=3D"r stacked_cell data">
      <TABLE cellSpacing=3D0 cellPadding=3D5 width=3D"100%" border=3D0>
        <TBODY>
        <TR>
          <TD class=3D"r data top_stacked_value">0.10287</TD></TR>
        <TR>
          <TD=20
class=3D"r data =
bottom_stacked_value">0.4726</TD></TR></TBODY></TABLE></TD>
    <TD class=3D"r stacked_cell data">
      <TABLE cellSpacing=3D0 cellPadding=3D5 width=3D"100%" border=3D0>
        <TBODY>
        <TR>
          <TD class=3D"r data top_stacked_value">0.19956</TD></TR>
        <TR>
          <TD=20
class=3D"r data =
bottom_stacked_value">0.1603</TD></TR></TBODY></TABLE></TD>
    <TD class=3D"r stacked_cell data">
      <TABLE cellSpacing=3D0 cellPadding=3D5 width=3D"100%" border=3D0>
        <TBODY>
        <TR>
          <TD class=3D"r data top_stacked_value">0.39748</TD></TR>
        <TR>
          <TD=20
  class=3D"r data =
bottom_stacked_value">0.0039</TD></TR></TBODY></TABLE></TD></TR>
  <TR>
    <TH class=3D"l rowheader" scope=3Drow>Q19</TH>
    <TD class=3D"r stacked_cell data">
      <TABLE cellSpacing=3D0 cellPadding=3D5 width=3D"100%" border=3D0>
        <TBODY>
        <TR>
          <TD class=3D"r data top_stacked_value">0.04237</TD></TR>
        <TR>
          <TD=20
class=3D"r data =
bottom_stacked_value">0.7679</TD></TR></TBODY></TABLE></TD>
    <TD class=3D"r stacked_cell data">
      <TABLE cellSpacing=3D0 cellPadding=3D5 width=3D"100%" border=3D0>
        <TBODY>
        <TR>
          <TD class=3D"r data top_stacked_value" =
noWrap>-0.03471</TD></TR>
        <TR>
          <TD=20
class=3D"r data =
bottom_stacked_value">0.8089</TD></TR></TBODY></TABLE></TD>
    <TD class=3D"r stacked_cell data">
      <TABLE cellSpacing=3D0 cellPadding=3D5 width=3D"100%" border=3D0>
        <TBODY>
        <TR>
          <TD class=3D"r data top_stacked_value">0.11430</TD></TR>
        <TR>
          <TD=20
class=3D"r data =
bottom_stacked_value">0.4245</TD></TR></TBODY></TABLE></TD>
    <TD class=3D"r stacked_cell data">
      <TABLE cellSpacing=3D0 cellPadding=3D5 width=3D"100%" border=3D0>
        <TBODY>
        <TR>
          <TD class=3D"r data top_stacked_value">0.26377</TD></TR>
        <TR>
          <TD=20
class=3D"r data =
bottom_stacked_value">0.0614</TD></TR></TBODY></TABLE></TD>
    <TD class=3D"r stacked_cell data">
      <TABLE cellSpacing=3D0 cellPadding=3D5 width=3D"100%" border=3D0>
        <TBODY>
        <TR>
          <TD class=3D"r data top_stacked_value" =
noWrap>-0.05424</TD></TR>
        <TR>
          <TD=20
class=3D"r data =
bottom_stacked_value">0.7054</TD></TR></TBODY></TABLE></TD>
    <TD class=3D"r stacked_cell data">
      <TABLE cellSpacing=3D0 cellPadding=3D5 width=3D"100%" border=3D0>
        <TBODY>
        <TR>
          <TD class=3D"r data top_stacked_value">0.10911</TD></TR>
        <TR>
          <TD=20
class=3D"r data =
bottom_stacked_value">0.4460</TD></TR></TBODY></TABLE></TD>
    <TD class=3D"r stacked_cell data">
      <TABLE cellSpacing=3D0 cellPadding=3D5 width=3D"100%" border=3D0>
        <TBODY>
        <TR>
          <TD class=3D"r data top_stacked_value">0.13041</TD></TR>
        <TR>
          <TD=20
class=3D"r data =
bottom_stacked_value">0.3617</TD></TR></TBODY></TABLE></TD>
    <TD class=3D"r stacked_cell data">
      <TABLE cellSpacing=3D0 cellPadding=3D5 width=3D"100%" border=3D0>
        <TBODY>
        <TR>
          <TD class=3D"r data top_stacked_value">0.34427</TD></TR>
        <TR>
          <TD=20
class=3D"r data =
bottom_stacked_value">0.0134</TD></TR></TBODY></TABLE></TD>
    <TD class=3D"r stacked_cell data">
      <TABLE cellSpacing=3D0 cellPadding=3D5 width=3D"100%" border=3D0>
        <TBODY>
        <TR>
          <TD class=3D"r data top_stacked_value">0.18464</TD></TR>
        <TR>
          <TD=20
class=3D"r data =
bottom_stacked_value">0.1946</TD></TR></TBODY></TABLE></TD>
    <TD class=3D"r stacked_cell data">
      <TABLE cellSpacing=3D0 cellPadding=3D5 width=3D"100%" border=3D0>
        <TBODY>
        <TR>
          <TD class=3D"r data top_stacked_value">0.21822</TD></TR>
        <TR>
          <TD=20
class=3D"r data =
bottom_stacked_value">0.1240</TD></TR></TBODY></TABLE></TD>
    <TD class=3D"r stacked_cell data">
      <TABLE cellSpacing=3D0 cellPadding=3D5 width=3D"100%" border=3D0>
        <TBODY>
        <TR>
          <TD class=3D"r data top_stacked_value">0.19048</TD></TR>
        <TR>
          <TD=20
class=3D"r data =
bottom_stacked_value">0.1806</TD></TR></TBODY></TABLE></TD>
    <TD class=3D"r stacked_cell data">
      <TABLE cellSpacing=3D0 cellPadding=3D5 width=3D"100%" border=3D0>
        <TBODY>
        <TR>
          <TD class=3D"r data top_stacked_value" =
noWrap>-0.02425</TD></TR>
        <TR>
          <TD=20
class=3D"r data =
bottom_stacked_value">0.8659</TD></TR></TBODY></TABLE></TD>
    <TD class=3D"r stacked_cell data">
      <TABLE cellSpacing=3D0 cellPadding=3D5 width=3D"100%" border=3D0>
        <TBODY>
        <TR>
          <TD class=3D"r data top_stacked_value">0.05424</TD></TR>
        <TR>
          <TD=20
class=3D"r data =
bottom_stacked_value">0.7054</TD></TR></TBODY></TABLE></TD>
    <TD class=3D"r stacked_cell data">
      <TABLE cellSpacing=3D0 cellPadding=3D5 width=3D"100%" border=3D0>
        <TBODY>
        <TR>
          <TD class=3D"r data top_stacked_value" =
noWrap>-0.05424</TD></TR>
        <TR>
          <TD=20
class=3D"r data =
bottom_stacked_value">0.7054</TD></TR></TBODY></TABLE></TD>
    <TD class=3D"r stacked_cell data">
      <TABLE cellSpacing=3D0 cellPadding=3D5 width=3D"100%" border=3D0>
        <TBODY>
        <TR>
          <TD class=3D"r data top_stacked_value">0.10287</TD></TR>
        <TR>
          <TD=20
class=3D"r data =
bottom_stacked_value">0.4726</TD></TR></TBODY></TABLE></TD>
    <TD class=3D"r stacked_cell data">
      <TABLE cellSpacing=3D0 cellPadding=3D5 width=3D"100%" border=3D0>
        <TBODY>
        <TR>
          <TD class=3D"r data top_stacked_value">0.17146</TD></TR>
        <TR>
          <TD=20
class=3D"r data =
bottom_stacked_value">0.2290</TD></TR></TBODY></TABLE></TD>
    <TD class=3D"r stacked_cell data">
      <TABLE cellSpacing=3D0 cellPadding=3D5 width=3D"100%" border=3D0>
        <TBODY>
        <TR>
          <TD class=3D"r data top_stacked_value">0.22463</TD></TR>
        <TR>
          <TD=20
class=3D"r data =
bottom_stacked_value">0.1130</TD></TR></TBODY></TABLE></TD>
    <TD class=3D"r stacked_cell data">
      <TABLE cellSpacing=3D0 cellPadding=3D5 width=3D"100%" border=3D0>
        <TBODY>
        <TR>
          <TD class=3D"r data top_stacked_value" =
noWrap>-0.13525</TD></TR>
        <TR>
          <TD=20
class=3D"r data =
bottom_stacked_value">0.3440</TD></TR></TBODY></TABLE></TD>
    <TD class=3D"r stacked_cell data">
      <TABLE cellSpacing=3D0 cellPadding=3D5 width=3D"100%" border=3D0>
        <TBODY>
        <TR>
          <TD class=3D"r data top_stacked_value">1.00000</TD></TR>
        <TR>
          <TD=20
class=3D"r data =
bottom_stacked_value">&nbsp;</TD></TR></TBODY></TABLE></TD>
    <TD class=3D"r stacked_cell data">
      <TABLE cellSpacing=3D0 cellPadding=3D5 width=3D"100%" border=3D0>
        <TBODY>
        <TR>
          <TD class=3D"r data top_stacked_value">0.05627</TD></TR>
        <TR>
          <TD=20
class=3D"r data =
bottom_stacked_value">0.6949</TD></TR></TBODY></TABLE></TD>
    <TD class=3D"r stacked_cell data">
      <TABLE cellSpacing=3D0 cellPadding=3D5 width=3D"100%" border=3D0>
        <TBODY>
        <TR>
          <TD class=3D"r data top_stacked_value" =
noWrap>-0.12662</TD></TR>
        <TR>
          <TD=20
class=3D"r data =
bottom_stacked_value">0.3759</TD></TR></TBODY></TABLE></TD>
    <TD class=3D"r stacked_cell data">
      <TABLE cellSpacing=3D0 cellPadding=3D5 width=3D"100%" border=3D0>
        <TBODY>
        <TR>
          <TD class=3D"r data top_stacked_value">.</TD></TR>
        <TR>
          <TD class=3D"r data =
bottom_stacked_value">.</TD></TR></TBODY></TABLE></TD>
    <TD class=3D"r stacked_cell data">
      <TABLE cellSpacing=3D0 cellPadding=3D5 width=3D"100%" border=3D0>
        <TBODY>
        <TR>
          <TD class=3D"r data top_stacked_value">.</TD></TR>
        <TR>
          <TD class=3D"r data =
bottom_stacked_value">.</TD></TR></TBODY></TABLE></TD>
    <TD class=3D"r stacked_cell data">
      <TABLE cellSpacing=3D0 cellPadding=3D5 width=3D"100%" border=3D0>
        <TBODY>
        <TR>
          <TD class=3D"r data top_stacked_value">0.14525</TD></TR>
        <TR>
          <TD=20
class=3D"r data =
bottom_stacked_value">0.3091</TD></TR></TBODY></TABLE></TD>
    <TD class=3D"r stacked_cell data">
      <TABLE cellSpacing=3D0 cellPadding=3D5 width=3D"100%" border=3D0>
        <TBODY>
        <TR>
          <TD class=3D"r data top_stacked_value">.</TD></TR>
        <TR>
          <TD class=3D"r data =
bottom_stacked_value">.</TD></TR></TBODY></TABLE></TD>
    <TD class=3D"r stacked_cell data">
      <TABLE cellSpacing=3D0 cellPadding=3D5 width=3D"100%" border=3D0>
        <TBODY>
        <TR>
          <TD class=3D"r data top_stacked_value" =
noWrap>-0.05824</TD></TR>
        <TR>
          <TD=20
class=3D"r data =
bottom_stacked_value">0.6848</TD></TR></TBODY></TABLE></TD>
    <TD class=3D"r stacked_cell data">
      <TABLE cellSpacing=3D0 cellPadding=3D5 width=3D"100%" border=3D0>
        <TBODY>
        <TR>
          <TD class=3D"r data top_stacked_value" =
noWrap>-0.06547</TD></TR>
        <TR>
          <TD=20
class=3D"r data =
bottom_stacked_value">0.6481</TD></TR></TBODY></TABLE></TD>
    <TD class=3D"r stacked_cell data">
      <TABLE cellSpacing=3D0 cellPadding=3D5 width=3D"100%" border=3D0>
        <TBODY>
        <TR>
          <TD class=3D"r data top_stacked_value">0.15272</TD></TR>
        <TR>
          <TD=20
class=3D"r data =
bottom_stacked_value">0.2847</TD></TR></TBODY></TABLE></TD>
    <TD class=3D"r stacked_cell data">
      <TABLE cellSpacing=3D0 cellPadding=3D5 width=3D"100%" border=3D0>
        <TBODY>
        <TR>
          <TD class=3D"r data top_stacked_value">0.05424</TD></TR>
        <TR>
          <TD=20
class=3D"r data =
bottom_stacked_value">0.7054</TD></TR></TBODY></TABLE></TD>
    <TD class=3D"r stacked_cell data">
      <TABLE cellSpacing=3D0 cellPadding=3D5 width=3D"100%" border=3D0>
        <TBODY>
        <TR>
          <TD class=3D"r data top_stacked_value" =
noWrap>-0.11607</TD></TR>
        <TR>
          <TD=20
  class=3D"r data =
bottom_stacked_value">0.4173</TD></TR></TBODY></TABLE></TD></TR>
  <TR>
    <TH class=3D"l rowheader" scope=3Drow>Q20</TH>
    <TD class=3D"r stacked_cell data">
      <TABLE cellSpacing=3D0 cellPadding=3D5 width=3D"100%" border=3D0>
        <TBODY>
        <TR>
          <TD class=3D"r data top_stacked_value">0.28606</TD></TR>
        <TR>
          <TD=20
class=3D"r data =
bottom_stacked_value">0.0418</TD></TR></TBODY></TABLE></TD>
    <TD class=3D"r stacked_cell data">
      <TABLE cellSpacing=3D0 cellPadding=3D5 width=3D"100%" border=3D0>
        <TBODY>
        <TR>
          <TD class=3D"r data top_stacked_value" =
noWrap>-0.00328</TD></TR>
        <TR>
          <TD=20
class=3D"r data =
bottom_stacked_value">0.9818</TD></TR></TBODY></TABLE></TD>
    <TD class=3D"r stacked_cell data">
      <TABLE cellSpacing=3D0 cellPadding=3D5 width=3D"100%" border=3D0>
        <TBODY>
        <TR>
          <TD class=3D"r data top_stacked_value">0.51946</TD></TR>
        <TR>
          <TD=20
    class=3D"r data =
bottom_stacked_value">&lt;.0001</TD></TR></TBODY></TABLE></TD>
    <TD class=3D"r stacked_cell data">
      <TABLE cellSpacing=3D0 cellPadding=3D5 width=3D"100%" border=3D0>
        <TBODY>
        <TR>
          <TD class=3D"r data top_stacked_value">0.30752</TD></TR>
        <TR>
          <TD=20
class=3D"r data =
bottom_stacked_value">0.0281</TD></TR></TBODY></TABLE></TD>
    <TD class=3D"r stacked_cell data">
      <TABLE cellSpacing=3D0 cellPadding=3D5 width=3D"100%" border=3D0>
        <TBODY>
        <TR>
          <TD class=3D"r data top_stacked_value">0.14741</TD></TR>
        <TR>
          <TD=20
class=3D"r data =
bottom_stacked_value">0.3020</TD></TR></TBODY></TABLE></TD>
    <TD class=3D"r stacked_cell data">
      <TABLE cellSpacing=3D0 cellPadding=3D5 width=3D"100%" border=3D0>
        <TBODY>
        <TR>
          <TD class=3D"r data top_stacked_value">0.20628</TD></TR>
        <TR>
          <TD=20
class=3D"r data =
bottom_stacked_value">0.1464</TD></TR></TBODY></TABLE></TD>
    <TD class=3D"r stacked_cell data">
      <TABLE cellSpacing=3D0 cellPadding=3D5 width=3D"100%" border=3D0>
        <TBODY>
        <TR>
          <TD class=3D"r data top_stacked_value">0.11711</TD></TR>
        <TR>
          <TD=20
class=3D"r data =
bottom_stacked_value">0.4131</TD></TR></TBODY></TABLE></TD>
    <TD class=3D"r stacked_cell data">
      <TABLE cellSpacing=3D0 cellPadding=3D5 width=3D"100%" border=3D0>
        <TBODY>
        <TR>
          <TD class=3D"r data top_stacked_value">0.20049</TD></TR>
        <TR>
          <TD=20
class=3D"r data =
bottom_stacked_value">0.1583</TD></TR></TBODY></TABLE></TD>
    <TD class=3D"r stacked_cell data">
      <TABLE cellSpacing=3D0 cellPadding=3D5 width=3D"100%" border=3D0>
        <TBODY>
        <TR>
          <TD class=3D"r data top_stacked_value">0.11636</TD></TR>
        <TR>
          <TD=20
class=3D"r data =
bottom_stacked_value">0.4161</TD></TR></TBODY></TABLE></TD>
    <TD class=3D"r stacked_cell data">
      <TABLE cellSpacing=3D0 cellPadding=3D5 width=3D"100%" border=3D0>
        <TBODY>
        <TR>
          <TD class=3D"r data top_stacked_value">0.10314</TD></TR>
        <TR>
          <TD=20
class=3D"r data =
bottom_stacked_value">0.4714</TD></TR></TBODY></TABLE></TD>
    <TD class=3D"r stacked_cell data">
      <TABLE cellSpacing=3D0 cellPadding=3D5 width=3D"100%" border=3D0>
        <TBODY>
        <TR>
          <TD class=3D"r data top_stacked_value">0.05627</TD></TR>
        <TR>
          <TD=20
class=3D"r data =
bottom_stacked_value">0.6949</TD></TR></TBODY></TABLE></TD>
    <TD class=3D"r stacked_cell data">
      <TABLE cellSpacing=3D0 cellPadding=3D5 width=3D"100%" border=3D0>
        <TBODY>
        <TR>
          <TD class=3D"r data top_stacked_value">0.01719</TD></TR>
        <TR>
          <TD=20
class=3D"r data =
bottom_stacked_value">0.9047</TD></TR></TBODY></TABLE></TD>
    <TD class=3D"r stacked_cell data">
      <TABLE cellSpacing=3D0 cellPadding=3D5 width=3D"100%" border=3D0>
        <TBODY>
        <TR>
          <TD class=3D"r data top_stacked_value">0.17945</TD></TR>
        <TR>
          <TD=20
class=3D"r data =
bottom_stacked_value">0.2077</TD></TR></TBODY></TABLE></TD>
    <TD class=3D"r stacked_cell data">
      <TABLE cellSpacing=3D0 cellPadding=3D5 width=3D"100%" border=3D0>
        <TBODY>
        <TR>
          <TD class=3D"r data top_stacked_value">0.14741</TD></TR>
        <TR>
          <TD=20
class=3D"r data =
bottom_stacked_value">0.3020</TD></TR></TBODY></TABLE></TD>
    <TD class=3D"r stacked_cell data">
      <TABLE cellSpacing=3D0 cellPadding=3D5 width=3D"100%" border=3D0>
        <TBODY>
        <TR>
          <TD class=3D"r data top_stacked_value" =
noWrap>-0.07293</TD></TR>
        <TR>
          <TD=20
class=3D"r data =
bottom_stacked_value">0.6110</TD></TR></TBODY></TABLE></TD>
    <TD class=3D"r stacked_cell data">
      <TABLE cellSpacing=3D0 cellPadding=3D5 width=3D"100%" border=3D0>
        <TBODY>
        <TR>
          <TD class=3D"r data top_stacked_value" =
noWrap>-0.05894</TD></TR>
        <TR>
          <TD=20
class=3D"r data =
bottom_stacked_value">0.6812</TD></TR></TBODY></TABLE></TD>
    <TD class=3D"r stacked_cell data">
      <TABLE cellSpacing=3D0 cellPadding=3D5 width=3D"100%" border=3D0>
        <TBODY>
        <TR>
          <TD class=3D"r data top_stacked_value" =
noWrap>-0.12583</TD></TR>
        <TR>
          <TD=20
class=3D"r data =
bottom_stacked_value">0.3789</TD></TR></TBODY></TABLE></TD>
    <TD class=3D"r stacked_cell data">
      <TABLE cellSpacing=3D0 cellPadding=3D5 width=3D"100%" border=3D0>
        <TBODY>
        <TR>
          <TD class=3D"r data top_stacked_value" =
noWrap>-0.05230</TD></TR>
        <TR>
          <TD=20
class=3D"r data =
bottom_stacked_value">0.7155</TD></TR></TBODY></TABLE></TD>
    <TD class=3D"r stacked_cell data">
      <TABLE cellSpacing=3D0 cellPadding=3D5 width=3D"100%" border=3D0>
        <TBODY>
        <TR>
          <TD class=3D"r data top_stacked_value">0.05627</TD></TR>
        <TR>
          <TD=20
class=3D"r data =
bottom_stacked_value">0.6949</TD></TR></TBODY></TABLE></TD>
    <TD class=3D"r stacked_cell data">
      <TABLE cellSpacing=3D0 cellPadding=3D5 width=3D"100%" border=3D0>
        <TBODY>
        <TR>
          <TD class=3D"r data top_stacked_value">1.00000</TD></TR>
        <TR>
          <TD=20
class=3D"r data =
bottom_stacked_value">&nbsp;</TD></TR></TBODY></TABLE></TD>
    <TD class=3D"r stacked_cell data">
      <TABLE cellSpacing=3D0 cellPadding=3D5 width=3D"100%" border=3D0>
        <TBODY>
        <TR>
          <TD class=3D"r data top_stacked_value" =
noWrap>-0.06284</TD></TR>
        <TR>
          <TD=20
class=3D"r data =
bottom_stacked_value">0.6613</TD></TR></TBODY></TABLE></TD>
    <TD class=3D"r stacked_cell data">
      <TABLE cellSpacing=3D0 cellPadding=3D5 width=3D"100%" border=3D0>
        <TBODY>
        <TR>
          <TD class=3D"r data top_stacked_value">.</TD></TR>
        <TR>
          <TD class=3D"r data =
bottom_stacked_value">.</TD></TR></TBODY></TABLE></TD>
    <TD class=3D"r stacked_cell data">
      <TABLE cellSpacing=3D0 cellPadding=3D5 width=3D"100%" border=3D0>
        <TBODY>
        <TR>
          <TD class=3D"r data top_stacked_value">.</TD></TR>
        <TR>
          <TD class=3D"r data =
bottom_stacked_value">.</TD></TR></TBODY></TABLE></TD>
    <TD class=3D"r stacked_cell data">
      <TABLE cellSpacing=3D0 cellPadding=3D5 width=3D"100%" border=3D0>
        <TBODY>
        <TR>
          <TD class=3D"r data top_stacked_value">0.14017</TD></TR>
        <TR>
          <TD=20
class=3D"r data =
bottom_stacked_value">0.3266</TD></TR></TBODY></TABLE></TD>
    <TD class=3D"r stacked_cell data">
      <TABLE cellSpacing=3D0 cellPadding=3D5 width=3D"100%" border=3D0>
        <TBODY>
        <TR>
          <TD class=3D"r data top_stacked_value">.</TD></TR>
        <TR>
          <TD class=3D"r data =
bottom_stacked_value">.</TD></TR></TBODY></TABLE></TD>
    <TD class=3D"r stacked_cell data">
      <TABLE cellSpacing=3D0 cellPadding=3D5 width=3D"100%" border=3D0>
        <TBODY>
        <TR>
          <TD class=3D"r data top_stacked_value" =
noWrap>-0.12583</TD></TR>
        <TR>
          <TD=20
class=3D"r data =
bottom_stacked_value">0.3789</TD></TR></TBODY></TABLE></TD>
    <TD class=3D"r stacked_cell data">
      <TABLE cellSpacing=3D0 cellPadding=3D5 width=3D"100%" border=3D0>
        <TBODY>
        <TR>
          <TD class=3D"r data top_stacked_value" =
noWrap>-0.04126</TD></TR>
        <TR>
          <TD=20
class=3D"r data =
bottom_stacked_value">0.7738</TD></TR></TBODY></TABLE></TD>
    <TD class=3D"r stacked_cell data">
      <TABLE cellSpacing=3D0 cellPadding=3D5 width=3D"100%" border=3D0>
        <TBODY>
        <TR>
          <TD class=3D"r data top_stacked_value" =
noWrap>-0.02825</TD></TR>
        <TR>
          <TD=20
class=3D"r data =
bottom_stacked_value">0.8440</TD></TR></TBODY></TABLE></TD>
    <TD class=3D"r stacked_cell data">
      <TABLE cellSpacing=3D0 cellPadding=3D5 width=3D"100%" border=3D0>
        <TBODY>
        <TR>
          <TD class=3D"r data top_stacked_value">0.01602</TD></TR>
        <TR>
          <TD=20
class=3D"r data =
bottom_stacked_value">0.9111</TD></TR></TBODY></TABLE></TD>
    <TD class=3D"r stacked_cell data">
      <TABLE cellSpacing=3D0 cellPadding=3D5 width=3D"100%" border=3D0>
        <TBODY>
        <TR>
          <TD class=3D"r data top_stacked_value" =
noWrap>-0.18768</TD></TR>
        <TR>
          <TD=20
  class=3D"r data =
bottom_stacked_value">0.1872</TD></TR></TBODY></TABLE></TD></TR>
  <TR>
    <TH class=3D"l rowheader" scope=3Drow>Q21</TH>
    <TD class=3D"r stacked_cell data">
      <TABLE cellSpacing=3D0 cellPadding=3D5 width=3D"100%" border=3D0>
        <TBODY>
        <TR>
          <TD class=3D"r data top_stacked_value" =
noWrap>-0.17864</TD></TR>
        <TR>
          <TD=20
class=3D"r data =
bottom_stacked_value">0.2098</TD></TR></TBODY></TABLE></TD>
    <TD class=3D"r stacked_cell data">
      <TABLE cellSpacing=3D0 cellPadding=3D5 width=3D"100%" border=3D0>
        <TBODY>
        <TR>
          <TD class=3D"r data top_stacked_value">0.03877</TD></TR>
        <TR>
          <TD=20
class=3D"r data =
bottom_stacked_value">0.7871</TD></TR></TBODY></TABLE></TD>
    <TD class=3D"r stacked_cell data">
      <TABLE cellSpacing=3D0 cellPadding=3D5 width=3D"100%" border=3D0>
        <TBODY>
        <TR>
          <TD class=3D"r data top_stacked_value" =
noWrap>-0.17534</TD></TR>
        <TR>
          <TD=20
class=3D"r data =
bottom_stacked_value">0.2184</TD></TR></TBODY></TABLE></TD>
    <TD class=3D"r stacked_cell data">
      <TABLE cellSpacing=3D0 cellPadding=3D5 width=3D"100%" border=3D0>
        <TBODY>
        <TR>
          <TD class=3D"r data top_stacked_value">0.18236</TD></TR>
        <TR>
          <TD=20
class=3D"r data =
bottom_stacked_value">0.2003</TD></TR></TBODY></TABLE></TD>
    <TD class=3D"r stacked_cell data">
      <TABLE cellSpacing=3D0 cellPadding=3D5 width=3D"100%" border=3D0>
        <TBODY>
        <TR>
          <TD class=3D"r data top_stacked_value">0.09735</TD></TR>
        <TR>
          <TD=20
class=3D"r data =
bottom_stacked_value">0.4968</TD></TR></TBODY></TABLE></TD>
    <TD class=3D"r stacked_cell data">
      <TABLE cellSpacing=3D0 cellPadding=3D5 width=3D"100%" border=3D0>
        <TBODY>
        <TR>
          <TD class=3D"r data top_stacked_value">0.00000</TD></TR>
        <TR>
          <TD=20
class=3D"r data =
bottom_stacked_value">1.0000</TD></TR></TBODY></TABLE></TD>
    <TD class=3D"r stacked_cell data">
      <TABLE cellSpacing=3D0 cellPadding=3D5 width=3D"100%" border=3D0>
        <TBODY>
        <TR>
          <TD class=3D"r data top_stacked_value">0.11964</TD></TR>
        <TR>
          <TD=20
class=3D"r data =
bottom_stacked_value">0.4030</TD></TR></TBODY></TABLE></TD>
    <TD class=3D"r stacked_cell data">
      <TABLE cellSpacing=3D0 cellPadding=3D5 width=3D"100%" border=3D0>
        <TBODY>
        <TR>
          <TD class=3D"r data top_stacked_value">0.04904</TD></TR>
        <TR>
          <TD=20
class=3D"r data =
bottom_stacked_value">0.7325</TD></TR></TBODY></TABLE></TD>
    <TD class=3D"r stacked_cell data">
      <TABLE cellSpacing=3D0 cellPadding=3D5 width=3D"100%" border=3D0>
        <TBODY>
        <TR>
          <TD class=3D"r data top_stacked_value" =
noWrap>-0.18236</TD></TR>
        <TR>
          <TD=20
class=3D"r data =
bottom_stacked_value">0.2003</TD></TR></TBODY></TABLE></TD>
    <TD class=3D"r stacked_cell data">
      <TABLE cellSpacing=3D0 cellPadding=3D5 width=3D"100%" border=3D0>
        <TBODY>
        <TR>
          <TD class=3D"r data top_stacked_value">0.00000</TD></TR>
        <TR>
          <TD=20
class=3D"r data =
bottom_stacked_value">1.0000</TD></TR></TBODY></TABLE></TD>
    <TD class=3D"r stacked_cell data">
      <TABLE cellSpacing=3D0 cellPadding=3D5 width=3D"100%" border=3D0>
        <TBODY>
        <TR>
          <TD class=3D"r data top_stacked_value">0.08864</TD></TR>
        <TR>
          <TD=20
class=3D"r data =
bottom_stacked_value">0.5362</TD></TR></TBODY></TABLE></TD>
    <TD class=3D"r stacked_cell data">
      <TABLE cellSpacing=3D0 cellPadding=3D5 width=3D"100%" border=3D0>
        <TBODY>
        <TR>
          <TD class=3D"r data top_stacked_value">0.12572</TD></TR>
        <TR>
          <TD=20
class=3D"r data =
bottom_stacked_value">0.3794</TD></TR></TBODY></TABLE></TD>
    <TD class=3D"r stacked_cell data">
      <TABLE cellSpacing=3D0 cellPadding=3D5 width=3D"100%" border=3D0>
        <TBODY>
        <TR>
          <TD class=3D"r data top_stacked_value" =
noWrap>-0.18929</TD></TR>
        <TR>
          <TD=20
class=3D"r data =
bottom_stacked_value">0.1834</TD></TR></TBODY></TABLE></TD>
    <TD class=3D"r stacked_cell data">
      <TABLE cellSpacing=3D0 cellPadding=3D5 width=3D"100%" border=3D0>
        <TBODY>
        <TR>
          <TD class=3D"r data top_stacked_value">0.00541</TD></TR>
        <TR>
          <TD=20
class=3D"r data =
bottom_stacked_value">0.9700</TD></TR></TBODY></TABLE></TD>
    <TD class=3D"r stacked_cell data">
      <TABLE cellSpacing=3D0 cellPadding=3D5 width=3D"100%" border=3D0>
        <TBODY>
        <TR>
          <TD class=3D"r data top_stacked_value" =
noWrap>-0.01026</TD></TR>
        <TR>
          <TD=20
class=3D"r data =
bottom_stacked_value">0.9430</TD></TR></TBODY></TABLE></TD>
    <TD class=3D"r stacked_cell data">
      <TABLE cellSpacing=3D0 cellPadding=3D5 width=3D"100%" border=3D0>
        <TBODY>
        <TR>
          <TD class=3D"r data top_stacked_value">0.06217</TD></TR>
        <TR>
          <TD=20
class=3D"r data =
bottom_stacked_value">0.6647</TD></TR></TBODY></TABLE></TD>
    <TD class=3D"r stacked_cell data">
      <TABLE cellSpacing=3D0 cellPadding=3D5 width=3D"100%" border=3D0>
        <TBODY>
        <TR>
          <TD class=3D"r data top_stacked_value" =
noWrap>-0.09291</TD></TR>
        <TR>
          <TD=20
class=3D"r data =
bottom_stacked_value">0.5167</TD></TR></TBODY></TABLE></TD>
    <TD class=3D"r stacked_cell data">
      <TABLE cellSpacing=3D0 cellPadding=3D5 width=3D"100%" border=3D0>
        <TBODY>
        <TR>
          <TD class=3D"r data top_stacked_value">0.20107</TD></TR>
        <TR>
          <TD=20
class=3D"r data =
bottom_stacked_value">0.1571</TD></TR></TBODY></TABLE></TD>
    <TD class=3D"r stacked_cell data">
      <TABLE cellSpacing=3D0 cellPadding=3D5 width=3D"100%" border=3D0>
        <TBODY>
        <TR>
          <TD class=3D"r data top_stacked_value" =
noWrap>-0.12662</TD></TR>
        <TR>
          <TD=20
class=3D"r data =
bottom_stacked_value">0.3759</TD></TR></TBODY></TABLE></TD>
    <TD class=3D"r stacked_cell data">
      <TABLE cellSpacing=3D0 cellPadding=3D5 width=3D"100%" border=3D0>
        <TBODY>
        <TR>
          <TD class=3D"r data top_stacked_value" =
noWrap>-0.06284</TD></TR>
        <TR>
          <TD=20
class=3D"r data =
bottom_stacked_value">0.6613</TD></TR></TBODY></TABLE></TD>
    <TD class=3D"r stacked_cell data">
      <TABLE cellSpacing=3D0 cellPadding=3D5 width=3D"100%" border=3D0>
        <TBODY>
        <TR>
          <TD class=3D"r data top_stacked_value">1.00000</TD></TR>
        <TR>
          <TD=20
class=3D"r data =
bottom_stacked_value">&nbsp;</TD></TR></TBODY></TABLE></TD>
    <TD class=3D"r stacked_cell data">
      <TABLE cellSpacing=3D0 cellPadding=3D5 width=3D"100%" border=3D0>
        <TBODY>
        <TR>
          <TD class=3D"r data top_stacked_value">.</TD></TR>
        <TR>
          <TD class=3D"r data =
bottom_stacked_value">.</TD></TR></TBODY></TABLE></TD>
    <TD class=3D"r stacked_cell data">
      <TABLE cellSpacing=3D0 cellPadding=3D5 width=3D"100%" border=3D0>
        <TBODY>
        <TR>
          <TD class=3D"r data top_stacked_value">.</TD></TR>
        <TR>
          <TD class=3D"r data =
bottom_stacked_value">.</TD></TR></TBODY></TABLE></TD>
    <TD class=3D"r stacked_cell data">
      <TABLE cellSpacing=3D0 cellPadding=3D5 width=3D"100%" border=3D0>
        <TBODY>
        <TR>
          <TD class=3D"r data top_stacked_value" =
noWrap>-0.01448</TD></TR>
        <TR>
          <TD=20
class=3D"r data =
bottom_stacked_value">0.9196</TD></TR></TBODY></TABLE></TD>
    <TD class=3D"r stacked_cell data">
      <TABLE cellSpacing=3D0 cellPadding=3D5 width=3D"100%" border=3D0>
        <TBODY>
        <TR>
          <TD class=3D"r data top_stacked_value">.</TD></TR>
        <TR>
          <TD class=3D"r data =
bottom_stacked_value">.</TD></TR></TBODY></TABLE></TD>
    <TD class=3D"r stacked_cell data">
      <TABLE cellSpacing=3D0 cellPadding=3D5 width=3D"100%" border=3D0>
        <TBODY>
        <TR>
          <TD class=3D"r data top_stacked_value" =
noWrap>-0.20574</TD></TR>
        <TR>
          <TD=20
class=3D"r data =
bottom_stacked_value">0.1475</TD></TR></TBODY></TABLE></TD>
    <TD class=3D"r stacked_cell data">
      <TABLE cellSpacing=3D0 cellPadding=3D5 width=3D"100%" border=3D0>
        <TBODY>
        <TR>
          <TD class=3D"r data top_stacked_value" =
noWrap>-0.10445</TD></TR>
        <TR>
          <TD=20
class=3D"r data =
bottom_stacked_value">0.4658</TD></TR></TBODY></TABLE></TD>
    <TD class=3D"r stacked_cell data">
      <TABLE cellSpacing=3D0 cellPadding=3D5 width=3D"100%" border=3D0>
        <TBODY>
        <TR>
          <TD class=3D"r data top_stacked_value">0.06356</TD></TR>
        <TR>
          <TD=20
class=3D"r data =
bottom_stacked_value">0.6577</TD></TR></TBODY></TABLE></TD>
    <TD class=3D"r stacked_cell data">
      <TABLE cellSpacing=3D0 cellPadding=3D5 width=3D"100%" border=3D0>
        <TBODY>
        <TR>
          <TD class=3D"r data top_stacked_value" =
noWrap>-0.00541</TD></TR>
        <TR>
          <TD=20
class=3D"r data =
bottom_stacked_value">0.9700</TD></TR></TBODY></TABLE></TD>
    <TD class=3D"r stacked_cell data">
      <TABLE cellSpacing=3D0 cellPadding=3D5 width=3D"100%" border=3D0>
        <TBODY>
        <TR>
          <TD class=3D"r data top_stacked_value">0.06335</TD></TR>
        <TR>
          <TD=20
  class=3D"r data =
bottom_stacked_value">0.6587</TD></TR></TBODY></TABLE></TD></TR>
  <TR>
    <TH class=3D"l rowheader" scope=3Drow>Q22</TH>
    <TD class=3D"r stacked_cell data">
      <TABLE cellSpacing=3D0 cellPadding=3D5 width=3D"100%" border=3D0>
        <TBODY>
        <TR>
          <TD class=3D"r data top_stacked_value">.</TD></TR>
        <TR>
          <TD class=3D"r data =
bottom_stacked_value">.</TD></TR></TBODY></TABLE></TD>
    <TD class=3D"r stacked_cell data">
      <TABLE cellSpacing=3D0 cellPadding=3D5 width=3D"100%" border=3D0>
        <TBODY>
        <TR>
          <TD class=3D"r data top_stacked_value">.</TD></TR>
        <TR>
          <TD class=3D"r data =
bottom_stacked_value">.</TD></TR></TBODY></TABLE></TD>
    <TD class=3D"r stacked_cell data">
      <TABLE cellSpacing=3D0 cellPadding=3D5 width=3D"100%" border=3D0>
        <TBODY>
        <TR>
          <TD class=3D"r data top_stacked_value">.</TD></TR>
        <TR>
          <TD class=3D"r data =
bottom_stacked_value">.</TD></TR></TBODY></TABLE></TD>
    <TD class=3D"r stacked_cell data">
      <TABLE cellSpacing=3D0 cellPadding=3D5 width=3D"100%" border=3D0>
        <TBODY>
        <TR>
          <TD class=3D"r data top_stacked_value">.</TD></TR>
        <TR>
          <TD class=3D"r data =
bottom_stacked_value">.</TD></TR></TBODY></TABLE></TD>
    <TD class=3D"r stacked_cell data">
      <TABLE cellSpacing=3D0 cellPadding=3D5 width=3D"100%" border=3D0>
        <TBODY>
        <TR>
          <TD class=3D"r data top_stacked_value">.</TD></TR>
        <TR>
          <TD class=3D"r data =
bottom_stacked_value">.</TD></TR></TBODY></TABLE></TD>
    <TD class=3D"r stacked_cell data">
      <TABLE cellSpacing=3D0 cellPadding=3D5 width=3D"100%" border=3D0>
        <TBODY>
        <TR>
          <TD class=3D"r data top_stacked_value">.</TD></TR>
        <TR>
          <TD class=3D"r data =
bottom_stacked_value">.</TD></TR></TBODY></TABLE></TD>
    <TD class=3D"r stacked_cell data">
      <TABLE cellSpacing=3D0 cellPadding=3D5 width=3D"100%" border=3D0>
        <TBODY>
        <TR>
          <TD class=3D"r data top_stacked_value">.</TD></TR>
        <TR>
          <TD class=3D"r data =
bottom_stacked_value">.</TD></TR></TBODY></TABLE></TD>
    <TD class=3D"r stacked_cell data">
      <TABLE cellSpacing=3D0 cellPadding=3D5 width=3D"100%" border=3D0>
        <TBODY>
        <TR>
          <TD class=3D"r data top_stacked_value">.</TD></TR>
        <TR>
          <TD class=3D"r data =
bottom_stacked_value">.</TD></TR></TBODY></TABLE></TD>
    <TD class=3D"r stacked_cell data">
      <TABLE cellSpacing=3D0 cellPadding=3D5 width=3D"100%" border=3D0>
        <TBODY>
        <TR>
          <TD class=3D"r data top_stacked_value">.</TD></TR>
        <TR>
          <TD class=3D"r data =
bottom_stacked_value">.</TD></TR></TBODY></TABLE></TD>
    <TD class=3D"r stacked_cell data">
      <TABLE cellSpacing=3D0 cellPadding=3D5 width=3D"100%" border=3D0>
        <TBODY>
        <TR>
          <TD class=3D"r data top_stacked_value">.</TD></TR>
        <TR>
          <TD class=3D"r data =
bottom_stacked_value">.</TD></TR></TBODY></TABLE></TD>
    <TD class=3D"r stacked_cell data">
      <TABLE cellSpacing=3D0 cellPadding=3D5 width=3D"100%" border=3D0>
        <TBODY>
        <TR>
          <TD class=3D"r data top_stacked_value">.</TD></TR>
        <TR>
          <TD class=3D"r data =
bottom_stacked_value">.</TD></TR></TBODY></TABLE></TD>
    <TD class=3D"r stacked_cell data">
      <TABLE cellSpacing=3D0 cellPadding=3D5 width=3D"100%" border=3D0>
        <TBODY>
        <TR>
          <TD class=3D"r data top_stacked_value">.</TD></TR>
        <TR>
          <TD class=3D"r data =
bottom_stacked_value">.</TD></TR></TBODY></TABLE></TD>
    <TD class=3D"r stacked_cell data">
      <TABLE cellSpacing=3D0 cellPadding=3D5 width=3D"100%" border=3D0>
        <TBODY>
        <TR>
          <TD class=3D"r data top_stacked_value">.</TD></TR>
        <TR>
          <TD class=3D"r data =
bottom_stacked_value">.</TD></TR></TBODY></TABLE></TD>
    <TD class=3D"r stacked_cell data">
      <TABLE cellSpacing=3D0 cellPadding=3D5 width=3D"100%" border=3D0>
        <TBODY>
        <TR>
          <TD class=3D"r data top_stacked_value">.</TD></TR>
        <TR>
          <TD class=3D"r data =
bottom_stacked_value">.</TD></TR></TBODY></TABLE></TD>
    <TD class=3D"r stacked_cell data">
      <TABLE cellSpacing=3D0 cellPadding=3D5 width=3D"100%" border=3D0>
        <TBODY>
        <TR>
          <TD class=3D"r data top_stacked_value">.</TD></TR>
        <TR>
          <TD class=3D"r data =
bottom_stacked_value">.</TD></TR></TBODY></TABLE></TD>
    <TD class=3D"r stacked_cell data">
      <TABLE cellSpacing=3D0 cellPadding=3D5 width=3D"100%" border=3D0>
        <TBODY>
        <TR>
          <TD class=3D"r data top_stacked_value">.</TD></TR>
        <TR>
          <TD class=3D"r data =
bottom_stacked_value">.</TD></TR></TBODY></TABLE></TD>
    <TD class=3D"r stacked_cell data">
      <TABLE cellSpacing=3D0 cellPadding=3D5 width=3D"100%" border=3D0>
        <TBODY>
        <TR>
          <TD class=3D"r data top_stacked_value">.</TD></TR>
        <TR>
          <TD class=3D"r data =
bottom_stacked_value">.</TD></TR></TBODY></TABLE></TD>
    <TD class=3D"r stacked_cell data">
      <TABLE cellSpacing=3D0 cellPadding=3D5 width=3D"100%" border=3D0>
        <TBODY>
        <TR>
          <TD class=3D"r data top_stacked_value">.</TD></TR>
        <TR>
          <TD class=3D"r data =
bottom_stacked_value">.</TD></TR></TBODY></TABLE></TD>
    <TD class=3D"r stacked_cell data">
      <TABLE cellSpacing=3D0 cellPadding=3D5 width=3D"100%" border=3D0>
        <TBODY>
        <TR>
          <TD class=3D"r data top_stacked_value">.</TD></TR>
        <TR>
          <TD class=3D"r data =
bottom_stacked_value">.</TD></TR></TBODY></TABLE></TD>
    <TD class=3D"r stacked_cell data">
      <TABLE cellSpacing=3D0 cellPadding=3D5 width=3D"100%" border=3D0>
        <TBODY>
        <TR>
          <TD class=3D"r data top_stacked_value">.</TD></TR>
        <TR>
          <TD class=3D"r data =
bottom_stacked_value">.</TD></TR></TBODY></TABLE></TD>
    <TD class=3D"r stacked_cell data">
      <TABLE cellSpacing=3D0 cellPadding=3D5 width=3D"100%" border=3D0>
        <TBODY>
        <TR>
          <TD class=3D"r data top_stacked_value">.</TD></TR>
        <TR>
          <TD class=3D"r data =
bottom_stacked_value">.</TD></TR></TBODY></TABLE></TD>
    <TD class=3D"r stacked_cell data">
      <TABLE cellSpacing=3D0 cellPadding=3D5 width=3D"100%" border=3D0>
        <TBODY>
        <TR>
          <TD class=3D"r data top_stacked_value">.</TD></TR>
        <TR>
          <TD class=3D"r data =
bottom_stacked_value">.</TD></TR></TBODY></TABLE></TD>
    <TD class=3D"r stacked_cell data">
      <TABLE cellSpacing=3D0 cellPadding=3D5 width=3D"100%" border=3D0>
        <TBODY>
        <TR>
          <TD class=3D"r data top_stacked_value">.</TD></TR>
        <TR>
          <TD class=3D"r data =
bottom_stacked_value">.</TD></TR></TBODY></TABLE></TD>
    <TD class=3D"r stacked_cell data">
      <TABLE cellSpacing=3D0 cellPadding=3D5 width=3D"100%" border=3D0>
        <TBODY>
        <TR>
          <TD class=3D"r data top_stacked_value">.</TD></TR>
        <TR>
          <TD class=3D"r data =
bottom_stacked_value">.</TD></TR></TBODY></TABLE></TD>
    <TD class=3D"r stacked_cell data">
      <TABLE cellSpacing=3D0 cellPadding=3D5 width=3D"100%" border=3D0>
        <TBODY>
        <TR>
          <TD class=3D"r data top_stacked_value">.</TD></TR>
        <TR>
          <TD class=3D"r data =
bottom_stacked_value">.</TD></TR></TBODY></TABLE></TD>
    <TD class=3D"r stacked_cell data">
      <TABLE cellSpacing=3D0 cellPadding=3D5 width=3D"100%" border=3D0>
        <TBODY>
        <TR>
          <TD class=3D"r data top_stacked_value">.</TD></TR>
        <TR>
          <TD class=3D"r data =
bottom_stacked_value">.</TD></TR></TBODY></TABLE></TD>
    <TD class=3D"r stacked_cell data">
      <TABLE cellSpacing=3D0 cellPadding=3D5 width=3D"100%" border=3D0>
        <TBODY>
        <TR>
          <TD class=3D"r data top_stacked_value">.</TD></TR>
        <TR>
          <TD class=3D"r data =
bottom_stacked_value">.</TD></TR></TBODY></TABLE></TD>
    <TD class=3D"r stacked_cell data">
      <TABLE cellSpacing=3D0 cellPadding=3D5 width=3D"100%" border=3D0>
        <TBODY>
        <TR>
          <TD class=3D"r data top_stacked_value">.</TD></TR>
        <TR>
          <TD class=3D"r data =
bottom_stacked_value">.</TD></TR></TBODY></TABLE></TD>
    <TD class=3D"r stacked_cell data">
      <TABLE cellSpacing=3D0 cellPadding=3D5 width=3D"100%" border=3D0>
        <TBODY>
        <TR>
          <TD class=3D"r data top_stacked_value">.</TD></TR>
        <TR>
          <TD class=3D"r data =
bottom_stacked_value">.</TD></TR></TBODY></TABLE></TD>
    <TD class=3D"r stacked_cell data">
      <TABLE cellSpacing=3D0 cellPadding=3D5 width=3D"100%" border=3D0>
        <TBODY>
        <TR>
          <TD class=3D"r data top_stacked_value">.</TD></TR>
        <TR>
          <TD class=3D"r data =
bottom_stacked_value">.</TD></TR></TBODY></TABLE></TD></TR>
  <TR>
    <TH class=3D"l rowheader" scope=3Drow>Q23</TH>
    <TD class=3D"r stacked_cell data">
      <TABLE cellSpacing=3D0 cellPadding=3D5 width=3D"100%" border=3D0>
        <TBODY>
        <TR>
          <TD class=3D"r data top_stacked_value">.</TD></TR>
        <TR>
          <TD class=3D"r data =
bottom_stacked_value">.</TD></TR></TBODY></TABLE></TD>
    <TD class=3D"r stacked_cell data">
      <TABLE cellSpacing=3D0 cellPadding=3D5 width=3D"100%" border=3D0>
        <TBODY>
        <TR>
          <TD class=3D"r data top_stacked_value">.</TD></TR>
        <TR>
          <TD class=3D"r data =
bottom_stacked_value">.</TD></TR></TBODY></TABLE></TD>
    <TD class=3D"r stacked_cell data">
      <TABLE cellSpacing=3D0 cellPadding=3D5 width=3D"100%" border=3D0>
        <TBODY>
        <TR>
          <TD class=3D"r data top_stacked_value">.</TD></TR>
        <TR>
          <TD class=3D"r data =
bottom_stacked_value">.</TD></TR></TBODY></TABLE></TD>
    <TD class=3D"r stacked_cell data">
      <TABLE cellSpacing=3D0 cellPadding=3D5 width=3D"100%" border=3D0>
        <TBODY>
        <TR>
          <TD class=3D"r data top_stacked_value">.</TD></TR>
        <TR>
          <TD class=3D"r data =
bottom_stacked_value">.</TD></TR></TBODY></TABLE></TD>
    <TD class=3D"r stacked_cell data">
      <TABLE cellSpacing=3D0 cellPadding=3D5 width=3D"100%" border=3D0>
        <TBODY>
        <TR>
          <TD class=3D"r data top_stacked_value">.</TD></TR>
        <TR>
          <TD class=3D"r data =
bottom_stacked_value">.</TD></TR></TBODY></TABLE></TD>
    <TD class=3D"r stacked_cell data">
      <TABLE cellSpacing=3D0 cellPadding=3D5 width=3D"100%" border=3D0>
        <TBODY>
        <TR>
          <TD class=3D"r data top_stacked_value">.</TD></TR>
        <TR>
          <TD class=3D"r data =
bottom_stacked_value">.</TD></TR></TBODY></TABLE></TD>
    <TD class=3D"r stacked_cell data">
      <TABLE cellSpacing=3D0 cellPadding=3D5 width=3D"100%" border=3D0>
        <TBODY>
        <TR>
          <TD class=3D"r data top_stacked_value">.</TD></TR>
        <TR>
          <TD class=3D"r data =
bottom_stacked_value">.</TD></TR></TBODY></TABLE></TD>
    <TD class=3D"r stacked_cell data">
      <TABLE cellSpacing=3D0 cellPadding=3D5 width=3D"100%" border=3D0>
        <TBODY>
        <TR>
          <TD class=3D"r data top_stacked_value">.</TD></TR>
        <TR>
          <TD class=3D"r data =
bottom_stacked_value">.</TD></TR></TBODY></TABLE></TD>
    <TD class=3D"r stacked_cell data">
      <TABLE cellSpacing=3D0 cellPadding=3D5 width=3D"100%" border=3D0>
        <TBODY>
        <TR>
          <TD class=3D"r data top_stacked_value">.</TD></TR>
        <TR>
          <TD class=3D"r data =
bottom_stacked_value">.</TD></TR></TBODY></TABLE></TD>
    <TD class=3D"r stacked_cell data">
      <TABLE cellSpacing=3D0 cellPadding=3D5 width=3D"100%" border=3D0>
        <TBODY>
        <TR>
          <TD class=3D"r data top_stacked_value">.</TD></TR>
        <TR>
          <TD class=3D"r data =
bottom_stacked_value">.</TD></TR></TBODY></TABLE></TD>
    <TD class=3D"r stacked_cell data">
      <TABLE cellSpacing=3D0 cellPadding=3D5 width=3D"100%" border=3D0>
        <TBODY>
        <TR>
          <TD class=3D"r data top_stacked_value">.</TD></TR>
        <TR>
          <TD class=3D"r data =
bottom_stacked_value">.</TD></TR></TBODY></TABLE></TD>
    <TD class=3D"r stacked_cell data">
      <TABLE cellSpacing=3D0 cellPadding=3D5 width=3D"100%" border=3D0>
        <TBODY>
        <TR>
          <TD class=3D"r data top_stacked_value">.</TD></TR>
        <TR>
          <TD class=3D"r data =
bottom_stacked_value">.</TD></TR></TBODY></TABLE></TD>
    <TD class=3D"r stacked_cell data">
      <TABLE cellSpacing=3D0 cellPadding=3D5 width=3D"100%" border=3D0>
        <TBODY>
        <TR>
          <TD class=3D"r data top_stacked_value">.</TD></TR>
        <TR>
          <TD class=3D"r data =
bottom_stacked_value">.</TD></TR></TBODY></TABLE></TD>
    <TD class=3D"r stacked_cell data">
      <TABLE cellSpacing=3D0 cellPadding=3D5 width=3D"100%" border=3D0>
        <TBODY>
        <TR>
          <TD class=3D"r data top_stacked_value">.</TD></TR>
        <TR>
          <TD class=3D"r data =
bottom_stacked_value">.</TD></TR></TBODY></TABLE></TD>
    <TD class=3D"r stacked_cell data">
      <TABLE cellSpacing=3D0 cellPadding=3D5 width=3D"100%" border=3D0>
        <TBODY>
        <TR>
          <TD class=3D"r data top_stacked_value">.</TD></TR>
        <TR>
          <TD class=3D"r data =
bottom_stacked_value">.</TD></TR></TBODY></TABLE></TD>
    <TD class=3D"r stacked_cell data">
      <TABLE cellSpacing=3D0 cellPadding=3D5 width=3D"100%" border=3D0>
        <TBODY>
        <TR>
          <TD class=3D"r data top_stacked_value">.</TD></TR>
        <TR>
          <TD class=3D"r data =
bottom_stacked_value">.</TD></TR></TBODY></TABLE></TD>
    <TD class=3D"r stacked_cell data">
      <TABLE cellSpacing=3D0 cellPadding=3D5 width=3D"100%" border=3D0>
        <TBODY>
        <TR>
          <TD class=3D"r data top_stacked_value">.</TD></TR>
        <TR>
          <TD class=3D"r data =
bottom_stacked_value">.</TD></TR></TBODY></TABLE></TD>
    <TD class=3D"r stacked_cell data">
      <TABLE cellSpacing=3D0 cellPadding=3D5 width=3D"100%" border=3D0>
        <TBODY>
        <TR>
          <TD class=3D"r data top_stacked_value">.</TD></TR>
        <TR>
          <TD class=3D"r data =
bottom_stacked_value">.</TD></TR></TBODY></TABLE></TD>
    <TD class=3D"r stacked_cell data">
      <TABLE cellSpacing=3D0 cellPadding=3D5 width=3D"100%" border=3D0>
        <TBODY>
        <TR>
          <TD class=3D"r data top_stacked_value">.</TD></TR>
        <TR>
          <TD class=3D"r data =
bottom_stacked_value">.</TD></TR></TBODY></TABLE></TD>
    <TD class=3D"r stacked_cell data">
      <TABLE cellSpacing=3D0 cellPadding=3D5 width=3D"100%" border=3D0>
        <TBODY>
        <TR>
          <TD class=3D"r data top_stacked_value">.</TD></TR>
        <TR>
          <TD class=3D"r data =
bottom_stacked_value">.</TD></TR></TBODY></TABLE></TD>
    <TD class=3D"r stacked_cell data">
      <TABLE cellSpacing=3D0 cellPadding=3D5 width=3D"100%" border=3D0>
        <TBODY>
        <TR>
          <TD class=3D"r data top_stacked_value">.</TD></TR>
        <TR>
          <TD class=3D"r data =
bottom_stacked_value">.</TD></TR></TBODY></TABLE></TD>
    <TD class=3D"r stacked_cell data">
      <TABLE cellSpacing=3D0 cellPadding=3D5 width=3D"100%" border=3D0>
        <TBODY>
        <TR>
          <TD class=3D"r data top_stacked_value">.</TD></TR>
        <TR>
          <TD class=3D"r data =
bottom_stacked_value">.</TD></TR></TBODY></TABLE></TD>
    <TD class=3D"r stacked_cell data">
      <TABLE cellSpacing=3D0 cellPadding=3D5 width=3D"100%" border=3D0>
        <TBODY>
        <TR>
          <TD class=3D"r data top_stacked_value">.</TD></TR>
        <TR>
          <TD class=3D"r data =
bottom_stacked_value">.</TD></TR></TBODY></TABLE></TD>
    <TD class=3D"r stacked_cell data">
      <TABLE cellSpacing=3D0 cellPadding=3D5 width=3D"100%" border=3D0>
        <TBODY>
        <TR>
          <TD class=3D"r data top_stacked_value">.</TD></TR>
        <TR>
          <TD class=3D"r data =
bottom_stacked_value">.</TD></TR></TBODY></TABLE></TD>
    <TD class=3D"r stacked_cell data">
      <TABLE cellSpacing=3D0 cellPadding=3D5 width=3D"100%" border=3D0>
        <TBODY>
        <TR>
          <TD class=3D"r data top_stacked_value">.</TD></TR>
        <TR>
          <TD class=3D"r data =
bottom_stacked_value">.</TD></TR></TBODY></TABLE></TD>
    <TD class=3D"r stacked_cell data">
      <TABLE cellSpacing=3D0 cellPadding=3D5 width=3D"100%" border=3D0>
        <TBODY>
        <TR>
          <TD class=3D"r data top_stacked_value">.</TD></TR>
        <TR>
          <TD class=3D"r data =
bottom_stacked_value">.</TD></TR></TBODY></TABLE></TD>
    <TD class=3D"r stacked_cell data">
      <TABLE cellSpacing=3D0 cellPadding=3D5 width=3D"100%" border=3D0>
        <TBODY>
        <TR>
          <TD class=3D"r data top_stacked_value">.</TD></TR>
        <TR>
          <TD class=3D"r data =
bottom_stacked_value">.</TD></TR></TBODY></TABLE></TD>
    <TD class=3D"r stacked_cell data">
      <TABLE cellSpacing=3D0 cellPadding=3D5 width=3D"100%" border=3D0>
        <TBODY>
        <TR>
          <TD class=3D"r data top_stacked_value">.</TD></TR>
        <TR>
          <TD class=3D"r data =
bottom_stacked_value">.</TD></TR></TBODY></TABLE></TD>
    <TD class=3D"r stacked_cell data">
      <TABLE cellSpacing=3D0 cellPadding=3D5 width=3D"100%" border=3D0>
        <TBODY>
        <TR>
          <TD class=3D"r data top_stacked_value">.</TD></TR>
        <TR>
          <TD class=3D"r data =
bottom_stacked_value">.</TD></TR></TBODY></TABLE></TD>
    <TD class=3D"r stacked_cell data">
      <TABLE cellSpacing=3D0 cellPadding=3D5 width=3D"100%" border=3D0>
        <TBODY>
        <TR>
          <TD class=3D"r data top_stacked_value">.</TD></TR>
        <TR>
          <TD class=3D"r data =
bottom_stacked_value">.</TD></TR></TBODY></TABLE></TD></TR>
  <TR>
    <TH class=3D"l rowheader" scope=3Drow>Q24</TH>
    <TD class=3D"r stacked_cell data">
      <TABLE cellSpacing=3D0 cellPadding=3D5 width=3D"100%" border=3D0>
        <TBODY>
        <TR>
          <TD class=3D"r data top_stacked_value">0.05846</TD></TR>
        <TR>
          <TD=20
class=3D"r data =
bottom_stacked_value">0.6836</TD></TR></TBODY></TABLE></TD>
    <TD class=3D"r stacked_cell data">
      <TABLE cellSpacing=3D0 cellPadding=3D5 width=3D"100%" border=3D0>
        <TBODY>
        <TR>
          <TD class=3D"r data top_stacked_value">0.03353</TD></TR>
        <TR>
          <TD=20
class=3D"r data =
bottom_stacked_value">0.8153</TD></TR></TBODY></TABLE></TD>
    <TD class=3D"r stacked_cell data">
      <TABLE cellSpacing=3D0 cellPadding=3D5 width=3D"100%" border=3D0>
        <TBODY>
        <TR>
          <TD class=3D"r data top_stacked_value">0.27713</TD></TR>
        <TR>
          <TD=20
class=3D"r data =
bottom_stacked_value">0.0490</TD></TR></TBODY></TABLE></TD>
    <TD class=3D"r stacked_cell data">
      <TABLE cellSpacing=3D0 cellPadding=3D5 width=3D"100%" border=3D0>
        <TBODY>
        <TR>
          <TD class=3D"r data top_stacked_value">0.16315</TD></TR>
        <TR>
          <TD=20
class=3D"r data =
bottom_stacked_value">0.2527</TD></TR></TBODY></TABLE></TD>
    <TD class=3D"r stacked_cell data">
      <TABLE cellSpacing=3D0 cellPadding=3D5 width=3D"100%" border=3D0>
        <TBODY>
        <TR>
          <TD class=3D"r data top_stacked_value" =
noWrap>-0.01206</TD></TR>
        <TR>
          <TD=20
class=3D"r data =
bottom_stacked_value">0.9330</TD></TR></TBODY></TABLE></TD>
    <TD class=3D"r stacked_cell data">
      <TABLE cellSpacing=3D0 cellPadding=3D5 width=3D"100%" border=3D0>
        <TBODY>
        <TR>
          <TD class=3D"r data top_stacked_value">0.05547</TD></TR>
        <TR>
          <TD=20
class=3D"r data =
bottom_stacked_value">0.6990</TD></TR></TBODY></TABLE></TD>
    <TD class=3D"r stacked_cell data">
      <TABLE cellSpacing=3D0 cellPadding=3D5 width=3D"100%" border=3D0>
        <TBODY>
        <TR>
          <TD class=3D"r data top_stacked_value">0.24034</TD></TR>
        <TR>
          <TD=20
class=3D"r data =
bottom_stacked_value">0.0894</TD></TR></TBODY></TABLE></TD>
    <TD class=3D"r stacked_cell data">
      <TABLE cellSpacing=3D0 cellPadding=3D5 width=3D"100%" border=3D0>
        <TBODY>
        <TR>
          <TD class=3D"r data top_stacked_value">0.26253</TD></TR>
        <TR>
          <TD=20
class=3D"r data =
bottom_stacked_value">0.0627</TD></TR></TBODY></TABLE></TD>
    <TD class=3D"r stacked_cell data">
      <TABLE cellSpacing=3D0 cellPadding=3D5 width=3D"100%" border=3D0>
        <TBODY>
        <TR>
          <TD class=3D"r data top_stacked_value" =
noWrap>-0.16315</TD></TR>
        <TR>
          <TD=20
class=3D"r data =
bottom_stacked_value">0.2527</TD></TR></TBODY></TABLE></TD>
    <TD class=3D"r stacked_cell data">
      <TABLE cellSpacing=3D0 cellPadding=3D5 width=3D"100%" border=3D0>
        <TBODY>
        <TR>
          <TD class=3D"r data top_stacked_value">0.02774</TD></TR>
        <TR>
          <TD=20
class=3D"r data =
bottom_stacked_value">0.8468</TD></TR></TBODY></TABLE></TD>
    <TD class=3D"r stacked_cell data">
      <TABLE cellSpacing=3D0 cellPadding=3D5 width=3D"100%" border=3D0>
        <TBODY>
        <TR>
          <TD class=3D"r data top_stacked_value">0.14525</TD></TR>
        <TR>
          <TD=20
class=3D"r data =
bottom_stacked_value">0.3091</TD></TR></TBODY></TABLE></TD>
    <TD class=3D"r stacked_cell data">
      <TABLE cellSpacing=3D0 cellPadding=3D5 width=3D"100%" border=3D0>
        <TBODY>
        <TR>
          <TD class=3D"r data top_stacked_value">0.06009</TD></TR>
        <TR>
          <TD=20
class=3D"r data =
bottom_stacked_value">0.6753</TD></TR></TBODY></TABLE></TD>
    <TD class=3D"r stacked_cell data">
      <TABLE cellSpacing=3D0 cellPadding=3D5 width=3D"100%" border=3D0>
        <TBODY>
        <TR>
          <TD class=3D"r data top_stacked_value" =
noWrap>-0.07583</TD></TR>
        <TR>
          <TD=20
class=3D"r data =
bottom_stacked_value">0.5969</TD></TR></TBODY></TABLE></TD>
    <TD class=3D"r stacked_cell data">
      <TABLE cellSpacing=3D0 cellPadding=3D5 width=3D"100%" border=3D0>
        <TBODY>
        <TR>
          <TD class=3D"r data top_stacked_value">0.07583</TD></TR>
        <TR>
          <TD=20
class=3D"r data =
bottom_stacked_value">0.5969</TD></TR></TBODY></TABLE></TD>
    <TD class=3D"r stacked_cell data">
      <TABLE cellSpacing=3D0 cellPadding=3D5 width=3D"100%" border=3D0>
        <TBODY>
        <TR>
          <TD class=3D"r data top_stacked_value" =
noWrap>-0.08825</TD></TR>
        <TR>
          <TD=20
class=3D"r data =
bottom_stacked_value">0.5380</TD></TR></TBODY></TABLE></TD>
    <TD class=3D"r stacked_cell data">
      <TABLE cellSpacing=3D0 cellPadding=3D5 width=3D"100%" border=3D0>
        <TBODY>
        <TR>
          <TD class=3D"r data top_stacked_value" =
noWrap>-0.00396</TD></TR>
        <TR>
          <TD=20
class=3D"r data =
bottom_stacked_value">0.9780</TD></TR></TBODY></TABLE></TD>
    <TD class=3D"r stacked_cell data">
      <TABLE cellSpacing=3D0 cellPadding=3D5 width=3D"100%" border=3D0>
        <TBODY>
        <TR>
          <TD class=3D"r data top_stacked_value" =
noWrap>-0.11631</TD></TR>
        <TR>
          <TD=20
class=3D"r data =
bottom_stacked_value">0.4163</TD></TR></TBODY></TABLE></TD>
    <TD class=3D"r stacked_cell data">
      <TABLE cellSpacing=3D0 cellPadding=3D5 width=3D"100%" border=3D0>
        <TBODY>
        <TR>
          <TD class=3D"r data top_stacked_value" =
noWrap>-0.02344</TD></TR>
        <TR>
          <TD=20
class=3D"r data =
bottom_stacked_value">0.8703</TD></TR></TBODY></TABLE></TD>
    <TD class=3D"r stacked_cell data">
      <TABLE cellSpacing=3D0 cellPadding=3D5 width=3D"100%" border=3D0>
        <TBODY>
        <TR>
          <TD class=3D"r data top_stacked_value">0.14525</TD></TR>
        <TR>
          <TD=20
class=3D"r data =
bottom_stacked_value">0.3091</TD></TR></TBODY></TABLE></TD>
    <TD class=3D"r stacked_cell data">
      <TABLE cellSpacing=3D0 cellPadding=3D5 width=3D"100%" border=3D0>
        <TBODY>
        <TR>
          <TD class=3D"r data top_stacked_value">0.14017</TD></TR>
        <TR>
          <TD=20
class=3D"r data =
bottom_stacked_value">0.3266</TD></TR></TBODY></TABLE></TD>
    <TD class=3D"r stacked_cell data">
      <TABLE cellSpacing=3D0 cellPadding=3D5 width=3D"100%" border=3D0>
        <TBODY>
        <TR>
          <TD class=3D"r data top_stacked_value" =
noWrap>-0.01448</TD></TR>
        <TR>
          <TD=20
class=3D"r data =
bottom_stacked_value">0.9196</TD></TR></TBODY></TABLE></TD>
    <TD class=3D"r stacked_cell data">
      <TABLE cellSpacing=3D0 cellPadding=3D5 width=3D"100%" border=3D0>
        <TBODY>
        <TR>
          <TD class=3D"r data top_stacked_value">.</TD></TR>
        <TR>
          <TD class=3D"r data =
bottom_stacked_value">.</TD></TR></TBODY></TABLE></TD>
    <TD class=3D"r stacked_cell data">
      <TABLE cellSpacing=3D0 cellPadding=3D5 width=3D"100%" border=3D0>
        <TBODY>
        <TR>
          <TD class=3D"r data top_stacked_value">.</TD></TR>
        <TR>
          <TD class=3D"r data =
bottom_stacked_value">.</TD></TR></TBODY></TABLE></TD>
    <TD class=3D"r stacked_cell data">
      <TABLE cellSpacing=3D0 cellPadding=3D5 width=3D"100%" border=3D0>
        <TBODY>
        <TR>
          <TD class=3D"r data top_stacked_value">1.00000</TD></TR>
        <TR>
          <TD=20
class=3D"r data =
bottom_stacked_value">&nbsp;</TD></TR></TBODY></TABLE></TD>
    <TD class=3D"r stacked_cell data">
      <TABLE cellSpacing=3D0 cellPadding=3D5 width=3D"100%" border=3D0>
        <TBODY>
        <TR>
          <TD class=3D"r data top_stacked_value">.</TD></TR>
        <TR>
          <TD class=3D"r data =
bottom_stacked_value">.</TD></TR></TBODY></TABLE></TD>
    <TD class=3D"r stacked_cell data">
      <TABLE cellSpacing=3D0 cellPadding=3D5 width=3D"100%" border=3D0>
        <TBODY>
        <TR>
          <TD class=3D"r data top_stacked_value">0.09939</TD></TR>
        <TR>
          <TD=20
class=3D"r data =
bottom_stacked_value">0.4877</TD></TR></TBODY></TABLE></TD>
    <TD class=3D"r stacked_cell data">
      <TABLE cellSpacing=3D0 cellPadding=3D5 width=3D"100%" border=3D0>
        <TBODY>
        <TR>
          <TD class=3D"r data top_stacked_value">0.13868</TD></TR>
        <TR>
          <TD=20
class=3D"r data =
bottom_stacked_value">0.3318</TD></TR></TBODY></TABLE></TD>
    <TD class=3D"r stacked_cell data">
      <TABLE cellSpacing=3D0 cellPadding=3D5 width=3D"100%" border=3D0>
        <TBODY>
        <TR>
          <TD class=3D"r data top_stacked_value" =
noWrap>-0.05570</TD></TR>
        <TR>
          <TD=20
class=3D"r data =
bottom_stacked_value">0.6979</TD></TR></TBODY></TABLE></TD>
    <TD class=3D"r stacked_cell data">
      <TABLE cellSpacing=3D0 cellPadding=3D5 width=3D"100%" border=3D0>
        <TBODY>
        <TR>
          <TD class=3D"r data top_stacked_value">0.01206</TD></TR>
        <TR>
          <TD=20
class=3D"r data =
bottom_stacked_value">0.9330</TD></TR></TBODY></TABLE></TD>
    <TD class=3D"r stacked_cell data">
      <TABLE cellSpacing=3D0 cellPadding=3D5 width=3D"100%" border=3D0>
        <TBODY>
        <TR>
          <TD class=3D"r data top_stacked_value" =
noWrap>-0.06211</TD></TR>
        <TR>
          <TD=20
  class=3D"r data =
bottom_stacked_value">0.6650</TD></TR></TBODY></TABLE></TD></TR>
  <TR>
    <TH class=3D"l rowheader" scope=3Drow>Q25</TH>
    <TD class=3D"r stacked_cell data">
      <TABLE cellSpacing=3D0 cellPadding=3D5 width=3D"100%" border=3D0>
        <TBODY>
        <TR>
          <TD class=3D"r data top_stacked_value">.</TD></TR>
        <TR>
          <TD class=3D"r data =
bottom_stacked_value">.</TD></TR></TBODY></TABLE></TD>
    <TD class=3D"r stacked_cell data">
      <TABLE cellSpacing=3D0 cellPadding=3D5 width=3D"100%" border=3D0>
        <TBODY>
        <TR>
          <TD class=3D"r data top_stacked_value">.</TD></TR>
        <TR>
          <TD class=3D"r data =
bottom_stacked_value">.</TD></TR></TBODY></TABLE></TD>
    <TD class=3D"r stacked_cell data">
      <TABLE cellSpacing=3D0 cellPadding=3D5 width=3D"100%" border=3D0>
        <TBODY>
        <TR>
          <TD class=3D"r data top_stacked_value">.</TD></TR>
        <TR>
          <TD class=3D"r data =
bottom_stacked_value">.</TD></TR></TBODY></TABLE></TD>
    <TD class=3D"r stacked_cell data">
      <TABLE cellSpacing=3D0 cellPadding=3D5 width=3D"100%" border=3D0>
        <TBODY>
        <TR>
          <TD class=3D"r data top_stacked_value">.</TD></TR>
        <TR>
          <TD class=3D"r data =
bottom_stacked_value">.</TD></TR></TBODY></TABLE></TD>
    <TD class=3D"r stacked_cell data">
      <TABLE cellSpacing=3D0 cellPadding=3D5 width=3D"100%" border=3D0>
        <TBODY>
        <TR>
          <TD class=3D"r data top_stacked_value">.</TD></TR>
        <TR>
          <TD class=3D"r data =
bottom_stacked_value">.</TD></TR></TBODY></TABLE></TD>
    <TD class=3D"r stacked_cell data">
      <TABLE cellSpacing=3D0 cellPadding=3D5 width=3D"100%" border=3D0>
        <TBODY>
        <TR>
          <TD class=3D"r data top_stacked_value">.</TD></TR>
        <TR>
          <TD class=3D"r data =
bottom_stacked_value">.</TD></TR></TBODY></TABLE></TD>
    <TD class=3D"r stacked_cell data">
      <TABLE cellSpacing=3D0 cellPadding=3D5 width=3D"100%" border=3D0>
        <TBODY>
        <TR>
          <TD class=3D"r data top_stacked_value">.</TD></TR>
        <TR>
          <TD class=3D"r data =
bottom_stacked_value">.</TD></TR></TBODY></TABLE></TD>
    <TD class=3D"r stacked_cell data">
      <TABLE cellSpacing=3D0 cellPadding=3D5 width=3D"100%" border=3D0>
        <TBODY>
        <TR>
          <TD class=3D"r data top_stacked_value">.</TD></TR>
        <TR>
          <TD class=3D"r data =
bottom_stacked_value">.</TD></TR></TBODY></TABLE></TD>
    <TD class=3D"r stacked_cell data">
      <TABLE cellSpacing=3D0 cellPadding=3D5 width=3D"100%" border=3D0>
        <TBODY>
        <TR>
          <TD class=3D"r data top_stacked_value">.</TD></TR>
        <TR>
          <TD class=3D"r data =
bottom_stacked_value">.</TD></TR></TBODY></TABLE></TD>
    <TD class=3D"r stacked_cell data">
      <TABLE cellSpacing=3D0 cellPadding=3D5 width=3D"100%" border=3D0>
        <TBODY>
        <TR>
          <TD class=3D"r data top_stacked_value">.</TD></TR>
        <TR>
          <TD class=3D"r data =
bottom_stacked_value">.</TD></TR></TBODY></TABLE></TD>
    <TD class=3D"r stacked_cell data">
      <TABLE cellSpacing=3D0 cellPadding=3D5 width=3D"100%" border=3D0>
        <TBODY>
        <TR>
          <TD class=3D"r data top_stacked_value">.</TD></TR>
        <TR>
          <TD class=3D"r data =
bottom_stacked_value">.</TD></TR></TBODY></TABLE></TD>
    <TD class=3D"r stacked_cell data">
      <TABLE cellSpacing=3D0 cellPadding=3D5 width=3D"100%" border=3D0>
        <TBODY>
        <TR>
          <TD class=3D"r data top_stacked_value">.</TD></TR>
        <TR>
          <TD class=3D"r data =
bottom_stacked_value">.</TD></TR></TBODY></TABLE></TD>
    <TD class=3D"r stacked_cell data">
      <TABLE cellSpacing=3D0 cellPadding=3D5 width=3D"100%" border=3D0>
        <TBODY>
        <TR>
          <TD class=3D"r data top_stacked_value">.</TD></TR>
        <TR>
          <TD class=3D"r data =
bottom_stacked_value">.</TD></TR></TBODY></TABLE></TD>
    <TD class=3D"r stacked_cell data">
      <TABLE cellSpacing=3D0 cellPadding=3D5 width=3D"100%" border=3D0>
        <TBODY>
        <TR>
          <TD class=3D"r data top_stacked_value">.</TD></TR>
        <TR>
          <TD class=3D"r data =
bottom_stacked_value">.</TD></TR></TBODY></TABLE></TD>
    <TD class=3D"r stacked_cell data">
      <TABLE cellSpacing=3D0 cellPadding=3D5 width=3D"100%" border=3D0>
        <TBODY>
        <TR>
          <TD class=3D"r data top_stacked_value">.</TD></TR>
        <TR>
          <TD class=3D"r data =
bottom_stacked_value">.</TD></TR></TBODY></TABLE></TD>
    <TD class=3D"r stacked_cell data">
      <TABLE cellSpacing=3D0 cellPadding=3D5 width=3D"100%" border=3D0>
        <TBODY>
        <TR>
          <TD class=3D"r data top_stacked_value">.</TD></TR>
        <TR>
          <TD class=3D"r data =
bottom_stacked_value">.</TD></TR></TBODY></TABLE></TD>
    <TD class=3D"r stacked_cell data">
      <TABLE cellSpacing=3D0 cellPadding=3D5 width=3D"100%" border=3D0>
        <TBODY>
        <TR>
          <TD class=3D"r data top_stacked_value">.</TD></TR>
        <TR>
          <TD class=3D"r data =
bottom_stacked_value">.</TD></TR></TBODY></TABLE></TD>
    <TD class=3D"r stacked_cell data">
      <TABLE cellSpacing=3D0 cellPadding=3D5 width=3D"100%" border=3D0>
        <TBODY>
        <TR>
          <TD class=3D"r data top_stacked_value">.</TD></TR>
        <TR>
          <TD class=3D"r data =
bottom_stacked_value">.</TD></TR></TBODY></TABLE></TD>
    <TD class=3D"r stacked_cell data">
      <TABLE cellSpacing=3D0 cellPadding=3D5 width=3D"100%" border=3D0>
        <TBODY>
        <TR>
          <TD class=3D"r data top_stacked_value">.</TD></TR>
        <TR>
          <TD class=3D"r data =
bottom_stacked_value">.</TD></TR></TBODY></TABLE></TD>
    <TD class=3D"r stacked_cell data">
      <TABLE cellSpacing=3D0 cellPadding=3D5 width=3D"100%" border=3D0>
        <TBODY>
        <TR>
          <TD class=3D"r data top_stacked_value">.</TD></TR>
        <TR>
          <TD class=3D"r data =
bottom_stacked_value">.</TD></TR></TBODY></TABLE></TD>
    <TD class=3D"r stacked_cell data">
      <TABLE cellSpacing=3D0 cellPadding=3D5 width=3D"100%" border=3D0>
        <TBODY>
        <TR>
          <TD class=3D"r data top_stacked_value">.</TD></TR>
        <TR>
          <TD class=3D"r data =
bottom_stacked_value">.</TD></TR></TBODY></TABLE></TD>
    <TD class=3D"r stacked_cell data">
      <TABLE cellSpacing=3D0 cellPadding=3D5 width=3D"100%" border=3D0>
        <TBODY>
        <TR>
          <TD class=3D"r data top_stacked_value">.</TD></TR>
        <TR>
          <TD class=3D"r data =
bottom_stacked_value">.</TD></TR></TBODY></TABLE></TD>
    <TD class=3D"r stacked_cell data">
      <TABLE cellSpacing=3D0 cellPadding=3D5 width=3D"100%" border=3D0>
        <TBODY>
        <TR>
          <TD class=3D"r data top_stacked_value">.</TD></TR>
        <TR>
          <TD class=3D"r data =
bottom_stacked_value">.</TD></TR></TBODY></TABLE></TD>
    <TD class=3D"r stacked_cell data">
      <TABLE cellSpacing=3D0 cellPadding=3D5 width=3D"100%" border=3D0>
        <TBODY>
        <TR>
          <TD class=3D"r data top_stacked_value">.</TD></TR>
        <TR>
          <TD class=3D"r data =
bottom_stacked_value">.</TD></TR></TBODY></TABLE></TD>
    <TD class=3D"r stacked_cell data">
      <TABLE cellSpacing=3D0 cellPadding=3D5 width=3D"100%" border=3D0>
        <TBODY>
        <TR>
          <TD class=3D"r data top_stacked_value">.</TD></TR>
        <TR>
          <TD class=3D"r data =
bottom_stacked_value">.</TD></TR></TBODY></TABLE></TD>
    <TD class=3D"r stacked_cell data">
      <TABLE cellSpacing=3D0 cellPadding=3D5 width=3D"100%" border=3D0>
        <TBODY>
        <TR>
          <TD class=3D"r data top_stacked_value">.</TD></TR>
        <TR>
          <TD class=3D"r data =
bottom_stacked_value">.</TD></TR></TBODY></TABLE></TD>
    <TD class=3D"r stacked_cell data">
      <TABLE cellSpacing=3D0 cellPadding=3D5 width=3D"100%" border=3D0>
        <TBODY>
        <TR>
          <TD class=3D"r data top_stacked_value">.</TD></TR>
        <TR>
          <TD class=3D"r data =
bottom_stacked_value">.</TD></TR></TBODY></TABLE></TD>
    <TD class=3D"r stacked_cell data">
      <TABLE cellSpacing=3D0 cellPadding=3D5 width=3D"100%" border=3D0>
        <TBODY>
        <TR>
          <TD class=3D"r data top_stacked_value">.</TD></TR>
        <TR>
          <TD class=3D"r data =
bottom_stacked_value">.</TD></TR></TBODY></TABLE></TD>
    <TD class=3D"r stacked_cell data">
      <TABLE cellSpacing=3D0 cellPadding=3D5 width=3D"100%" border=3D0>
        <TBODY>
        <TR>
          <TD class=3D"r data top_stacked_value">.</TD></TR>
        <TR>
          <TD class=3D"r data =
bottom_stacked_value">.</TD></TR></TBODY></TABLE></TD>
    <TD class=3D"r stacked_cell data">
      <TABLE cellSpacing=3D0 cellPadding=3D5 width=3D"100%" border=3D0>
        <TBODY>
        <TR>
          <TD class=3D"r data top_stacked_value">.</TD></TR>
        <TR>
          <TD class=3D"r data =
bottom_stacked_value">.</TD></TR></TBODY></TABLE></TD></TR>
  <TR>
    <TH class=3D"l rowheader" scope=3Drow>Q26</TH>
    <TD class=3D"r stacked_cell data">
      <TABLE cellSpacing=3D0 cellPadding=3D5 width=3D"100%" border=3D0>
        <TBODY>
        <TR>
          <TD class=3D"r data top_stacked_value" =
noWrap>-0.11631</TD></TR>
        <TR>
          <TD=20
class=3D"r data =
bottom_stacked_value">0.4163</TD></TR></TBODY></TABLE></TD>
    <TD class=3D"r stacked_cell data">
      <TABLE cellSpacing=3D0 cellPadding=3D5 width=3D"100%" border=3D0>
        <TBODY>
        <TR>
          <TD class=3D"r data top_stacked_value" =
noWrap>-0.25228</TD></TR>
        <TR>
          <TD=20
class=3D"r data =
bottom_stacked_value">0.0741</TD></TR></TBODY></TABLE></TD>
    <TD class=3D"r stacked_cell data">
      <TABLE cellSpacing=3D0 cellPadding=3D5 width=3D"100%" border=3D0>
        <TBODY>
        <TR>
          <TD class=3D"r data top_stacked_value" =
noWrap>-0.01536</TD></TR>
        <TR>
          <TD=20
class=3D"r data =
bottom_stacked_value">0.9148</TD></TR></TBODY></TABLE></TD>
    <TD class=3D"r stacked_cell data">
      <TABLE cellSpacing=3D0 cellPadding=3D5 width=3D"100%" border=3D0>
        <TBODY>
        <TR>
          <TD class=3D"r data top_stacked_value" =
noWrap>-0.17204</TD></TR>
        <TR>
          <TD=20
class=3D"r data =
bottom_stacked_value">0.2274</TD></TR></TBODY></TABLE></TD>
    <TD class=3D"r stacked_cell data">
      <TABLE cellSpacing=3D0 cellPadding=3D5 width=3D"100%" border=3D0>
        <TBODY>
        <TR>
          <TD class=3D"r data top_stacked_value" =
noWrap>-0.02369</TD></TR>
        <TR>
          <TD=20
class=3D"r data =
bottom_stacked_value">0.8689</TD></TR></TBODY></TABLE></TD>
    <TD class=3D"r stacked_cell data">
      <TABLE cellSpacing=3D0 cellPadding=3D5 width=3D"100%" border=3D0>
        <TBODY>
        <TR>
          <TD class=3D"r data top_stacked_value" =
noWrap>-0.03812</TD></TR>
        <TR>
          <TD=20
class=3D"r data =
bottom_stacked_value">0.7905</TD></TR></TBODY></TABLE></TD>
    <TD class=3D"r stacked_cell data">
      <TABLE cellSpacing=3D0 cellPadding=3D5 width=3D"100%" border=3D0>
        <TBODY>
        <TR>
          <TD class=3D"r data top_stacked_value">0.05696</TD></TR>
        <TR>
          <TD=20
class=3D"r data =
bottom_stacked_value">0.6914</TD></TR></TBODY></TABLE></TD>
    <TD class=3D"r stacked_cell data">
      <TABLE cellSpacing=3D0 cellPadding=3D5 width=3D"100%" border=3D0>
        <TBODY>
        <TR>
          <TD class=3D"r data top_stacked_value">0.07733</TD></TR>
        <TR>
          <TD=20
class=3D"r data =
bottom_stacked_value">0.5896</TD></TR></TBODY></TABLE></TD>
    <TD class=3D"r stacked_cell data">
      <TABLE cellSpacing=3D0 cellPadding=3D5 width=3D"100%" border=3D0>
        <TBODY>
        <TR>
          <TD class=3D"r data top_stacked_value">0.01536</TD></TR>
        <TR>
          <TD=20
class=3D"r data =
bottom_stacked_value">0.9148</TD></TR></TBODY></TABLE></TD>
    <TD class=3D"r stacked_cell data">
      <TABLE cellSpacing=3D0 cellPadding=3D5 width=3D"100%" border=3D0>
        <TBODY>
        <TR>
          <TD class=3D"r data top_stacked_value">0.03812</TD></TR>
        <TR>
          <TD=20
class=3D"r data =
bottom_stacked_value">0.7905</TD></TR></TBODY></TABLE></TD>
    <TD class=3D"r stacked_cell data">
      <TABLE cellSpacing=3D0 cellPadding=3D5 width=3D"100%" border=3D0>
        <TBODY>
        <TR>
          <TD class=3D"r data top_stacked_value" =
noWrap>-0.05824</TD></TR>
        <TR>
          <TD=20
class=3D"r data =
bottom_stacked_value">0.6848</TD></TR></TBODY></TABLE></TD>
    <TD class=3D"r stacked_cell data">
      <TABLE cellSpacing=3D0 cellPadding=3D5 width=3D"100%" border=3D0>
        <TBODY>
        <TR>
          <TD class=3D"r data top_stacked_value" =
noWrap>-0.19062</TD></TR>
        <TR>
          <TD=20
class=3D"r data =
bottom_stacked_value">0.1803</TD></TR></TBODY></TABLE></TD>
    <TD class=3D"r stacked_cell data">
      <TABLE cellSpacing=3D0 cellPadding=3D5 width=3D"100%" border=3D0>
        <TBODY>
        <TR>
          <TD class=3D"r data top_stacked_value" =
noWrap>-0.09713</TD></TR>
        <TR>
          <TD=20
class=3D"r data =
bottom_stacked_value">0.4977</TD></TR></TBODY></TABLE></TD>
    <TD class=3D"r stacked_cell data">
      <TABLE cellSpacing=3D0 cellPadding=3D5 width=3D"100%" border=3D0>
        <TBODY>
        <TR>
          <TD class=3D"r data top_stacked_value">0.09713</TD></TR>
        <TR>
          <TD=20
class=3D"r data =
bottom_stacked_value">0.4977</TD></TR></TBODY></TABLE></TD>
    <TD class=3D"r stacked_cell data">
      <TABLE cellSpacing=3D0 cellPadding=3D5 width=3D"100%" border=3D0>
        <TBODY>
        <TR>
          <TD class=3D"r data top_stacked_value" =
noWrap>-0.10783</TD></TR>
        <TR>
          <TD=20
class=3D"r data =
bottom_stacked_value">0.4513</TD></TR></TBODY></TABLE></TD>
    <TD class=3D"r stacked_cell data">
      <TABLE cellSpacing=3D0 cellPadding=3D5 width=3D"100%" border=3D0>
        <TBODY>
        <TR>
          <TD class=3D"r data top_stacked_value" =
noWrap>-0.08714</TD></TR>
        <TR>
          <TD=20
class=3D"r data =
bottom_stacked_value">0.5432</TD></TR></TBODY></TABLE></TD>
    <TD class=3D"r stacked_cell data">
      <TABLE cellSpacing=3D0 cellPadding=3D5 width=3D"100%" border=3D0>
        <TBODY>
        <TR>
          <TD class=3D"r data top_stacked_value" =
noWrap>-0.03779</TD></TR>
        <TR>
          <TD=20
class=3D"r data =
bottom_stacked_value">0.7923</TD></TR></TBODY></TABLE></TD>
    <TD class=3D"r stacked_cell data">
      <TABLE cellSpacing=3D0 cellPadding=3D5 width=3D"100%" border=3D0>
        <TBODY>
        <TR>
          <TD class=3D"r data top_stacked_value" =
noWrap>-0.07733</TD></TR>
        <TR>
          <TD=20
class=3D"r data =
bottom_stacked_value">0.5896</TD></TR></TBODY></TABLE></TD>
    <TD class=3D"r stacked_cell data">
      <TABLE cellSpacing=3D0 cellPadding=3D5 width=3D"100%" border=3D0>
        <TBODY>
        <TR>
          <TD class=3D"r data top_stacked_value" =
noWrap>-0.05824</TD></TR>
        <TR>
          <TD=20
class=3D"r data =
bottom_stacked_value">0.6848</TD></TR></TBODY></TABLE></TD>
    <TD class=3D"r stacked_cell data">
      <TABLE cellSpacing=3D0 cellPadding=3D5 width=3D"100%" border=3D0>
        <TBODY>
        <TR>
          <TD class=3D"r data top_stacked_value" =
noWrap>-0.12583</TD></TR>
        <TR>
          <TD=20
class=3D"r data =
bottom_stacked_value">0.3789</TD></TR></TBODY></TABLE></TD>
    <TD class=3D"r stacked_cell data">
      <TABLE cellSpacing=3D0 cellPadding=3D5 width=3D"100%" border=3D0>
        <TBODY>
        <TR>
          <TD class=3D"r data top_stacked_value" =
noWrap>-0.20574</TD></TR>
        <TR>
          <TD=20
class=3D"r data =
bottom_stacked_value">0.1475</TD></TR></TBODY></TABLE></TD>
    <TD class=3D"r stacked_cell data">
      <TABLE cellSpacing=3D0 cellPadding=3D5 width=3D"100%" border=3D0>
        <TBODY>
        <TR>
          <TD class=3D"r data top_stacked_value">.</TD></TR>
        <TR>
          <TD class=3D"r data =
bottom_stacked_value">.</TD></TR></TBODY></TABLE></TD>
    <TD class=3D"r stacked_cell data">
      <TABLE cellSpacing=3D0 cellPadding=3D5 width=3D"100%" border=3D0>
        <TBODY>
        <TR>
          <TD class=3D"r data top_stacked_value">.</TD></TR>
        <TR>
          <TD class=3D"r data =
bottom_stacked_value">.</TD></TR></TBODY></TABLE></TD>
    <TD class=3D"r stacked_cell data">
      <TABLE cellSpacing=3D0 cellPadding=3D5 width=3D"100%" border=3D0>
        <TBODY>
        <TR>
          <TD class=3D"r data top_stacked_value">0.09939</TD></TR>
        <TR>
          <TD=20
class=3D"r data =
bottom_stacked_value">0.4877</TD></TR></TBODY></TABLE></TD>
    <TD class=3D"r stacked_cell data">
      <TABLE cellSpacing=3D0 cellPadding=3D5 width=3D"100%" border=3D0>
        <TBODY>
        <TR>
          <TD class=3D"r data top_stacked_value">.</TD></TR>
        <TR>
          <TD class=3D"r data =
bottom_stacked_value">.</TD></TR></TBODY></TABLE></TD>
    <TD class=3D"r stacked_cell data">
      <TABLE cellSpacing=3D0 cellPadding=3D5 width=3D"100%" border=3D0>
        <TBODY>
        <TR>
          <TD class=3D"r data top_stacked_value">1.00000</TD></TR>
        <TR>
          <TD=20
class=3D"r data =
bottom_stacked_value">&nbsp;</TD></TR></TBODY></TABLE></TD>
    <TD class=3D"r stacked_cell data">
      <TABLE cellSpacing=3D0 cellPadding=3D5 width=3D"100%" border=3D0>
        <TBODY>
        <TR>
          <TD class=3D"r data top_stacked_value" =
noWrap>-0.06100</TD></TR>
        <TR>
          <TD=20
class=3D"r data =
bottom_stacked_value">0.6707</TD></TR></TBODY></TABLE></TD>
    <TD class=3D"r stacked_cell data">
      <TABLE cellSpacing=3D0 cellPadding=3D5 width=3D"100%" border=3D0>
        <TBODY>
        <TR>
          <TD class=3D"r data top_stacked_value" =
noWrap>-0.04176</TD></TR>
        <TR>
          <TD=20
class=3D"r data =
bottom_stacked_value">0.7711</TD></TR></TBODY></TABLE></TD>
    <TD class=3D"r stacked_cell data">
      <TABLE cellSpacing=3D0 cellPadding=3D5 width=3D"100%" border=3D0>
        <TBODY>
        <TR>
          <TD class=3D"r data top_stacked_value">0.02369</TD></TR>
        <TR>
          <TD=20
class=3D"r data =
bottom_stacked_value">0.8689</TD></TR></TBODY></TABLE></TD>
    <TD class=3D"r stacked_cell data">
      <TABLE cellSpacing=3D0 cellPadding=3D5 width=3D"100%" border=3D0>
        <TBODY>
        <TR>
          <TD class=3D"r data top_stacked_value" =
noWrap>-0.05977</TD></TR>
        <TR>
          <TD=20
  class=3D"r data =
bottom_stacked_value">0.6770</TD></TR></TBODY></TABLE></TD></TR>
  <TR>
    <TH class=3D"l rowheader" scope=3Drow>Q27</TH>
    <TD class=3D"r stacked_cell data">
      <TABLE cellSpacing=3D0 cellPadding=3D5 width=3D"100%" border=3D0>
        <TBODY>
        <TR>
          <TD class=3D"r data top_stacked_value">0.13868</TD></TR>
        <TR>
          <TD=20
class=3D"r data =
bottom_stacked_value">0.3318</TD></TR></TBODY></TABLE></TD>
    <TD class=3D"r stacked_cell data">
      <TABLE cellSpacing=3D0 cellPadding=3D5 width=3D"100%" border=3D0>
        <TBODY>
        <TR>
          <TD class=3D"r data top_stacked_value" =
noWrap>-0.08272</TD></TR>
        <TR>
          <TD=20
class=3D"r data =
bottom_stacked_value">0.5639</TD></TR></TBODY></TABLE></TD>
    <TD class=3D"r stacked_cell data">
      <TABLE cellSpacing=3D0 cellPadding=3D5 width=3D"100%" border=3D0>
        <TBODY>
        <TR>
          <TD class=3D"r data top_stacked_value" =
noWrap>-0.05641</TD></TR>
        <TR>
          <TD=20
class=3D"r data =
bottom_stacked_value">0.6942</TD></TR></TBODY></TABLE></TD>
    <TD class=3D"r stacked_cell data">
      <TABLE cellSpacing=3D0 cellPadding=3D5 width=3D"100%" border=3D0>
        <TBODY>
        <TR>
          <TD class=3D"r data top_stacked_value" =
noWrap>-0.05641</TD></TR>
        <TR>
          <TD=20
class=3D"r data =
bottom_stacked_value">0.6942</TD></TR></TBODY></TABLE></TD>
    <TD class=3D"r stacked_cell data">
      <TABLE cellSpacing=3D0 cellPadding=3D5 width=3D"100%" border=3D0>
        <TBODY>
        <TR>
          <TD class=3D"r data top_stacked_value" =
noWrap>-0.08699</TD></TR>
        <TR>
          <TD=20
class=3D"r data =
bottom_stacked_value">0.5439</TD></TR></TBODY></TABLE></TD>
    <TD class=3D"r stacked_cell data">
      <TABLE cellSpacing=3D0 cellPadding=3D5 width=3D"100%" border=3D0>
        <TBODY>
        <TR>
          <TD class=3D"r data top_stacked_value">0.10000</TD></TR>
        <TR>
          <TD=20
class=3D"r data =
bottom_stacked_value">0.4851</TD></TR></TBODY></TABLE></TD>
    <TD class=3D"r stacked_cell data">
      <TABLE cellSpacing=3D0 cellPadding=3D5 width=3D"100%" border=3D0>
        <TBODY>
        <TR>
          <TD class=3D"r data top_stacked_value" =
noWrap>-0.09562</TD></TR>
        <TR>
          <TD=20
class=3D"r data =
bottom_stacked_value">0.5045</TD></TR></TBODY></TABLE></TD>
    <TD class=3D"r stacked_cell data">
      <TABLE cellSpacing=3D0 cellPadding=3D5 width=3D"100%" border=3D0>
        <TBODY>
        <TR>
          <TD class=3D"r data top_stacked_value" =
noWrap>-0.11832</TD></TR>
        <TR>
          <TD=20
class=3D"r data =
bottom_stacked_value">0.4083</TD></TR></TBODY></TABLE></TD>
    <TD class=3D"r stacked_cell data">
      <TABLE cellSpacing=3D0 cellPadding=3D5 width=3D"100%" border=3D0>
        <TBODY>
        <TR>
          <TD class=3D"r data top_stacked_value" =
noWrap>-0.35456</TD></TR>
        <TR>
          <TD=20
class=3D"r data =
bottom_stacked_value">0.0107</TD></TR></TBODY></TABLE></TD>
    <TD class=3D"r stacked_cell data">
      <TABLE cellSpacing=3D0 cellPadding=3D5 width=3D"100%" border=3D0>
        <TBODY>
        <TR>
          <TD class=3D"r data top_stacked_value" =
noWrap>-0.10000</TD></TR>
        <TR>
          <TD=20
class=3D"r data =
bottom_stacked_value">0.4851</TD></TR></TBODY></TABLE></TD>
    <TD class=3D"r stacked_cell data">
      <TABLE cellSpacing=3D0 cellPadding=3D5 width=3D"100%" border=3D0>
        <TBODY>
        <TR>
          <TD class=3D"r data top_stacked_value" =
noWrap>-0.06547</TD></TR>
        <TR>
          <TD=20
class=3D"r data =
bottom_stacked_value">0.6481</TD></TR></TBODY></TABLE></TD>
    <TD class=3D"r stacked_cell data">
      <TABLE cellSpacing=3D0 cellPadding=3D5 width=3D"100%" border=3D0>
        <TBODY>
        <TR>
          <TD class=3D"r data top_stacked_value" =
noWrap>-0.13333</TD></TR>
        <TR>
          <TD=20
class=3D"r data =
bottom_stacked_value">0.3509</TD></TR></TBODY></TABLE></TD>
    <TD class=3D"r stacked_cell data">
      <TABLE cellSpacing=3D0 cellPadding=3D5 width=3D"100%" border=3D0>
        <TBODY>
        <TR>
          <TD class=3D"r data top_stacked_value">0.08699</TD></TR>
        <TR>
          <TD=20
class=3D"r data =
bottom_stacked_value">0.5439</TD></TR></TBODY></TABLE></TD>
    <TD class=3D"r stacked_cell data">
      <TABLE cellSpacing=3D0 cellPadding=3D5 width=3D"100%" border=3D0>
        <TBODY>
        <TR>
          <TD class=3D"r data top_stacked_value" =
noWrap>-0.08699</TD></TR>
        <TR>
          <TD=20
class=3D"r data =
bottom_stacked_value">0.5439</TD></TR></TBODY></TABLE></TD>
    <TD class=3D"r stacked_cell data">
      <TABLE cellSpacing=3D0 cellPadding=3D5 width=3D"100%" border=3D0>
        <TBODY>
        <TR>
          <TD class=3D"r data top_stacked_value" =
noWrap>-0.03536</TD></TR>
        <TR>
          <TD=20
class=3D"r data =
bottom_stacked_value">0.8054</TD></TR></TBODY></TABLE></TD>
    <TD class=3D"r stacked_cell data">
      <TABLE cellSpacing=3D0 cellPadding=3D5 width=3D"100%" border=3D0>
        <TBODY>
        <TR>
          <TD class=3D"r data top_stacked_value" =
noWrap>-0.02857</TD></TR>
        <TR>
          <TD=20
class=3D"r data =
bottom_stacked_value">0.8422</TD></TR></TBODY></TABLE></TD>
    <TD class=3D"r stacked_cell data">
      <TABLE cellSpacing=3D0 cellPadding=3D5 width=3D"100%" border=3D0>
        <TBODY>
        <TR>
          <TD class=3D"r data top_stacked_value" =
noWrap>-0.06100</TD></TR>
        <TR>
          <TD=20
class=3D"r data =
bottom_stacked_value">0.6707</TD></TR></TBODY></TABLE></TD>
    <TD class=3D"r stacked_cell data">
      <TABLE cellSpacing=3D0 cellPadding=3D5 width=3D"100%" border=3D0>
        <TBODY>
        <TR>
          <TD class=3D"r data top_stacked_value">0.11832</TD></TR>
        <TR>
          <TD=20
class=3D"r data =
bottom_stacked_value">0.4083</TD></TR></TBODY></TABLE></TD>
    <TD class=3D"r stacked_cell data">
      <TABLE cellSpacing=3D0 cellPadding=3D5 width=3D"100%" border=3D0>
        <TBODY>
        <TR>
          <TD class=3D"r data top_stacked_value" =
noWrap>-0.06547</TD></TR>
        <TR>
          <TD=20
class=3D"r data =
bottom_stacked_value">0.6481</TD></TR></TBODY></TABLE></TD>
    <TD class=3D"r stacked_cell data">
      <TABLE cellSpacing=3D0 cellPadding=3D5 width=3D"100%" border=3D0>
        <TBODY>
        <TR>
          <TD class=3D"r data top_stacked_value" =
noWrap>-0.04126</TD></TR>
        <TR>
          <TD=20
class=3D"r data =
bottom_stacked_value">0.7738</TD></TR></TBODY></TABLE></TD>
    <TD class=3D"r stacked_cell data">
      <TABLE cellSpacing=3D0 cellPadding=3D5 width=3D"100%" border=3D0>
        <TBODY>
        <TR>
          <TD class=3D"r data top_stacked_value" =
noWrap>-0.10445</TD></TR>
        <TR>
          <TD=20
class=3D"r data =
bottom_stacked_value">0.4658</TD></TR></TBODY></TABLE></TD>
    <TD class=3D"r stacked_cell data">
      <TABLE cellSpacing=3D0 cellPadding=3D5 width=3D"100%" border=3D0>
        <TBODY>
        <TR>
          <TD class=3D"r data top_stacked_value">.</TD></TR>
        <TR>
          <TD class=3D"r data =
bottom_stacked_value">.</TD></TR></TBODY></TABLE></TD>
    <TD class=3D"r stacked_cell data">
      <TABLE cellSpacing=3D0 cellPadding=3D5 width=3D"100%" border=3D0>
        <TBODY>
        <TR>
          <TD class=3D"r data top_stacked_value">.</TD></TR>
        <TR>
          <TD class=3D"r data =
bottom_stacked_value">.</TD></TR></TBODY></TABLE></TD>
    <TD class=3D"r stacked_cell data">
      <TABLE cellSpacing=3D0 cellPadding=3D5 width=3D"100%" border=3D0>
        <TBODY>
        <TR>
          <TD class=3D"r data top_stacked_value">0.13868</TD></TR>
        <TR>
          <TD=20
class=3D"r data =
bottom_stacked_value">0.3318</TD></TR></TBODY></TABLE></TD>
    <TD class=3D"r stacked_cell data">
      <TABLE cellSpacing=3D0 cellPadding=3D5 width=3D"100%" border=3D0>
        <TBODY>
        <TR>
          <TD class=3D"r data top_stacked_value">.</TD></TR>
        <TR>
          <TD class=3D"r data =
bottom_stacked_value">.</TD></TR></TBODY></TABLE></TD>
    <TD class=3D"r stacked_cell data">
      <TABLE cellSpacing=3D0 cellPadding=3D5 width=3D"100%" border=3D0>
        <TBODY>
        <TR>
          <TD class=3D"r data top_stacked_value" =
noWrap>-0.06100</TD></TR>
        <TR>
          <TD=20
class=3D"r data =
bottom_stacked_value">0.6707</TD></TR></TBODY></TABLE></TD>
    <TD class=3D"r stacked_cell data">
      <TABLE cellSpacing=3D0 cellPadding=3D5 width=3D"100%" border=3D0>
        <TBODY>
        <TR>
          <TD class=3D"r data top_stacked_value">1.00000</TD></TR>
        <TR>
          <TD=20
class=3D"r data =
bottom_stacked_value">&nbsp;</TD></TR></TBODY></TABLE></TD>
    <TD class=3D"r stacked_cell data">
      <TABLE cellSpacing=3D0 cellPadding=3D5 width=3D"100%" border=3D0>
        <TBODY>
        <TR>
          <TD class=3D"r data top_stacked_value" =
noWrap>-0.09129</TD></TR>
        <TR>
          <TD=20
class=3D"r data =
bottom_stacked_value">0.5241</TD></TR></TBODY></TABLE></TD>
    <TD class=3D"r stacked_cell data">
      <TABLE cellSpacing=3D0 cellPadding=3D5 width=3D"100%" border=3D0>
        <TBODY>
        <TR>
          <TD class=3D"r data top_stacked_value">0.08699</TD></TR>
        <TR>
          <TD=20
class=3D"r data =
bottom_stacked_value">0.5439</TD></TR></TBODY></TABLE></TD>
    <TD class=3D"r stacked_cell data">
      <TABLE cellSpacing=3D0 cellPadding=3D5 width=3D"100%" border=3D0>
        <TBODY>
        <TR>
          <TD class=3D"r data top_stacked_value" =
noWrap>-0.16237</TD></TR>
        <TR>
          <TD=20
  class=3D"r data =
bottom_stacked_value">0.2550</TD></TR></TBODY></TABLE></TD></TR>
  <TR>
    <TH class=3D"l rowheader" scope=3Drow>Q28</TH>
    <TD class=3D"r stacked_cell data">
      <TABLE cellSpacing=3D0 cellPadding=3D5 width=3D"100%" border=3D0>
        <TBODY>
        <TR>
          <TD class=3D"r data top_stacked_value" =
noWrap>-0.14178</TD></TR>
        <TR>
          <TD=20
class=3D"r data =
bottom_stacked_value">0.3210</TD></TR></TBODY></TABLE></TD>
    <TD class=3D"r stacked_cell data">
      <TABLE cellSpacing=3D0 cellPadding=3D5 width=3D"100%" border=3D0>
        <TBODY>
        <TR>
          <TD class=3D"r data top_stacked_value">0.01743</TD></TR>
        <TR>
          <TD=20
class=3D"r data =
bottom_stacked_value">0.9034</TD></TR></TBODY></TABLE></TD>
    <TD class=3D"r stacked_cell data">
      <TABLE cellSpacing=3D0 cellPadding=3D5 width=3D"100%" border=3D0>
        <TBODY>
        <TR>
          <TD class=3D"r data top_stacked_value">0.11770</TD></TR>
        <TR>
          <TD=20
class=3D"r data =
bottom_stacked_value">0.4108</TD></TR></TBODY></TABLE></TD>
    <TD class=3D"r stacked_cell data">
      <TABLE cellSpacing=3D0 cellPadding=3D5 width=3D"100%" border=3D0>
        <TBODY>
        <TR>
          <TD class=3D"r data top_stacked_value" =
noWrap>-0.00736</TD></TR>
        <TR>
          <TD=20
class=3D"r data =
bottom_stacked_value">0.9591</TD></TR></TBODY></TABLE></TD>
    <TD class=3D"r stacked_cell data">
      <TABLE cellSpacing=3D0 cellPadding=3D5 width=3D"100%" border=3D0>
        <TBODY>
        <TR>
          <TD class=3D"r data top_stacked_value">0.37437</TD></TR>
        <TR>
          <TD=20
class=3D"r data =
bottom_stacked_value">0.0068</TD></TR></TBODY></TABLE></TD>
    <TD class=3D"r stacked_cell data">
      <TABLE cellSpacing=3D0 cellPadding=3D5 width=3D"100%" border=3D0>
        <TBODY>
        <TR>
          <TD class=3D"r data top_stacked_value">0.09129</TD></TR>
        <TR>
          <TD=20
class=3D"r data =
bottom_stacked_value">0.5241</TD></TR></TBODY></TABLE></TD>
    <TD class=3D"r stacked_cell data">
      <TABLE cellSpacing=3D0 cellPadding=3D5 width=3D"100%" border=3D0>
        <TBODY>
        <TR>
          <TD class=3D"r data top_stacked_value">0.02728</TD></TR>
        <TR>
          <TD=20
class=3D"r data =
bottom_stacked_value">0.8493</TD></TR></TBODY></TABLE></TD>
    <TD class=3D"r stacked_cell data">
      <TABLE cellSpacing=3D0 cellPadding=3D5 width=3D"100%" border=3D0>
        <TBODY>
        <TR>
          <TD class=3D"r data top_stacked_value">0.15945</TD></TR>
        <TR>
          <TD=20
class=3D"r data =
bottom_stacked_value">0.2637</TD></TR></TBODY></TABLE></TD>
    <TD class=3D"r stacked_cell data">
      <TABLE cellSpacing=3D0 cellPadding=3D5 width=3D"100%" border=3D0>
        <TBODY>
        <TR>
          <TD class=3D"r data top_stacked_value">0.00736</TD></TR>
        <TR>
          <TD=20
class=3D"r data =
bottom_stacked_value">0.9591</TD></TR></TBODY></TABLE></TD>
    <TD class=3D"r stacked_cell data">
      <TABLE cellSpacing=3D0 cellPadding=3D5 width=3D"100%" border=3D0>
        <TBODY>
        <TR>
          <TD class=3D"r data top_stacked_value">0.18257</TD></TR>
        <TR>
          <TD=20
class=3D"r data =
bottom_stacked_value">0.1997</TD></TR></TBODY></TABLE></TD>
    <TD class=3D"r stacked_cell data">
      <TABLE cellSpacing=3D0 cellPadding=3D5 width=3D"100%" border=3D0>
        <TBODY>
        <TR>
          <TD class=3D"r data top_stacked_value" =
noWrap>-0.07304</TD></TR>
        <TR>
          <TD=20
class=3D"r data =
bottom_stacked_value">0.6105</TD></TR></TBODY></TABLE></TD>
    <TD class=3D"r stacked_cell data">
      <TABLE cellSpacing=3D0 cellPadding=3D5 width=3D"100%" border=3D0>
        <TBODY>
        <TR>
          <TD class=3D"r data top_stacked_value">0.08114</TD></TR>
        <TR>
          <TD=20
class=3D"r data =
bottom_stacked_value">0.5714</TD></TR></TBODY></TABLE></TD>
    <TD class=3D"r stacked_cell data">
      <TABLE cellSpacing=3D0 cellPadding=3D5 width=3D"100%" border=3D0>
        <TBODY>
        <TR>
          <TD class=3D"r data top_stacked_value">0.01134</TD></TR>
        <TR>
          <TD=20
class=3D"r data =
bottom_stacked_value">0.9370</TD></TR></TBODY></TABLE></TD>
    <TD class=3D"r stacked_cell data">
      <TABLE cellSpacing=3D0 cellPadding=3D5 width=3D"100%" border=3D0>
        <TBODY>
        <TR>
          <TD class=3D"r data top_stacked_value" =
noWrap>-0.10777</TD></TR>
        <TR>
          <TD=20
class=3D"r data =
bottom_stacked_value">0.4516</TD></TR></TBODY></TABLE></TD>
    <TD class=3D"r stacked_cell data">
      <TABLE cellSpacing=3D0 cellPadding=3D5 width=3D"100%" border=3D0>
        <TBODY>
        <TR>
          <TD class=3D"r data top_stacked_value">0.02152</TD></TR>
        <TR>
          <TD=20
class=3D"r data =
bottom_stacked_value">0.8809</TD></TR></TBODY></TABLE></TD>
    <TD class=3D"r stacked_cell data">
      <TABLE cellSpacing=3D0 cellPadding=3D5 width=3D"100%" border=3D0>
        <TBODY>
        <TR>
          <TD class=3D"r data top_stacked_value" =
noWrap>-0.13041</TD></TR>
        <TR>
          <TD=20
class=3D"r data =
bottom_stacked_value">0.3617</TD></TR></TBODY></TABLE></TD>
    <TD class=3D"r stacked_cell data">
      <TABLE cellSpacing=3D0 cellPadding=3D5 width=3D"100%" border=3D0>
        <TBODY>
        <TR>
          <TD class=3D"r data top_stacked_value" =
noWrap>-0.04176</TD></TR>
        <TR>
          <TD=20
class=3D"r data =
bottom_stacked_value">0.7711</TD></TR></TBODY></TABLE></TD>
    <TD class=3D"r stacked_cell data">
      <TABLE cellSpacing=3D0 cellPadding=3D5 width=3D"100%" border=3D0>
        <TBODY>
        <TR>
          <TD class=3D"r data top_stacked_value">0.10287</TD></TR>
        <TR>
          <TD=20
class=3D"r data =
bottom_stacked_value">0.4726</TD></TR></TBODY></TABLE></TD>
    <TD class=3D"r stacked_cell data">
      <TABLE cellSpacing=3D0 cellPadding=3D5 width=3D"100%" border=3D0>
        <TBODY>
        <TR>
          <TD class=3D"r data top_stacked_value">0.15272</TD></TR>
        <TR>
          <TD=20
class=3D"r data =
bottom_stacked_value">0.2847</TD></TR></TBODY></TABLE></TD>
    <TD class=3D"r stacked_cell data">
      <TABLE cellSpacing=3D0 cellPadding=3D5 width=3D"100%" border=3D0>
        <TBODY>
        <TR>
          <TD class=3D"r data top_stacked_value" =
noWrap>-0.02825</TD></TR>
        <TR>
          <TD=20
class=3D"r data =
bottom_stacked_value">0.8440</TD></TR></TBODY></TABLE></TD>
    <TD class=3D"r stacked_cell data">
      <TABLE cellSpacing=3D0 cellPadding=3D5 width=3D"100%" border=3D0>
        <TBODY>
        <TR>
          <TD class=3D"r data top_stacked_value">0.06356</TD></TR>
        <TR>
          <TD=20
class=3D"r data =
bottom_stacked_value">0.6577</TD></TR></TBODY></TABLE></TD>
    <TD class=3D"r stacked_cell data">
      <TABLE cellSpacing=3D0 cellPadding=3D5 width=3D"100%" border=3D0>
        <TBODY>
        <TR>
          <TD class=3D"r data top_stacked_value">.</TD></TR>
        <TR>
          <TD class=3D"r data =
bottom_stacked_value">.</TD></TR></TBODY></TABLE></TD>
    <TD class=3D"r stacked_cell data">
      <TABLE cellSpacing=3D0 cellPadding=3D5 width=3D"100%" border=3D0>
        <TBODY>
        <TR>
          <TD class=3D"r data top_stacked_value">.</TD></TR>
        <TR>
          <TD class=3D"r data =
bottom_stacked_value">.</TD></TR></TBODY></TABLE></TD>
    <TD class=3D"r stacked_cell data">
      <TABLE cellSpacing=3D0 cellPadding=3D5 width=3D"100%" border=3D0>
        <TBODY>
        <TR>
          <TD class=3D"r data top_stacked_value" =
noWrap>-0.05570</TD></TR>
        <TR>
          <TD=20
class=3D"r data =
bottom_stacked_value">0.6979</TD></TR></TBODY></TABLE></TD>
    <TD class=3D"r stacked_cell data">
      <TABLE cellSpacing=3D0 cellPadding=3D5 width=3D"100%" border=3D0>
        <TBODY>
        <TR>
          <TD class=3D"r data top_stacked_value">.</TD></TR>
        <TR>
          <TD class=3D"r data =
bottom_stacked_value">.</TD></TR></TBODY></TABLE></TD>
    <TD class=3D"r stacked_cell data">
      <TABLE cellSpacing=3D0 cellPadding=3D5 width=3D"100%" border=3D0>
        <TBODY>
        <TR>
          <TD class=3D"r data top_stacked_value" =
noWrap>-0.04176</TD></TR>
        <TR>
          <TD=20
class=3D"r data =
bottom_stacked_value">0.7711</TD></TR></TBODY></TABLE></TD>
    <TD class=3D"r stacked_cell data">
      <TABLE cellSpacing=3D0 cellPadding=3D5 width=3D"100%" border=3D0>
        <TBODY>
        <TR>
          <TD class=3D"r data top_stacked_value" =
noWrap>-0.09129</TD></TR>
        <TR>
          <TD=20
class=3D"r data =
bottom_stacked_value">0.5241</TD></TR></TBODY></TABLE></TD>
    <TD class=3D"r stacked_cell data">
      <TABLE cellSpacing=3D0 cellPadding=3D5 width=3D"100%" border=3D0>
        <TBODY>
        <TR>
          <TD class=3D"r data top_stacked_value">1.00000</TD></TR>
        <TR>
          <TD=20
class=3D"r data =
bottom_stacked_value">&nbsp;</TD></TR></TBODY></TABLE></TD>
    <TD class=3D"r stacked_cell data">
      <TABLE cellSpacing=3D0 cellPadding=3D5 width=3D"100%" border=3D0>
        <TBODY>
        <TR>
          <TD class=3D"r data top_stacked_value">0.20420</TD></TR>
        <TR>
          <TD=20
class=3D"r data =
bottom_stacked_value">0.1506</TD></TR></TBODY></TABLE></TD>
    <TD class=3D"r stacked_cell data">
      <TABLE cellSpacing=3D0 cellPadding=3D5 width=3D"100%" border=3D0>
        <TBODY>
        <TR>
          <TD class=3D"r data top_stacked_value">0.21467</TD></TR>
        <TR>
          <TD=20
  class=3D"r data =
bottom_stacked_value">0.1304</TD></TR></TBODY></TABLE></TD></TR>
  <TR>
    <TH class=3D"l rowheader" scope=3Drow>Q29</TH>
    <TD class=3D"r stacked_cell data">
      <TABLE cellSpacing=3D0 cellPadding=3D5 width=3D"100%" border=3D0>
        <TBODY>
        <TR>
          <TD class=3D"r data top_stacked_value" =
noWrap>-0.07583</TD></TR>
        <TR>
          <TD=20
class=3D"r data =
bottom_stacked_value">0.5969</TD></TR></TBODY></TABLE></TD>
    <TD class=3D"r stacked_cell data">
      <TABLE cellSpacing=3D0 cellPadding=3D5 width=3D"100%" border=3D0>
        <TBODY>
        <TR>
          <TD class=3D"r data top_stacked_value" =
noWrap>-0.14431</TD></TR>
        <TR>
          <TD=20
class=3D"r data =
bottom_stacked_value">0.3123</TD></TR></TBODY></TABLE></TD>
    <TD class=3D"r stacked_cell data">
      <TABLE cellSpacing=3D0 cellPadding=3D5 width=3D"100%" border=3D0>
        <TBODY>
        <TR>
          <TD class=3D"r data top_stacked_value">0.11767</TD></TR>
        <TR>
          <TD=20
class=3D"r data =
bottom_stacked_value">0.4109</TD></TR></TBODY></TABLE></TD>
    <TD class=3D"r stacked_cell data">
      <TABLE cellSpacing=3D0 cellPadding=3D5 width=3D"100%" border=3D0>
        <TBODY>
        <TR>
          <TD class=3D"r data top_stacked_value" =
noWrap>-0.13770</TD></TR>
        <TR>
          <TD=20
class=3D"r data =
bottom_stacked_value">0.3353</TD></TR></TBODY></TABLE></TD>
    <TD class=3D"r stacked_cell data">
      <TABLE cellSpacing=3D0 cellPadding=3D5 width=3D"100%" border=3D0>
        <TBODY>
        <TR>
          <TD class=3D"r data top_stacked_value">0.18147</TD></TR>
        <TR>
          <TD=20
class=3D"r data =
bottom_stacked_value">0.2025</TD></TR></TBODY></TABLE></TD>
    <TD class=3D"r stacked_cell data">
      <TABLE cellSpacing=3D0 cellPadding=3D5 width=3D"100%" border=3D0>
        <TBODY>
        <TR>
          <TD class=3D"r data top_stacked_value" =
noWrap>-0.06214</TD></TR>
        <TR>
          <TD=20
class=3D"r data =
bottom_stacked_value">0.6649</TD></TR></TBODY></TABLE></TD>
    <TD class=3D"r stacked_cell data">
      <TABLE cellSpacing=3D0 cellPadding=3D5 width=3D"100%" border=3D0>
        <TBODY>
        <TR>
          <TD class=3D"r data top_stacked_value" =
noWrap>-0.05756</TD></TR>
        <TR>
          <TD=20
class=3D"r data =
bottom_stacked_value">0.6883</TD></TR></TBODY></TABLE></TD>
    <TD class=3D"r stacked_cell data">
      <TABLE cellSpacing=3D0 cellPadding=3D5 width=3D"100%" border=3D0>
        <TBODY>
        <TR>
          <TD class=3D"r data top_stacked_value" =
noWrap>-0.11028</TD></TR>
        <TR>
          <TD=20
class=3D"r data =
bottom_stacked_value">0.4411</TD></TR></TBODY></TABLE></TD>
    <TD class=3D"r stacked_cell data">
      <TABLE cellSpacing=3D0 cellPadding=3D5 width=3D"100%" border=3D0>
        <TBODY>
        <TR>
          <TD class=3D"r data top_stacked_value">0.01001</TD></TR>
        <TR>
          <TD=20
class=3D"r data =
bottom_stacked_value">0.9444</TD></TR></TBODY></TABLE></TD>
    <TD class=3D"r stacked_cell data">
      <TABLE cellSpacing=3D0 cellPadding=3D5 width=3D"100%" border=3D0>
        <TBODY>
        <TR>
          <TD class=3D"r data top_stacked_value">0.06214</TD></TR>
        <TR>
          <TD=20
class=3D"r data =
bottom_stacked_value">0.6649</TD></TR></TBODY></TABLE></TD>
    <TD class=3D"r stacked_cell data">
      <TABLE cellSpacing=3D0 cellPadding=3D5 width=3D"100%" border=3D0>
        <TBODY>
        <TR>
          <TD class=3D"r data top_stacked_value" =
noWrap>-0.29153</TD></TR>
        <TR>
          <TD=20
class=3D"r data =
bottom_stacked_value">0.0379</TD></TR></TBODY></TABLE></TD>
    <TD class=3D"r stacked_cell data">
      <TABLE cellSpacing=3D0 cellPadding=3D5 width=3D"100%" border=3D0>
        <TBODY>
        <TR>
          <TD class=3D"r data top_stacked_value" =
noWrap>-0.03625</TD></TR>
        <TR>
          <TD=20
class=3D"r data =
bottom_stacked_value">0.8006</TD></TR></TBODY></TABLE></TD>
    <TD class=3D"r stacked_cell data">
      <TABLE cellSpacing=3D0 cellPadding=3D5 width=3D"100%" border=3D0>
        <TBODY>
        <TR>
          <TD class=3D"r data top_stacked_value">0.01544</TD></TR>
        <TR>
          <TD=20
class=3D"r data =
bottom_stacked_value">0.9143</TD></TR></TBODY></TABLE></TD>
    <TD class=3D"r stacked_cell data">
      <TABLE cellSpacing=3D0 cellPadding=3D5 width=3D"100%" border=3D0>
        <TBODY>
        <TR>
          <TD class=3D"r data top_stacked_value" =
noWrap>-0.01544</TD></TR>
        <TR>
          <TD=20
class=3D"r data =
bottom_stacked_value">0.9143</TD></TR></TBODY></TABLE></TD>
    <TD class=3D"r stacked_cell data">
      <TABLE cellSpacing=3D0 cellPadding=3D5 width=3D"100%" border=3D0>
        <TBODY>
        <TR>
          <TD class=3D"r data top_stacked_value" =
noWrap>-0.03295</TD></TR>
        <TR>
          <TD=20
class=3D"r data =
bottom_stacked_value">0.8184</TD></TR></TBODY></TABLE></TD>
    <TD class=3D"r stacked_cell data">
      <TABLE cellSpacing=3D0 cellPadding=3D5 width=3D"100%" border=3D0>
        <TBODY>
        <TR>
          <TD class=3D"r data top_stacked_value">0.12427</TD></TR>
        <TR>
          <TD=20
class=3D"r data =
bottom_stacked_value">0.3849</TD></TR></TBODY></TABLE></TD>
    <TD class=3D"r stacked_cell data">
      <TABLE cellSpacing=3D0 cellPadding=3D5 width=3D"100%" border=3D0>
        <TBODY>
        <TR>
          <TD class=3D"r data top_stacked_value" =
noWrap>-0.33876</TD></TR>
        <TR>
          <TD=20
class=3D"r data =
bottom_stacked_value">0.0150</TD></TR></TBODY></TABLE></TD>
    <TD class=3D"r stacked_cell data">
      <TABLE cellSpacing=3D0 cellPadding=3D5 width=3D"100%" border=3D0>
        <TBODY>
        <TR>
          <TD class=3D"r data top_stacked_value">0.19956</TD></TR>
        <TR>
          <TD=20
class=3D"r data =
bottom_stacked_value">0.1603</TD></TR></TBODY></TABLE></TD>
    <TD class=3D"r stacked_cell data">
      <TABLE cellSpacing=3D0 cellPadding=3D5 width=3D"100%" border=3D0>
        <TBODY>
        <TR>
          <TD class=3D"r data top_stacked_value">0.05424</TD></TR>
        <TR>
          <TD=20
class=3D"r data =
bottom_stacked_value">0.7054</TD></TR></TBODY></TABLE></TD>
    <TD class=3D"r stacked_cell data">
      <TABLE cellSpacing=3D0 cellPadding=3D5 width=3D"100%" border=3D0>
        <TBODY>
        <TR>
          <TD class=3D"r data top_stacked_value">0.01602</TD></TR>
        <TR>
          <TD=20
class=3D"r data =
bottom_stacked_value">0.9111</TD></TR></TBODY></TABLE></TD>
    <TD class=3D"r stacked_cell data">
      <TABLE cellSpacing=3D0 cellPadding=3D5 width=3D"100%" border=3D0>
        <TBODY>
        <TR>
          <TD class=3D"r data top_stacked_value" =
noWrap>-0.00541</TD></TR>
        <TR>
          <TD=20
class=3D"r data =
bottom_stacked_value">0.9700</TD></TR></TBODY></TABLE></TD>
    <TD class=3D"r stacked_cell data">
      <TABLE cellSpacing=3D0 cellPadding=3D5 width=3D"100%" border=3D0>
        <TBODY>
        <TR>
          <TD class=3D"r data top_stacked_value">.</TD></TR>
        <TR>
          <TD class=3D"r data =
bottom_stacked_value">.</TD></TR></TBODY></TABLE></TD>
    <TD class=3D"r stacked_cell data">
      <TABLE cellSpacing=3D0 cellPadding=3D5 width=3D"100%" border=3D0>
        <TBODY>
        <TR>
          <TD class=3D"r data top_stacked_value">.</TD></TR>
        <TR>
          <TD class=3D"r data =
bottom_stacked_value">.</TD></TR></TBODY></TABLE></TD>
    <TD class=3D"r stacked_cell data">
      <TABLE cellSpacing=3D0 cellPadding=3D5 width=3D"100%" border=3D0>
        <TBODY>
        <TR>
          <TD class=3D"r data top_stacked_value">0.01206</TD></TR>
        <TR>
          <TD=20
class=3D"r data =
bottom_stacked_value">0.9330</TD></TR></TBODY></TABLE></TD>
    <TD class=3D"r stacked_cell data">
      <TABLE cellSpacing=3D0 cellPadding=3D5 width=3D"100%" border=3D0>
        <TBODY>
        <TR>
          <TD class=3D"r data top_stacked_value">.</TD></TR>
        <TR>
          <TD class=3D"r data =
bottom_stacked_value">.</TD></TR></TBODY></TABLE></TD>
    <TD class=3D"r stacked_cell data">
      <TABLE cellSpacing=3D0 cellPadding=3D5 width=3D"100%" border=3D0>
        <TBODY>
        <TR>
          <TD class=3D"r data top_stacked_value">0.02369</TD></TR>
        <TR>
          <TD=20
class=3D"r data =
bottom_stacked_value">0.8689</TD></TR></TBODY></TABLE></TD>
    <TD class=3D"r stacked_cell data">
      <TABLE cellSpacing=3D0 cellPadding=3D5 width=3D"100%" border=3D0>
        <TBODY>
        <TR>
          <TD class=3D"r data top_stacked_value">0.08699</TD></TR>
        <TR>
          <TD=20
class=3D"r data =
bottom_stacked_value">0.5439</TD></TR></TBODY></TABLE></TD>
    <TD class=3D"r stacked_cell data">
      <TABLE cellSpacing=3D0 cellPadding=3D5 width=3D"100%" border=3D0>
        <TBODY>
        <TR>
          <TD class=3D"r data top_stacked_value">0.20420</TD></TR>
        <TR>
          <TD=20
class=3D"r data =
bottom_stacked_value">0.1506</TD></TR></TBODY></TABLE></TD>
    <TD class=3D"r stacked_cell data">
      <TABLE cellSpacing=3D0 cellPadding=3D5 width=3D"100%" border=3D0>
        <TBODY>
        <TR>
          <TD class=3D"r data top_stacked_value">1.00000</TD></TR>
        <TR>
          <TD=20
class=3D"r data =
bottom_stacked_value">&nbsp;</TD></TR></TBODY></TABLE></TD>
    <TD class=3D"r stacked_cell data">
      <TABLE cellSpacing=3D0 cellPadding=3D5 width=3D"100%" border=3D0>
        <TBODY>
        <TR>
          <TD class=3D"r data top_stacked_value">0.26266</TD></TR>
        <TR>
          <TD=20
  class=3D"r data =
bottom_stacked_value">0.0626</TD></TR></TBODY></TABLE></TD></TR>
  <TR>
    <TH class=3D"l rowheader" scope=3Drow>Q30</TH>
    <TD class=3D"r stacked_cell data">
      <TABLE cellSpacing=3D0 cellPadding=3D5 width=3D"100%" border=3D0>
        <TBODY>
        <TR>
          <TD class=3D"r data top_stacked_value" =
noWrap>-0.14131</TD></TR>
        <TR>
          <TD=20
class=3D"r data =
bottom_stacked_value">0.3226</TD></TR></TBODY></TABLE></TD>
    <TD class=3D"r stacked_cell data">
      <TABLE cellSpacing=3D0 cellPadding=3D5 width=3D"100%" border=3D0>
        <TBODY>
        <TR>
          <TD class=3D"r data top_stacked_value">0.14606</TD></TR>
        <TR>
          <TD=20
class=3D"r data =
bottom_stacked_value">0.3064</TD></TR></TBODY></TABLE></TD>
    <TD class=3D"r stacked_cell data">
      <TABLE cellSpacing=3D0 cellPadding=3D5 width=3D"100%" border=3D0>
        <TBODY>
        <TR>
          <TD class=3D"r data top_stacked_value">0.00226</TD></TR>
        <TR>
          <TD=20
class=3D"r data =
bottom_stacked_value">0.9875</TD></TR></TBODY></TABLE></TD>
    <TD class=3D"r stacked_cell data">
      <TABLE cellSpacing=3D0 cellPadding=3D5 width=3D"100%" border=3D0>
        <TBODY>
        <TR>
          <TD class=3D"r data top_stacked_value">0.00226</TD></TR>
        <TR>
          <TD=20
class=3D"r data =
bottom_stacked_value">0.9875</TD></TR></TBODY></TABLE></TD>
    <TD class=3D"r stacked_cell data">
      <TABLE cellSpacing=3D0 cellPadding=3D5 width=3D"100%" border=3D0>
        <TBODY>
        <TR>
          <TD class=3D"r data top_stacked_value">0.00348</TD></TR>
        <TR>
          <TD=20
class=3D"r data =
bottom_stacked_value">0.9807</TD></TR></TBODY></TABLE></TD>
    <TD class=3D"r stacked_cell data">
      <TABLE cellSpacing=3D0 cellPadding=3D5 width=3D"100%" border=3D0>
        <TBODY>
        <TR>
          <TD class=3D"r data top_stacked_value" =
noWrap>-0.02799</TD></TR>
        <TR>
          <TD=20
class=3D"r data =
bottom_stacked_value">0.8454</TD></TR></TBODY></TABLE></TD>
    <TD class=3D"r stacked_cell data">
      <TABLE cellSpacing=3D0 cellPadding=3D5 width=3D"100%" border=3D0>
        <TBODY>
        <TR>
          <TD class=3D"r data top_stacked_value">0.16228</TD></TR>
        <TR>
          <TD=20
class=3D"r data =
bottom_stacked_value">0.2552</TD></TR></TBODY></TABLE></TD>
    <TD class=3D"r stacked_cell data">
      <TABLE cellSpacing=3D0 cellPadding=3D5 width=3D"100%" border=3D0>
        <TBODY>
        <TR>
          <TD class=3D"r data top_stacked_value">0.00473</TD></TR>
        <TR>
          <TD=20
class=3D"r data =
bottom_stacked_value">0.9737</TD></TR></TBODY></TABLE></TD>
    <TD class=3D"r stacked_cell data">
      <TABLE cellSpacing=3D0 cellPadding=3D5 width=3D"100%" border=3D0>
        <TBODY>
        <TR>
          <TD class=3D"r data top_stacked_value" =
noWrap>-0.00226</TD></TR>
        <TR>
          <TD=20
class=3D"r data =
bottom_stacked_value">0.9875</TD></TR></TBODY></TABLE></TD>
    <TD class=3D"r stacked_cell data">
      <TABLE cellSpacing=3D0 cellPadding=3D5 width=3D"100%" border=3D0>
        <TBODY>
        <TR>
          <TD class=3D"r data top_stacked_value" =
noWrap>-0.22396</TD></TR>
        <TR>
          <TD=20
class=3D"r data =
bottom_stacked_value">0.1141</TD></TR></TBODY></TABLE></TD>
    <TD class=3D"r stacked_cell data">
      <TABLE cellSpacing=3D0 cellPadding=3D5 width=3D"100%" border=3D0>
        <TBODY>
        <TR>
          <TD class=3D"r data top_stacked_value">0.09163</TD></TR>
        <TR>
          <TD=20
class=3D"r data =
bottom_stacked_value">0.5225</TD></TR></TBODY></TABLE></TD>
    <TD class=3D"r stacked_cell data">
      <TABLE cellSpacing=3D0 cellPadding=3D5 width=3D"100%" border=3D0>
        <TBODY>
        <TR>
          <TD class=3D"r data top_stacked_value">0.26595</TD></TR>
        <TR>
          <TD=20
class=3D"r data =
bottom_stacked_value">0.0593</TD></TR></TBODY></TABLE></TD>
    <TD class=3D"r stacked_cell data">
      <TABLE cellSpacing=3D0 cellPadding=3D5 width=3D"100%" border=3D0>
        <TBODY>
        <TR>
          <TD class=3D"r data top_stacked_value" =
noWrap>-0.00348</TD></TR>
        <TR>
          <TD=20
class=3D"r data =
bottom_stacked_value">0.9807</TD></TR></TBODY></TABLE></TD>
    <TD class=3D"r stacked_cell data">
      <TABLE cellSpacing=3D0 cellPadding=3D5 width=3D"100%" border=3D0>
        <TBODY>
        <TR>
          <TD class=3D"r data top_stacked_value">0.09219</TD></TR>
        <TR>
          <TD=20
class=3D"r data =
bottom_stacked_value">0.5199</TD></TR></TBODY></TABLE></TD>
    <TD class=3D"r stacked_cell data">
      <TABLE cellSpacing=3D0 cellPadding=3D5 width=3D"100%" border=3D0>
        <TBODY>
        <TR>
          <TD class=3D"r data top_stacked_value">0.04949</TD></TR>
        <TR>
          <TD=20
class=3D"r data =
bottom_stacked_value">0.7302</TD></TR></TBODY></TABLE></TD>
    <TD class=3D"r stacked_cell data">
      <TABLE cellSpacing=3D0 cellPadding=3D5 width=3D"100%" border=3D0>
        <TBODY>
        <TR>
          <TD class=3D"r data top_stacked_value">0.17597</TD></TR>
        <TR>
          <TD=20
class=3D"r data =
bottom_stacked_value">0.2168</TD></TR></TBODY></TABLE></TD>
    <TD class=3D"r stacked_cell data">
      <TABLE cellSpacing=3D0 cellPadding=3D5 width=3D"100%" border=3D0>
        <TBODY>
        <TR>
          <TD class=3D"r data top_stacked_value">0.04910</TD></TR>
        <TR>
          <TD=20
class=3D"r data =
bottom_stacked_value">0.7323</TD></TR></TBODY></TABLE></TD>
    <TD class=3D"r stacked_cell data">
      <TABLE cellSpacing=3D0 cellPadding=3D5 width=3D"100%" border=3D0>
        <TBODY>
        <TR>
          <TD class=3D"r data top_stacked_value">0.39748</TD></TR>
        <TR>
          <TD=20
class=3D"r data =
bottom_stacked_value">0.0039</TD></TR></TBODY></TABLE></TD>
    <TD class=3D"r stacked_cell data">
      <TABLE cellSpacing=3D0 cellPadding=3D5 width=3D"100%" border=3D0>
        <TBODY>
        <TR>
          <TD class=3D"r data top_stacked_value" =
noWrap>-0.11607</TD></TR>
        <TR>
          <TD=20
class=3D"r data =
bottom_stacked_value">0.4173</TD></TR></TBODY></TABLE></TD>
    <TD class=3D"r stacked_cell data">
      <TABLE cellSpacing=3D0 cellPadding=3D5 width=3D"100%" border=3D0>
        <TBODY>
        <TR>
          <TD class=3D"r data top_stacked_value" =
noWrap>-0.18768</TD></TR>
        <TR>
          <TD=20
class=3D"r data =
bottom_stacked_value">0.1872</TD></TR></TBODY></TABLE></TD>
    <TD class=3D"r stacked_cell data">
      <TABLE cellSpacing=3D0 cellPadding=3D5 width=3D"100%" border=3D0>
        <TBODY>
        <TR>
          <TD class=3D"r data top_stacked_value">0.06335</TD></TR>
        <TR>
          <TD=20
class=3D"r data =
bottom_stacked_value">0.6587</TD></TR></TBODY></TABLE></TD>
    <TD class=3D"r stacked_cell data">
      <TABLE cellSpacing=3D0 cellPadding=3D5 width=3D"100%" border=3D0>
        <TBODY>
        <TR>
          <TD class=3D"r data top_stacked_value">.</TD></TR>
        <TR>
          <TD class=3D"r data =
bottom_stacked_value">.</TD></TR></TBODY></TABLE></TD>
    <TD class=3D"r stacked_cell data">
      <TABLE cellSpacing=3D0 cellPadding=3D5 width=3D"100%" border=3D0>
        <TBODY>
        <TR>
          <TD class=3D"r data top_stacked_value">.</TD></TR>
        <TR>
          <TD class=3D"r data =
bottom_stacked_value">.</TD></TR></TBODY></TABLE></TD>
    <TD class=3D"r stacked_cell data">
      <TABLE cellSpacing=3D0 cellPadding=3D5 width=3D"100%" border=3D0>
        <TBODY>
        <TR>
          <TD class=3D"r data top_stacked_value" =
noWrap>-0.06211</TD></TR>
        <TR>
          <TD=20
class=3D"r data =
bottom_stacked_value">0.6650</TD></TR></TBODY></TABLE></TD>
    <TD class=3D"r stacked_cell data">
      <TABLE cellSpacing=3D0 cellPadding=3D5 width=3D"100%" border=3D0>
        <TBODY>
        <TR>
          <TD class=3D"r data top_stacked_value">.</TD></TR>
        <TR>
          <TD class=3D"r data =
bottom_stacked_value">.</TD></TR></TBODY></TABLE></TD>
    <TD class=3D"r stacked_cell data">
      <TABLE cellSpacing=3D0 cellPadding=3D5 width=3D"100%" border=3D0>
        <TBODY>
        <TR>
          <TD class=3D"r data top_stacked_value" =
noWrap>-0.05977</TD></TR>
        <TR>
          <TD=20
class=3D"r data =
bottom_stacked_value">0.6770</TD></TR></TBODY></TABLE></TD>
    <TD class=3D"r stacked_cell data">
      <TABLE cellSpacing=3D0 cellPadding=3D5 width=3D"100%" border=3D0>
        <TBODY>
        <TR>
          <TD class=3D"r data top_stacked_value" =
noWrap>-0.16237</TD></TR>
        <TR>
          <TD=20
class=3D"r data =
bottom_stacked_value">0.2550</TD></TR></TBODY></TABLE></TD>
    <TD class=3D"r stacked_cell data">
      <TABLE cellSpacing=3D0 cellPadding=3D5 width=3D"100%" border=3D0>
        <TBODY>
        <TR>
          <TD class=3D"r data top_stacked_value">0.21467</TD></TR>
        <TR>
          <TD=20
class=3D"r data =
bottom_stacked_value">0.1304</TD></TR></TBODY></TABLE></TD>
    <TD class=3D"r stacked_cell data">
      <TABLE cellSpacing=3D0 cellPadding=3D5 width=3D"100%" border=3D0>
        <TBODY>
        <TR>
          <TD class=3D"r data top_stacked_value">0.26266</TD></TR>
        <TR>
          <TD=20
class=3D"r data =
bottom_stacked_value">0.0626</TD></TR></TBODY></TABLE></TD>
    <TD class=3D"r stacked_cell data">
      <TABLE cellSpacing=3D0 cellPadding=3D5 width=3D"100%" border=3D0>
        <TBODY>
        <TR>
          <TD class=3D"r data top_stacked_value">1.00000</TD></TR>
        <TR>
          <TD=20
  class=3D"r data =
bottom_stacked_value">&nbsp;</TD></TR></TBODY></TABLE></TD></TR></TBODY><=
/TABLE></DIV></DIV><BR></DIV>
<DIV class=3Dbranch>
<P style=3D"PAGE-BREAK-AFTER: always"><BR></P>
<HR SIZE=3D3>
<A name=3DIDX5></A>
<TABLE class=3Dsystitleandfootercontainer cellSpacing=3D1 =
cellPadding=3D1 rules=3Dnone=20
width=3D"100%" summary=3D"Page Layout" border=3D0 frame=3Dvoid>
  <TBODY>
  <TR>
    <TD class=3D"c systemtitle">regression of score to=20
age</TD></TR></TBODY></TABLE><BR>
<DIV class=3D"c proctitle">The CORR Procedure</DIV>
<P>
<DIV>
<DIV align=3Dcenter>
<TABLE class=3Dtable borderColor=3D#c1c1c1 cellSpacing=3D0 =
cellPadding=3D5 rules=3Dall=20
summary=3D"Procedure Corr: Variables Information" frame=3Dbox>
  <COLGROUP>
  <COL></COLGROUP>
  <COLGROUP>
  <COL></COLGROUP>
  <TBODY>
  <TR>
    <TH class=3D"l rowheader" scope=3Drow>30 Variables:</TH>
    <TD class=3D"l data">CQ1 CQ2 CQ3 CQ4 CQ5 CQ6 CQ7 CQ8 CQ9 CQ10 CQ11 =
CQ12 CQ13=20
      CQ14 CQ15 CQ16 CQ17 CQ18 CQ19 CQ20 CQ21 CQ22 CQ23 CQ24 CQ25 CQ26 =
CQ27 CQ28=20
      CQ29 CQ30</TD></TR></TBODY></TABLE></DIV></DIV><BR><A =
name=3DIDX6></A>
<DIV>
<DIV align=3Dcenter>
<TABLE class=3Dtable borderColor=3D#c1c1c1 cellSpacing=3D0 =
cellPadding=3D5 rules=3Dall=20
summary=3D"Procedure Corr: Simple Statistics" frame=3Dbox>
  <COLGROUP>
  <COL></COLGROUP>
  <COLGROUP>
  <COL>
  <COL>
  <COL>
  <COL>
  <COL>
  <COL></COLGROUP>
  <THEAD>
  <TR>
    <TH class=3D"c b header" colSpan=3D7 scope=3Dcolgroup>Simple =
Statistics</TH></TR>
  <TR>
    <TH class=3D"l b header" scope=3Dcol>Variable</TH>
    <TH class=3D"r b header" scope=3Dcol>N</TH>
    <TH class=3D"r b header" scope=3Dcol>Mean</TH>
    <TH class=3D"r b header" scope=3Dcol>Std Dev</TH>
    <TH class=3D"r b header" scope=3Dcol>Sum</TH>
    <TH class=3D"r b header" scope=3Dcol>Minimum</TH>
    <TH class=3D"r b header" scope=3Dcol>Maximum</TH></TR></THEAD>
  <TBODY>
  <TR>
    <TH class=3D"l rowheader" scope=3Drow>CQ1</TH>
    <TD class=3D"r data">51</TD>
    <TD class=3D"r data">3.45098</TD>
    <TD class=3D"r data">0.90142</TD>
    <TD class=3D"r data">176.00000</TD>
    <TD class=3D"r data">1.00000</TD>
    <TD class=3D"r data">5.00000</TD></TR>
  <TR>
    <TH class=3D"l rowheader" scope=3Drow>CQ2</TH>
    <TD class=3D"r data">51</TD>
    <TD class=3D"r data">3.68627</TD>
    <TD class=3D"r data">0.70683</TD>
    <TD class=3D"r data">188.00000</TD>
    <TD class=3D"r data">2.00000</TD>
    <TD class=3D"r data">5.00000</TD></TR>
  <TR>
    <TH class=3D"l rowheader" scope=3Drow>CQ3</TH>
    <TD class=3D"r data">51</TD>
    <TD class=3D"r data">3.68627</TD>
    <TD class=3D"r data">0.70683</TD>
    <TD class=3D"r data">188.00000</TD>
    <TD class=3D"r data">2.00000</TD>
    <TD class=3D"r data">5.00000</TD></TR>
  <TR>
    <TH class=3D"l rowheader" scope=3Drow>CQ4</TH>
    <TD class=3D"r data">51</TD>
    <TD class=3D"r data">3.66667</TD>
    <TD class=3D"r data">0.79162</TD>
    <TD class=3D"r data">187.00000</TD>
    <TD class=3D"r data">2.00000</TD>
    <TD class=3D"r data">5.00000</TD></TR>
  <TR>
    <TH class=3D"l rowheader" scope=3Drow>CQ5</TH>
    <TD class=3D"r data">51</TD>
    <TD class=3D"r data">3.07843</TD>
    <TD class=3D"r data">1.03621</TD>
    <TD class=3D"r data">157.00000</TD>
    <TD class=3D"r data">1.00000</TD>
    <TD class=3D"r data">5.00000</TD></TR>
  <TR>
    <TH class=3D"l rowheader" scope=3Drow>CQ6</TH>
    <TD class=3D"r data">51</TD>
    <TD class=3D"r data">3.33333</TD>
    <TD class=3D"r data">0.84063</TD>
    <TD class=3D"r data">170.00000</TD>
    <TD class=3D"r data">2.00000</TD>
    <TD class=3D"r data">5.00000</TD></TR>
  <TR>
    <TH class=3D"l rowheader" scope=3Drow>CQ7</TH>
    <TD class=3D"r data">51</TD>
    <TD class=3D"r data">3.64706</TD>
    <TD class=3D"r data">0.74360</TD>
    <TD class=3D"r data">186.00000</TD>
    <TD class=3D"r data">2.00000</TD>
    <TD class=3D"r data">5.00000</TD></TR>
  <TR>
    <TH class=3D"l rowheader" scope=3Drow>CQ8</TH>
    <TD class=3D"r data">51</TD>
    <TD class=3D"r data">3.56863</TD>
    <TD class=3D"r data">1.04412</TD>
    <TD class=3D"r data">182.00000</TD>
    <TD class=3D"r data">1.00000</TD>
    <TD class=3D"r data">5.00000</TD></TR>
  <TR>
    <TH class=3D"l rowheader" scope=3Drow>CQ9</TH>
    <TD class=3D"r data">51</TD>
    <TD class=3D"r data">4.31373</TD>
    <TD class=3D"r data">0.70683</TD>
    <TD class=3D"r data">220.00000</TD>
    <TD class=3D"r data">3.00000</TD>
    <TD class=3D"r data">5.00000</TD></TR>
  <TR>
    <TH class=3D"l rowheader" scope=3Drow>CQ10</TH>
    <TD class=3D"r data">51</TD>
    <TD class=3D"r data">3.74510</TD>
    <TD class=3D"r data">0.84482</TD>
    <TD class=3D"r data">191.00000</TD>
    <TD class=3D"r data">2.00000</TD>
    <TD class=3D"r data">5.00000</TD></TR>
  <TR>
    <TH class=3D"l rowheader" scope=3Drow>CQ11</TH>
    <TD class=3D"r data">51</TD>
    <TD class=3D"r data">3.49020</TD>
    <TD class=3D"r data">0.96690</TD>
    <TD class=3D"r data">178.00000</TD>
    <TD class=3D"r data">1.00000</TD>
    <TD class=3D"r data">5.00000</TD></TR>
  <TR>
    <TH class=3D"l rowheader" scope=3Drow>CQ12</TH>
    <TD class=3D"r data">51</TD>
    <TD class=3D"r data">3.31373</TD>
    <TD class=3D"r data">0.78715</TD>
    <TD class=3D"r data">169.00000</TD>
    <TD class=3D"r data">2.00000</TD>
    <TD class=3D"r data">5.00000</TD></TR>
  <TR>
    <TH class=3D"l rowheader" scope=3Drow>CQ13</TH>
    <TD class=3D"r data">51</TD>
    <TD class=3D"r data">3.60784</TD>
    <TD class=3D"r data">0.89618</TD>
    <TD class=3D"r data">184.00000</TD>
    <TD class=3D"r data">2.00000</TD>
    <TD class=3D"r data">5.00000</TD></TR>
  <TR>
    <TH class=3D"l rowheader" scope=3Drow>CQ14</TH>
    <TD class=3D"r data">51</TD>
    <TD class=3D"r data">3.41176</TD>
    <TD class=3D"r data">0.72599</TD>
    <TD class=3D"r data">174.00000</TD>
    <TD class=3D"r data">2.00000</TD>
    <TD class=3D"r data">5.00000</TD></TR>
  <TR>
    <TH class=3D"l rowheader" scope=3Drow>CQ15</TH>
    <TD class=3D"r data">51</TD>
    <TD class=3D"r data">4.07843</TD>
    <TD class=3D"r data">0.74413</TD>
    <TD class=3D"r data">208.00000</TD>
    <TD class=3D"r data">3.00000</TD>
    <TD class=3D"r data">5.00000</TD></TR>
  <TR>
    <TH class=3D"l rowheader" scope=3Drow>CQ16</TH>
    <TD class=3D"r data">51</TD>
    <TD class=3D"r data">4.11765</TD>
    <TD class=3D"r data">0.76543</TD>
    <TD class=3D"r data">210.00000</TD>
    <TD class=3D"r data">2.00000</TD>
    <TD class=3D"r data">5.00000</TD></TR>
  <TR>
    <TH class=3D"l rowheader" scope=3Drow>CQ17</TH>
    <TD class=3D"r data">51</TD>
    <TD class=3D"r data">3.50980</TD>
    <TD class=3D"r data">0.88029</TD>
    <TD class=3D"r data">179.00000</TD>
    <TD class=3D"r data">1.00000</TD>
    <TD class=3D"r data">5.00000</TD></TR>
  <TR>
    <TH class=3D"l rowheader" scope=3Drow>CQ18</TH>
    <TD class=3D"r data">51</TD>
    <TD class=3D"r data">3.29412</TD>
    <TD class=3D"r data">0.78215</TD>
    <TD class=3D"r data">168.00000</TD>
    <TD class=3D"r data">1.00000</TD>
    <TD class=3D"r data">5.00000</TD></TR>
  <TR>
    <TH class=3D"l rowheader" scope=3Drow>CQ19</TH>
    <TD class=3D"r data">51</TD>
    <TD class=3D"r data">3.43137</TD>
    <TD class=3D"r data">0.96447</TD>
    <TD class=3D"r data">175.00000</TD>
    <TD class=3D"r data">1.00000</TD>
    <TD class=3D"r data">5.00000</TD></TR>
  <TR>
    <TH class=3D"l rowheader" scope=3Drow>CQ20</TH>
    <TD class=3D"r data">51</TD>
    <TD class=3D"r data">3.76471</TD>
    <TD class=3D"r data">0.86228</TD>
    <TD class=3D"r data">192.00000</TD>
    <TD class=3D"r data">1.00000</TD>
    <TD class=3D"r data">5.00000</TD></TR>
  <TR>
    <TH class=3D"l rowheader" scope=3Drow>CQ21</TH>
    <TD class=3D"r data">51</TD>
    <TD class=3D"r data">3.25490</TD>
    <TD class=3D"r data">0.99686</TD>
    <TD class=3D"r data">166.00000</TD>
    <TD class=3D"r data">1.00000</TD>
    <TD class=3D"r data">5.00000</TD></TR>
  <TR>
    <TH class=3D"l rowheader" scope=3Drow>CQ22</TH>
    <TD class=3D"r data">51</TD>
    <TD class=3D"r data">4.19608</TD>
    <TD class=3D"r data">0.66392</TD>
    <TD class=3D"r data">214.00000</TD>
    <TD class=3D"r data">3.00000</TD>
    <TD class=3D"r data">5.00000</TD></TR>
  <TR>
    <TH class=3D"l rowheader" scope=3Drow>CQ23</TH>
    <TD class=3D"r data">51</TD>
    <TD class=3D"r data">4.47059</TD>
    <TD class=3D"r data">0.75771</TD>
    <TD class=3D"r data">228.00000</TD>
    <TD class=3D"r data">2.00000</TD>
    <TD class=3D"r data">5.00000</TD></TR>
  <TR>
    <TH class=3D"l rowheader" scope=3Drow>CQ24</TH>
    <TD class=3D"r data">51</TD>
    <TD class=3D"r data">3.33333</TD>
    <TD class=3D"r data">1.01325</TD>
    <TD class=3D"r data">170.00000</TD>
    <TD class=3D"r data">1.00000</TD>
    <TD class=3D"r data">5.00000</TD></TR>
  <TR>
    <TH class=3D"l rowheader" scope=3Drow>CQ25</TH>
    <TD class=3D"r data">51</TD>
    <TD class=3D"r data">4.25490</TD>
    <TD class=3D"r data">0.77054</TD>
    <TD class=3D"r data">217.00000</TD>
    <TD class=3D"r data">3.00000</TD>
    <TD class=3D"r data">5.00000</TD></TR>
  <TR>
    <TH class=3D"l rowheader" scope=3Drow>CQ26</TH>
    <TD class=3D"r data">51</TD>
    <TD class=3D"r data">3.80392</TD>
    <TD class=3D"r data">0.74886</TD>
    <TD class=3D"r data">194.00000</TD>
    <TD class=3D"r data">2.00000</TD>
    <TD class=3D"r data">5.00000</TD></TR>
  <TR>
    <TH class=3D"l rowheader" scope=3Drow>CQ27</TH>
    <TD class=3D"r data">51</TD>
    <TD class=3D"r data">4.21569</TD>
    <TD class=3D"r data">0.75667</TD>
    <TD class=3D"r data">215.00000</TD>
    <TD class=3D"r data">2.00000</TD>
    <TD class=3D"r data">5.00000</TD></TR>
  <TR>
    <TH class=3D"l rowheader" scope=3Drow>CQ28</TH>
    <TD class=3D"r data">51</TD>
    <TD class=3D"r data">3.70588</TD>
    <TD class=3D"r data">1.00587</TD>
    <TD class=3D"r data">189.00000</TD>
    <TD class=3D"r data">1.00000</TD>
    <TD class=3D"r data">5.00000</TD></TR>
  <TR>
    <TH class=3D"l rowheader" scope=3Drow>CQ29</TH>
    <TD class=3D"r data">51</TD>
    <TD class=3D"r data">3.62745</TD>
    <TD class=3D"r data">0.91566</TD>
    <TD class=3D"r data">185.00000</TD>
    <TD class=3D"r data">2.00000</TD>
    <TD class=3D"r data">5.00000</TD></TR>
  <TR>
    <TH class=3D"l rowheader" scope=3Drow>CQ30</TH>
    <TD class=3D"r data">51</TD>
    <TD class=3D"r data">3.13725</TD>
    <TD class=3D"r data">0.98020</TD>
    <TD class=3D"r data">160.00000</TD>
    <TD class=3D"r data">1.00000</TD>
    <TD class=3D"r =
data">5.00000</TD></TR></TBODY></TABLE></DIV></DIV><BR><A=20
name=3DIDX7></A>
<DIV>
<DIV align=3Dcenter>
<TABLE class=3Dtable borderColor=3D#c1c1c1 cellSpacing=3D0 =
cellPadding=3D5 rules=3Dall=20
summary=3D"Procedure Corr: Cronbach Coefficient Alpha" frame=3Dbox>
  <COLGROUP>
  <COL>
  <COL></COLGROUP>
  <THEAD>
  <TR>
    <TH class=3D"c b header" colSpan=3D2=20
      scope=3Dcolgroup>Cronbach&nbsp;Coefficient&nbsp;Alpha</TH></TR>
  <TR>
    <TH class=3D"l b header" scope=3Dcol>Variables</TH>
    <TH class=3D"r b header" scope=3Dcol>Alpha</TH></TR></THEAD>
  <TBODY>
  <TR>
    <TD class=3D"l data">Raw</TD>
    <TD class=3D"r data">0.808118</TD></TR>
  <TR>
    <TD class=3D"l data">Standardized</TD>
    <TD class=3D"r =
data">0.810922</TD></TR></TBODY></TABLE></DIV></DIV><BR><A=20
name=3DIDX8></A>
<DIV>
<DIV align=3Dcenter>
<TABLE class=3Dtable borderColor=3D#c1c1c1 cellSpacing=3D0 =
cellPadding=3D5 rules=3Dall=20
summary=3D"Procedure Corr: Cronbach Coefficient Alpha with Deleted =
Variable"=20
frame=3Dbox>
  <COLGROUP>
  <COL></COLGROUP>
  <COLGROUP>
  <COL>
  <COL>
  <COL>
  <COL></COLGROUP>
  <THEAD>
  <TR>
    <TH class=3D"c b header" colSpan=3D5=20
      =
scope=3Dcolgroup>Cronbach&nbsp;Coefficient&nbsp;Alpha&nbsp;with&nbsp;Dele=
ted&nbsp;Variable</TH></TR>
  <TR>
    <TH class=3D"l b header" rowSpan=3D2 =
scope=3Dcol>Deleted<BR>Variable</TH>
    <TH class=3D"c b header" colSpan=3D2 scope=3Dcolgroup>Raw =
Variables</TH>
    <TH class=3D"c b header" colSpan=3D2=20
    scope=3Dcolgroup>Standardized&nbsp;Variables</TH></TR>
  <TR>
    <TH class=3D"r b header" scope=3Dcol>Correlation<BR>with Total</TH>
    <TH class=3D"r b header" scope=3Dcol>Alpha</TH>
    <TH class=3D"r b header" scope=3Dcol>Correlation<BR>with Total</TH>
    <TH class=3D"r b header" scope=3Dcol>Alpha</TH></TR></THEAD>
  <TBODY>
  <TR>
    <TH class=3D"l rowheader" scope=3Drow>CQ1</TH>
    <TD class=3D"r data">0.350462</TD>
    <TD class=3D"r data">0.801298</TD>
    <TD class=3D"r data">0.357400</TD>
    <TD class=3D"r data">0.804099</TD></TR>
  <TR>
    <TH class=3D"l rowheader" scope=3Drow>CQ2</TH>
    <TD class=3D"r data">0.401708</TD>
    <TD class=3D"r data">0.800089</TD>
    <TD class=3D"r data">0.413194</TD>
    <TD class=3D"r data">0.801888</TD></TR>
  <TR>
    <TH class=3D"l rowheader" scope=3Drow>CQ3</TH>
    <TD class=3D"r data">0.401708</TD>
    <TD class=3D"r data">0.800089</TD>
    <TD class=3D"r data">0.413194</TD>
    <TD class=3D"r data">0.801888</TD></TR>
  <TR>
    <TH class=3D"l rowheader" scope=3Drow>CQ4</TH>
    <TD class=3D"r data">0.296854</TD>
    <TD class=3D"r data">0.803487</TD>
    <TD class=3D"r data">0.295464</TD>
    <TD class=3D"r data">0.806529</TD></TR>
  <TR>
    <TH class=3D"l rowheader" scope=3Drow>CQ5</TH>
    <TD class=3D"r data">0.450110</TD>
    <TD class=3D"r data">0.796438</TD>
    <TD class=3D"r data">0.428125</TD>
    <TD class=3D"r data">0.801293</TD></TR>
  <TR>
    <TH class=3D"l rowheader" scope=3Drow>CQ6</TH>
    <TD class=3D"r data">0.058588</TD>
    <TD class=3D"r data">0.812676</TD>
    <TD class=3D"r data">0.049199</TD>
    <TD class=3D"r data">0.815944</TD></TR>
  <TR>
    <TH class=3D"l rowheader" scope=3Drow>CQ7</TH>
    <TD class=3D"r data">0.307059</TD>
    <TD class=3D"r data">0.803166</TD>
    <TD class=3D"r data">0.311517</TD>
    <TD class=3D"r data">0.805901</TD></TR>
  <TR>
    <TH class=3D"l rowheader" scope=3Drow>CQ8</TH>
    <TD class=3D"r data">0.249613</TD>
    <TD class=3D"r data">0.806307</TD>
    <TD class=3D"r data">0.240085</TD>
    <TD class=3D"r data">0.808680</TD></TR>
  <TR>
    <TH class=3D"l rowheader" scope=3Drow>CQ9</TH>
    <TD class=3D"r data">0.269491</TD>
    <TD class=3D"r data">0.804477</TD>
    <TD class=3D"r data">0.281196</TD>
    <TD class=3D"r data">0.807085</TD></TR>
  <TR>
    <TH class=3D"l rowheader" scope=3Drow>CQ10</TH>
    <TD class=3D"r data">0.389010</TD>
    <TD class=3D"r data">0.799831</TD>
    <TD class=3D"r data">0.384068</TD>
    <TD class=3D"r data">0.803045</TD></TR>
  <TR>
    <TH class=3D"l rowheader" scope=3Drow>CQ11</TH>
    <TD class=3D"r data">0.374958</TD>
    <TD class=3D"r data">0.800167</TD>
    <TD class=3D"r data">0.354585</TD>
    <TD class=3D"r data">0.804210</TD></TR>
  <TR>
    <TH class=3D"l rowheader" scope=3Drow>CQ12</TH>
    <TD class=3D"r data">0.242145</TD>
    <TD class=3D"r data">0.805493</TD>
    <TD class=3D"r data">0.215433</TD>
    <TD class=3D"r data">0.809632</TD></TR>
  <TR>
    <TH class=3D"l rowheader" scope=3Drow>CQ13</TH>
    <TD class=3D"r data">0.142955</TD>
    <TD class=3D"r data">0.809921</TD>
    <TD class=3D"r data">0.144736</TD>
    <TD class=3D"r data">0.812338</TD></TR>
  <TR>
    <TH class=3D"l rowheader" scope=3Drow>CQ14</TH>
    <TD class=3D"r data">0.348358</TD>
    <TD class=3D"r data">0.801791</TD>
    <TD class=3D"r data">0.349857</TD>
    <TD class=3D"r data">0.804396</TD></TR>
  <TR>
    <TH class=3D"l rowheader" scope=3Drow>CQ15</TH>
    <TD class=3D"r data">0.146362</TD>
    <TD class=3D"r data">0.808694</TD>
    <TD class=3D"r data">0.167288</TD>
    <TD class=3D"r data">0.811478</TD></TR>
  <TR>
    <TH class=3D"l rowheader" scope=3Drow>CQ16</TH>
    <TD class=3D"r data">0.349915</TD>
    <TD class=3D"r data">0.801595</TD>
    <TD class=3D"r data">0.367110</TD>
    <TD class=3D"r data">0.803715</TD></TR>
  <TR>
    <TH class=3D"l rowheader" scope=3Drow>CQ17</TH>
    <TD class=3D"r data">0.497905</TD>
    <TD class=3D"r data">0.795113</TD>
    <TD class=3D"r data">0.486380</TD>
    <TD class=3D"r data">0.798956</TD></TR>
  <TR>
    <TH class=3D"l rowheader" scope=3Drow>CQ18</TH>
    <TD class=3D"r data">0.407875</TD>
    <TD class=3D"r data">0.799397</TD>
    <TD class=3D"r data">0.404661</TD>
    <TD class=3D"r data">0.802227</TD></TR>
  <TR>
    <TH class=3D"l rowheader" scope=3Drow>CQ19</TH>
    <TD class=3D"r data">0.308432</TD>
    <TD class=3D"r data">0.803194</TD>
    <TD class=3D"r data">0.286541</TD>
    <TD class=3D"r data">0.806877</TD></TR>
  <TR>
    <TH class=3D"l rowheader" scope=3Drow>CQ20</TH>
    <TD class=3D"r data">0.327294</TD>
    <TD class=3D"r data">0.802284</TD>
    <TD class=3D"r data">0.326017</TD>
    <TD class=3D"r data">0.805333</TD></TR>
  <TR>
    <TH class=3D"l rowheader" scope=3Drow>CQ21</TH>
    <TD class=3D"r data">0.301928</TD>
    <TD class=3D"r data">0.803586</TD>
    <TD class=3D"r data">0.281931</TD>
    <TD class=3D"r data">0.807057</TD></TR>
  <TR>
    <TH class=3D"l rowheader" scope=3Drow>CQ22</TH>
    <TD class=3D"r data">0.485015</TD>
    <TD class=3D"r data">0.797767</TD>
    <TD class=3D"r data">0.510811</TD>
    <TD class=3D"r data">0.797970</TD></TR>
  <TR>
    <TH class=3D"l rowheader" scope=3Drow>CQ23</TH>
    <TD class=3D"r data">0.384547</TD>
    <TD class=3D"r data">0.800382</TD>
    <TD class=3D"r data">0.390617</TD>
    <TD class=3D"r data">0.802785</TD></TR>
  <TR>
    <TH class=3D"l rowheader" scope=3Drow>CQ24</TH>
    <TD class=3D"r data">0.357946</TD>
    <TD class=3D"r data">0.800973</TD>
    <TD class=3D"r data">0.357911</TD>
    <TD class=3D"r data">0.804079</TD></TR>
  <TR>
    <TH class=3D"l rowheader" scope=3Drow>CQ25</TH>
    <TD class=3D"r data">0.307020</TD>
    <TD class=3D"r data">0.803131</TD>
    <TD class=3D"r data">0.336278</TD>
    <TD class=3D"r data">0.804930</TD></TR>
  <TR>
    <TH class=3D"l rowheader" scope=3Drow>CQ26</TH>
    <TD class=3D"r data">0.196164</TD>
    <TD class=3D"r data">0.807012</TD>
    <TD class=3D"r data">0.206608</TD>
    <TD class=3D"r data">0.809971</TD></TR>
  <TR>
    <TH class=3D"l rowheader" scope=3Drow>CQ27</TH>
    <TD class=3D"r data">0.086254</TD>
    <TD class=3D"r data">0.810836</TD>
    <TD class=3D"r data">0.110736</TD>
    <TD class=3D"r data">0.813628</TD></TR>
  <TR>
    <TH class=3D"l rowheader" scope=3Drow>CQ28</TH>
    <TD class=3D"r data">0.285603</TD>
    <TD class=3D"r data">0.804384</TD>
    <TD class=3D"r data">0.287317</TD>
    <TD class=3D"r data">0.806847</TD></TR>
  <TR>
    <TH class=3D"l rowheader" scope=3Drow>CQ29</TH>
    <TD class=3D"r data">0.399172</TD>
    <TD class=3D"r data">0.799174</TD>
    <TD class=3D"r data">0.400661</TD>
    <TD class=3D"r data">0.802386</TD></TR>
  <TR>
    <TH class=3D"l rowheader" scope=3Drow>CQ30</TH>
    <TD class=3D"r data">0.397099</TD>
    <TD class=3D"r data">0.799127</TD>
    <TD class=3D"r data">0.393562</TD>
    <TD class=3D"r =
data">0.802668</TD></TR></TBODY></TABLE></DIV></DIV><BR><A=20
name=3DIDX9></A>
<DIV>
<DIV align=3Dcenter>
<TABLE class=3Dtable borderColor=3D#c1c1c1 cellSpacing=3D0 =
cellPadding=3D5 rules=3Dall=20
summary=3D"Procedure Corr: Pearson Correlations" frame=3Dbox>
  <COLGROUP>
  <COL></COLGROUP>
  <COLGROUP>
  <COL>
  <COL>
  <COL>
  <COL>
  <COL>
  <COL>
  <COL>
  <COL>
  <COL>
  <COL>
  <COL>
  <COL>
  <COL>
  <COL>
  <COL>
  <COL>
  <COL>
  <COL>
  <COL>
  <COL>
  <COL>
  <COL>
  <COL>
  <COL>
  <COL>
  <COL>
  <COL>
  <COL>
  <COL>
  <COL></COLGROUP>
  <THEAD>
  <TR>
    <TH class=3D"c b header" colSpan=3D31 scope=3Dcolgroup>Pearson =
Correlation=20
      Coefficients, N =3D 51 <BR>Prob &gt; |r| under H0: =
Rho=3D0</TH></TR>
  <TR>
    <TH class=3D"c headerempty" scope=3Dcol>&nbsp;</TH>
    <TH class=3D"r b header" scope=3Dcol>CQ1</TH>
    <TH class=3D"r b header" scope=3Dcol>CQ2</TH>
    <TH class=3D"r b header" scope=3Dcol>CQ3</TH>
    <TH class=3D"r b header" scope=3Dcol>CQ4</TH>
    <TH class=3D"r b header" scope=3Dcol>CQ5</TH>
    <TH class=3D"r b header" scope=3Dcol>CQ6</TH>
    <TH class=3D"r b header" scope=3Dcol>CQ7</TH>
    <TH class=3D"r b header" scope=3Dcol>CQ8</TH>
    <TH class=3D"r b header" scope=3Dcol>CQ9</TH>
    <TH class=3D"r b header" scope=3Dcol>CQ10</TH>
    <TH class=3D"r b header" scope=3Dcol>CQ11</TH>
    <TH class=3D"r b header" scope=3Dcol>CQ12</TH>
    <TH class=3D"r b header" scope=3Dcol>CQ13</TH>
    <TH class=3D"r b header" scope=3Dcol>CQ14</TH>
    <TH class=3D"r b header" scope=3Dcol>CQ15</TH>
    <TH class=3D"r b header" scope=3Dcol>CQ16</TH>
    <TH class=3D"r b header" scope=3Dcol>CQ17</TH>
    <TH class=3D"r b header" scope=3Dcol>CQ18</TH>
    <TH class=3D"r b header" scope=3Dcol>CQ19</TH>
    <TH class=3D"r b header" scope=3Dcol>CQ20</TH>
    <TH class=3D"r b header" scope=3Dcol>CQ21</TH>
    <TH class=3D"r b header" scope=3Dcol>CQ22</TH>
    <TH class=3D"r b header" scope=3Dcol>CQ23</TH>
    <TH class=3D"r b header" scope=3Dcol>CQ24</TH>
    <TH class=3D"r b header" scope=3Dcol>CQ25</TH>
    <TH class=3D"r b header" scope=3Dcol>CQ26</TH>
    <TH class=3D"r b header" scope=3Dcol>CQ27</TH>
    <TH class=3D"r b header" scope=3Dcol>CQ28</TH>
    <TH class=3D"r b header" scope=3Dcol>CQ29</TH>
    <TH class=3D"r b header" scope=3Dcol>CQ30</TH></TR></THEAD>
  <TBODY>
  <TR>
    <TH class=3D"l rowheader" scope=3Drow>CQ1</TH>
    <TD class=3D"r stacked_cell data">
      <TABLE cellSpacing=3D0 cellPadding=3D5 width=3D"100%" border=3D0>
        <TBODY>
        <TR>
          <TD class=3D"r data top_stacked_value">1.00000</TD></TR>
        <TR>
          <TD=20
class=3D"r data =
bottom_stacked_value">&nbsp;</TD></TR></TBODY></TABLE></TD>
    <TD class=3D"r stacked_cell data">
      <TABLE cellSpacing=3D0 cellPadding=3D5 width=3D"100%" border=3D0>
        <TBODY>
        <TR>
          <TD class=3D"r data top_stacked_value">0.19511</TD></TR>
        <TR>
          <TD=20
class=3D"r data =
bottom_stacked_value">0.1700</TD></TR></TBODY></TABLE></TD>
    <TD class=3D"r stacked_cell data">
      <TABLE cellSpacing=3D0 cellPadding=3D5 width=3D"100%" border=3D0>
        <TBODY>
        <TR>
          <TD class=3D"r data top_stacked_value">0.19511</TD></TR>
        <TR>
          <TD=20
class=3D"r data =
bottom_stacked_value">0.1700</TD></TR></TBODY></TABLE></TD>
    <TD class=3D"r stacked_cell data">
      <TABLE cellSpacing=3D0 cellPadding=3D5 width=3D"100%" border=3D0>
        <TBODY>
        <TR>
          <TD class=3D"r data top_stacked_value">0.24291</TD></TR>
        <TR>
          <TD=20
class=3D"r data =
bottom_stacked_value">0.0859</TD></TR></TBODY></TABLE></TD>
    <TD class=3D"r stacked_cell data">
      <TABLE cellSpacing=3D0 cellPadding=3D5 width=3D"100%" border=3D0>
        <TBODY>
        <TR>
          <TD class=3D"r data top_stacked_value">0.34679</TD></TR>
        <TR>
          <TD=20
class=3D"r data =
bottom_stacked_value">0.0127</TD></TR></TBODY></TABLE></TD>
    <TD class=3D"r stacked_cell data">
      <TABLE cellSpacing=3D0 cellPadding=3D5 width=3D"100%" border=3D0>
        <TBODY>
        <TR>
          <TD class=3D"r data top_stacked_value">0.06158</TD></TR>
        <TR>
          <TD=20
class=3D"r data =
bottom_stacked_value">0.6677</TD></TR></TBODY></TABLE></TD>
    <TD class=3D"r stacked_cell data">
      <TABLE cellSpacing=3D0 cellPadding=3D5 width=3D"100%" border=3D0>
        <TBODY>
        <TR>
          <TD class=3D"r data top_stacked_value" =
noWrap>-0.20535</TD></TR>
        <TR>
          <TD=20
class=3D"r data =
bottom_stacked_value">0.1483</TD></TR></TBODY></TABLE></TD>
    <TD class=3D"r stacked_cell data">
      <TABLE cellSpacing=3D0 cellPadding=3D5 width=3D"100%" border=3D0>
        <TBODY>
        <TR>
          <TD class=3D"r data top_stacked_value">0.14708</TD></TR>
        <TR>
          <TD=20
class=3D"r data =
bottom_stacked_value">0.3030</TD></TR></TBODY></TABLE></TD>
    <TD class=3D"r stacked_cell data">
      <TABLE cellSpacing=3D0 cellPadding=3D5 width=3D"100%" border=3D0>
        <TBODY>
        <TR>
          <TD class=3D"r data top_stacked_value">0.18157</TD></TR>
        <TR>
          <TD=20
class=3D"r data =
bottom_stacked_value">0.2023</TD></TR></TBODY></TABLE></TD>
    <TD class=3D"r stacked_cell data">
      <TABLE cellSpacing=3D0 cellPadding=3D5 width=3D"100%" border=3D0>
        <TBODY>
        <TR>
          <TD class=3D"r data top_stacked_value">0.18023</TD></TR>
        <TR>
          <TD=20
class=3D"r data =
bottom_stacked_value">0.2057</TD></TR></TBODY></TABLE></TD>
    <TD class=3D"r stacked_cell data">
      <TABLE cellSpacing=3D0 cellPadding=3D5 width=3D"100%" border=3D0>
        <TBODY>
        <TR>
          <TD class=3D"r data top_stacked_value">0.10843</TD></TR>
        <TR>
          <TD=20
class=3D"r data =
bottom_stacked_value">0.4488</TD></TR></TBODY></TABLE></TD>
    <TD class=3D"r stacked_cell data">
      <TABLE cellSpacing=3D0 cellPadding=3D5 width=3D"100%" border=3D0>
        <TBODY>
        <TR>
          <TD class=3D"r data top_stacked_value">0.13485</TD></TR>
        <TR>
          <TD=20
class=3D"r data =
bottom_stacked_value">0.3454</TD></TR></TBODY></TABLE></TD>
    <TD class=3D"r stacked_cell data">
      <TABLE cellSpacing=3D0 cellPadding=3D5 width=3D"100%" border=3D0>
        <TBODY>
        <TR>
          <TD class=3D"r data top_stacked_value">0.09952</TD></TR>
        <TR>
          <TD=20
class=3D"r data =
bottom_stacked_value">0.4872</TD></TR></TBODY></TABLE></TD>
    <TD class=3D"r stacked_cell data">
      <TABLE cellSpacing=3D0 cellPadding=3D5 width=3D"100%" border=3D0>
        <TBODY>
        <TR>
          <TD class=3D"r data top_stacked_value">0.29123</TD></TR>
        <TR>
          <TD=20
class=3D"r data =
bottom_stacked_value">0.0381</TD></TR></TBODY></TABLE></TD>
    <TD class=3D"r stacked_cell data">
      <TABLE cellSpacing=3D0 cellPadding=3D5 width=3D"100%" border=3D0>
        <TBODY>
        <TR>
          <TD class=3D"r data top_stacked_value">0.09530</TD></TR>
        <TR>
          <TD=20
class=3D"r data =
bottom_stacked_value">0.5059</TD></TR></TBODY></TABLE></TD>
    <TD class=3D"r stacked_cell data">
      <TABLE cellSpacing=3D0 cellPadding=3D5 width=3D"100%" border=3D0>
        <TBODY>
        <TR>
          <TD class=3D"r data top_stacked_value">0.09549</TD></TR>
        <TR>
          <TD=20
class=3D"r data =
bottom_stacked_value">0.5051</TD></TR></TBODY></TABLE></TD>
    <TD class=3D"r stacked_cell data">
      <TABLE cellSpacing=3D0 cellPadding=3D5 width=3D"100%" border=3D0>
        <TBODY>
        <TR>
          <TD class=3D"r data top_stacked_value">0.30938</TD></TR>
        <TR>
          <TD=20
class=3D"r data =
bottom_stacked_value">0.0272</TD></TR></TBODY></TABLE></TD>
    <TD class=3D"r stacked_cell data">
      <TABLE cellSpacing=3D0 cellPadding=3D5 width=3D"100%" border=3D0>
        <TBODY>
        <TR>
          <TD class=3D"r data top_stacked_value">0.20524</TD></TR>
        <TR>
          <TD=20
class=3D"r data =
bottom_stacked_value">0.1485</TD></TR></TBODY></TABLE></TD>
    <TD class=3D"r stacked_cell data">
      <TABLE cellSpacing=3D0 cellPadding=3D5 width=3D"100%" border=3D0>
        <TBODY>
        <TR>
          <TD class=3D"r data top_stacked_value">0.07082</TD></TR>
        <TR>
          <TD=20
class=3D"r data =
bottom_stacked_value">0.6214</TD></TR></TBODY></TABLE></TD>
    <TD class=3D"r stacked_cell data">
      <TABLE cellSpacing=3D0 cellPadding=3D5 width=3D"100%" border=3D0>
        <TBODY>
        <TR>
          <TD class=3D"r data top_stacked_value" =
noWrap>-0.16952</TD></TR>
        <TR>
          <TD=20
class=3D"r data =
bottom_stacked_value">0.2343</TD></TR></TBODY></TABLE></TD>
    <TD class=3D"r stacked_cell data">
      <TABLE cellSpacing=3D0 cellPadding=3D5 width=3D"100%" border=3D0>
        <TBODY>
        <TR>
          <TD class=3D"r data top_stacked_value">0.09208</TD></TR>
        <TR>
          <TD=20
class=3D"r data =
bottom_stacked_value">0.5204</TD></TR></TBODY></TABLE></TD>
    <TD class=3D"r stacked_cell data">
      <TABLE cellSpacing=3D0 cellPadding=3D5 width=3D"100%" border=3D0>
        <TBODY>
        <TR>
          <TD class=3D"r data top_stacked_value">0.15006</TD></TR>
        <TR>
          <TD=20
class=3D"r data =
bottom_stacked_value">0.2932</TD></TR></TBODY></TABLE></TD>
    <TD class=3D"r stacked_cell data">
      <TABLE cellSpacing=3D0 cellPadding=3D5 width=3D"100%" border=3D0>
        <TBODY>
        <TR>
          <TD class=3D"r data top_stacked_value">0.21014</TD></TR>
        <TR>
          <TD=20
class=3D"r data =
bottom_stacked_value">0.1388</TD></TR></TBODY></TABLE></TD>
    <TD class=3D"r stacked_cell data">
      <TABLE cellSpacing=3D0 cellPadding=3D5 width=3D"100%" border=3D0>
        <TBODY>
        <TR>
          <TD class=3D"r data top_stacked_value" =
noWrap>-0.01460</TD></TR>
        <TR>
          <TD=20
class=3D"r data =
bottom_stacked_value">0.9190</TD></TR></TBODY></TABLE></TD>
    <TD class=3D"r stacked_cell data">
      <TABLE cellSpacing=3D0 cellPadding=3D5 width=3D"100%" border=3D0>
        <TBODY>
        <TR>
          <TD class=3D"r data top_stacked_value">0.26310</TD></TR>
        <TR>
          <TD=20
class=3D"r data =
bottom_stacked_value">0.0621</TD></TR></TBODY></TABLE></TD>
    <TD class=3D"r stacked_cell data">
      <TABLE cellSpacing=3D0 cellPadding=3D5 width=3D"100%" border=3D0>
        <TBODY>
        <TR>
          <TD class=3D"r data top_stacked_value">0.31139</TD></TR>
        <TR>
          <TD=20
class=3D"r data =
bottom_stacked_value">0.0261</TD></TR></TBODY></TABLE></TD>
    <TD class=3D"r stacked_cell data">
      <TABLE cellSpacing=3D0 cellPadding=3D5 width=3D"100%" border=3D0>
        <TBODY>
        <TR>
          <TD class=3D"r data top_stacked_value">0.11844</TD></TR>
        <TR>
          <TD=20
class=3D"r data =
bottom_stacked_value">0.4078</TD></TR></TBODY></TABLE></TD>
    <TD class=3D"r stacked_cell data">
      <TABLE cellSpacing=3D0 cellPadding=3D5 width=3D"100%" border=3D0>
        <TBODY>
        <TR>
          <TD class=3D"r data top_stacked_value">0.01687</TD></TR>
        <TR>
          <TD=20
class=3D"r data =
bottom_stacked_value">0.9065</TD></TR></TBODY></TABLE></TD>
    <TD class=3D"r stacked_cell data">
      <TABLE cellSpacing=3D0 cellPadding=3D5 width=3D"100%" border=3D0>
        <TBODY>
        <TR>
          <TD class=3D"r data top_stacked_value">0.15916</TD></TR>
        <TR>
          <TD=20
class=3D"r data =
bottom_stacked_value">0.2646</TD></TR></TBODY></TABLE></TD>
    <TD class=3D"r stacked_cell data">
      <TABLE cellSpacing=3D0 cellPadding=3D5 width=3D"100%" border=3D0>
        <TBODY>
        <TR>
          <TD class=3D"r data top_stacked_value">0.17753</TD></TR>
        <TR>
          <TD=20
  class=3D"r data =
bottom_stacked_value">0.2126</TD></TR></TBODY></TABLE></TD></TR>
  <TR>
    <TH class=3D"l rowheader" scope=3Drow>CQ2</TH>
    <TD class=3D"r stacked_cell data">
      <TABLE cellSpacing=3D0 cellPadding=3D5 width=3D"100%" border=3D0>
        <TBODY>
        <TR>
          <TD class=3D"r data top_stacked_value">0.19511</TD></TR>
        <TR>
          <TD=20
class=3D"r data =
bottom_stacked_value">0.1700</TD></TR></TBODY></TABLE></TD>
    <TD class=3D"r stacked_cell data">
      <TABLE cellSpacing=3D0 cellPadding=3D5 width=3D"100%" border=3D0>
        <TBODY>
        <TR>
          <TD class=3D"r data top_stacked_value">1.00000</TD></TR>
        <TR>
          <TD=20
class=3D"r data =
bottom_stacked_value">&nbsp;</TD></TR></TBODY></TABLE></TD>
    <TD class=3D"r stacked_cell data">
      <TABLE cellSpacing=3D0 cellPadding=3D5 width=3D"100%" border=3D0>
        <TBODY>
        <TR>
          <TD class=3D"r data top_stacked_value">1.00000</TD></TR>
        <TR>
          <TD=20
    class=3D"r data =
bottom_stacked_value">&lt;.0001</TD></TR></TBODY></TABLE></TD>
    <TD class=3D"r stacked_cell data">
      <TABLE cellSpacing=3D0 cellPadding=3D5 width=3D"100%" border=3D0>
        <TBODY>
        <TR>
          <TD class=3D"r data top_stacked_value">0.02383</TD></TR>
        <TR>
          <TD=20
class=3D"r data =
bottom_stacked_value">0.8682</TD></TR></TBODY></TABLE></TD>
    <TD class=3D"r stacked_cell data">
      <TABLE cellSpacing=3D0 cellPadding=3D5 width=3D"100%" border=3D0>
        <TBODY>
        <TR>
          <TD class=3D"r data top_stacked_value">0.08888</TD></TR>
        <TR>
          <TD=20
class=3D"r data =
bottom_stacked_value">0.5351</TD></TR></TBODY></TABLE></TD>
    <TD class=3D"r stacked_cell data">
      <TABLE cellSpacing=3D0 cellPadding=3D5 width=3D"100%" border=3D0>
        <TBODY>
        <TR>
          <TD class=3D"r data top_stacked_value">0.01122</TD></TR>
        <TR>
          <TD=20
class=3D"r data =
bottom_stacked_value">0.9377</TD></TR></TBODY></TABLE></TD>
    <TD class=3D"r stacked_cell data">
      <TABLE cellSpacing=3D0 cellPadding=3D5 width=3D"100%" border=3D0>
        <TBODY>
        <TR>
          <TD class=3D"r data top_stacked_value">0.27979</TD></TR>
        <TR>
          <TD=20
class=3D"r data =
bottom_stacked_value">0.0468</TD></TR></TBODY></TABLE></TD>
    <TD class=3D"r stacked_cell data">
      <TABLE cellSpacing=3D0 cellPadding=3D5 width=3D"100%" border=3D0>
        <TBODY>
        <TR>
          <TD class=3D"r data top_stacked_value">0.30075</TD></TR>
        <TR>
          <TD=20
class=3D"r data =
bottom_stacked_value">0.0320</TD></TR></TBODY></TABLE></TD>
    <TD class=3D"r stacked_cell data">
      <TABLE cellSpacing=3D0 cellPadding=3D5 width=3D"100%" border=3D0>
        <TBODY>
        <TR>
          <TD class=3D"r data top_stacked_value">0.00078</TD></TR>
        <TR>
          <TD=20
class=3D"r data =
bottom_stacked_value">0.9956</TD></TR></TBODY></TABLE></TD>
    <TD class=3D"r stacked_cell data">
      <TABLE cellSpacing=3D0 cellPadding=3D5 width=3D"100%" border=3D0>
        <TBODY>
        <TR>
          <TD class=3D"r data top_stacked_value" =
noWrap>-0.06961</TD></TR>
        <TR>
          <TD=20
class=3D"r data =
bottom_stacked_value">0.6274</TD></TR></TBODY></TABLE></TD>
    <TD class=3D"r stacked_cell data">
      <TABLE cellSpacing=3D0 cellPadding=3D5 width=3D"100%" border=3D0>
        <TBODY>
        <TR>
          <TD class=3D"r data top_stacked_value">0.08320</TD></TR>
        <TR>
          <TD=20
class=3D"r data =
bottom_stacked_value">0.5616</TD></TR></TBODY></TABLE></TD>
    <TD class=3D"r stacked_cell data">
      <TABLE cellSpacing=3D0 cellPadding=3D5 width=3D"100%" border=3D0>
        <TBODY>
        <TR>
          <TD class=3D"r data top_stacked_value">0.00070</TD></TR>
        <TR>
          <TD=20
class=3D"r data =
bottom_stacked_value">0.9961</TD></TR></TBODY></TABLE></TD>
    <TD class=3D"r stacked_cell data">
      <TABLE cellSpacing=3D0 cellPadding=3D5 width=3D"100%" border=3D0>
        <TBODY>
        <TR>
          <TD class=3D"r data top_stacked_value" =
noWrap>-0.00867</TD></TR>
        <TR>
          <TD=20
class=3D"r data =
bottom_stacked_value">0.9519</TD></TR></TBODY></TABLE></TD>
    <TD class=3D"r stacked_cell data">
      <TABLE cellSpacing=3D0 cellPadding=3D5 width=3D"100%" border=3D0>
        <TBODY>
        <TR>
          <TD class=3D"r data top_stacked_value">0.13985</TD></TR>
        <TR>
          <TD=20
class=3D"r data =
bottom_stacked_value">0.3277</TD></TR></TBODY></TABLE></TD>
    <TD class=3D"r stacked_cell data">
      <TABLE cellSpacing=3D0 cellPadding=3D5 width=3D"100%" border=3D0>
        <TBODY>
        <TR>
          <TD class=3D"r data top_stacked_value">0.04772</TD></TR>
        <TR>
          <TD=20
class=3D"r data =
bottom_stacked_value">0.7395</TD></TR></TBODY></TABLE></TD>
    <TD class=3D"r stacked_cell data">
      <TABLE cellSpacing=3D0 cellPadding=3D5 width=3D"100%" border=3D0>
        <TBODY>
        <TR>
          <TD class=3D"r data top_stacked_value">0.36532</TD></TR>
        <TR>
          <TD=20
class=3D"r data =
bottom_stacked_value">0.0084</TD></TR></TBODY></TABLE></TD>
    <TD class=3D"r stacked_cell data">
      <TABLE cellSpacing=3D0 cellPadding=3D5 width=3D"100%" border=3D0>
        <TBODY>
        <TR>
          <TD class=3D"r data top_stacked_value">0.29433</TD></TR>
        <TR>
          <TD=20
class=3D"r data =
bottom_stacked_value">0.0360</TD></TR></TBODY></TABLE></TD>
    <TD class=3D"r stacked_cell data">
      <TABLE cellSpacing=3D0 cellPadding=3D5 width=3D"100%" border=3D0>
        <TBODY>
        <TR>
          <TD class=3D"r data top_stacked_value">0.35112</TD></TR>
        <TR>
          <TD=20
class=3D"r data =
bottom_stacked_value">0.0115</TD></TR></TBODY></TABLE></TD>
    <TD class=3D"r stacked_cell data">
      <TABLE cellSpacing=3D0 cellPadding=3D5 width=3D"100%" border=3D0>
        <TBODY>
        <TR>
          <TD class=3D"r data top_stacked_value">0.29050</TD></TR>
        <TR>
          <TD=20
class=3D"r data =
bottom_stacked_value">0.0386</TD></TR></TBODY></TABLE></TD>
    <TD class=3D"r stacked_cell data">
      <TABLE cellSpacing=3D0 cellPadding=3D5 width=3D"100%" border=3D0>
        <TBODY>
        <TR>
          <TD class=3D"r data top_stacked_value">0.10616</TD></TR>
        <TR>
          <TD=20
class=3D"r data =
bottom_stacked_value">0.4584</TD></TR></TBODY></TABLE></TD>
    <TD class=3D"r stacked_cell data">
      <TABLE cellSpacing=3D0 cellPadding=3D5 width=3D"100%" border=3D0>
        <TBODY>
        <TR>
          <TD class=3D"r data top_stacked_value" =
noWrap>-0.02616</TD></TR>
        <TR>
          <TD=20
class=3D"r data =
bottom_stacked_value">0.8554</TD></TR></TBODY></TABLE></TD>
    <TD class=3D"r stacked_cell data">
      <TABLE cellSpacing=3D0 cellPadding=3D5 width=3D"100%" border=3D0>
        <TBODY>
        <TR>
          <TD class=3D"r data top_stacked_value">0.30418</TD></TR>
        <TR>
          <TD=20
class=3D"r data =
bottom_stacked_value">0.0300</TD></TR></TBODY></TABLE></TD>
    <TD class=3D"r stacked_cell data">
      <TABLE cellSpacing=3D0 cellPadding=3D5 width=3D"100%" border=3D0>
        <TBODY>
        <TR>
          <TD class=3D"r data top_stacked_value">0.13180</TD></TR>
        <TR>
          <TD=20
class=3D"r data =
bottom_stacked_value">0.3566</TD></TR></TBODY></TABLE></TD>
    <TD class=3D"r stacked_cell data">
      <TABLE cellSpacing=3D0 cellPadding=3D5 width=3D"100%" border=3D0>
        <TBODY>
        <TR>
          <TD class=3D"r data top_stacked_value">0.17686</TD></TR>
        <TR>
          <TD=20
class=3D"r data =
bottom_stacked_value">0.2144</TD></TR></TBODY></TABLE></TD>
    <TD class=3D"r stacked_cell data">
      <TABLE cellSpacing=3D0 cellPadding=3D5 width=3D"100%" border=3D0>
        <TBODY>
        <TR>
          <TD class=3D"r data top_stacked_value">0.11305</TD></TR>
        <TR>
          <TD=20
class=3D"r data =
bottom_stacked_value">0.4296</TD></TR></TBODY></TABLE></TD>
    <TD class=3D"r stacked_cell data">
      <TABLE cellSpacing=3D0 cellPadding=3D5 width=3D"100%" border=3D0>
        <TBODY>
        <TR>
          <TD class=3D"r data top_stacked_value" =
noWrap>-0.15633</TD></TR>
        <TR>
          <TD=20
class=3D"r data =
bottom_stacked_value">0.2733</TD></TR></TBODY></TABLE></TD>
    <TD class=3D"r stacked_cell data">
      <TABLE cellSpacing=3D0 cellPadding=3D5 width=3D"100%" border=3D0>
        <TBODY>
        <TR>
          <TD class=3D"r data top_stacked_value">0.09165</TD></TR>
        <TR>
          <TD=20
class=3D"r data =
bottom_stacked_value">0.5224</TD></TR></TBODY></TABLE></TD>
    <TD class=3D"r stacked_cell data">
      <TABLE cellSpacing=3D0 cellPadding=3D5 width=3D"100%" border=3D0>
        <TBODY>
        <TR>
          <TD class=3D"r data top_stacked_value">0.00827</TD></TR>
        <TR>
          <TD=20
class=3D"r data =
bottom_stacked_value">0.9540</TD></TR></TBODY></TABLE></TD>
    <TD class=3D"r stacked_cell data">
      <TABLE cellSpacing=3D0 cellPadding=3D5 width=3D"100%" border=3D0>
        <TBODY>
        <TR>
          <TD class=3D"r data top_stacked_value">0.18662</TD></TR>
        <TR>
          <TD=20
class=3D"r data =
bottom_stacked_value">0.1898</TD></TR></TBODY></TABLE></TD>
    <TD class=3D"r stacked_cell data">
      <TABLE cellSpacing=3D0 cellPadding=3D5 width=3D"100%" border=3D0>
        <TBODY>
        <TR>
          <TD class=3D"r data top_stacked_value">0.35206</TD></TR>
        <TR>
          <TD=20
  class=3D"r data =
bottom_stacked_value">0.0113</TD></TR></TBODY></TABLE></TD></TR>
  <TR>
    <TH class=3D"l rowheader" scope=3Drow>CQ3</TH>
    <TD class=3D"r stacked_cell data">
      <TABLE cellSpacing=3D0 cellPadding=3D5 width=3D"100%" border=3D0>
        <TBODY>
        <TR>
          <TD class=3D"r data top_stacked_value">0.19511</TD></TR>
        <TR>
          <TD=20
class=3D"r data =
bottom_stacked_value">0.1700</TD></TR></TBODY></TABLE></TD>
    <TD class=3D"r stacked_cell data">
      <TABLE cellSpacing=3D0 cellPadding=3D5 width=3D"100%" border=3D0>
        <TBODY>
        <TR>
          <TD class=3D"r data top_stacked_value">1.00000</TD></TR>
        <TR>
          <TD=20
    class=3D"r data =
bottom_stacked_value">&lt;.0001</TD></TR></TBODY></TABLE></TD>
    <TD class=3D"r stacked_cell data">
      <TABLE cellSpacing=3D0 cellPadding=3D5 width=3D"100%" border=3D0>
        <TBODY>
        <TR>
          <TD class=3D"r data top_stacked_value">1.00000</TD></TR>
        <TR>
          <TD=20
class=3D"r data =
bottom_stacked_value">&nbsp;</TD></TR></TBODY></TABLE></TD>
    <TD class=3D"r stacked_cell data">
      <TABLE cellSpacing=3D0 cellPadding=3D5 width=3D"100%" border=3D0>
        <TBODY>
        <TR>
          <TD class=3D"r data top_stacked_value">0.02383</TD></TR>
        <TR>
          <TD=20
class=3D"r data =
bottom_stacked_value">0.8682</TD></TR></TBODY></TABLE></TD>
    <TD class=3D"r stacked_cell data">
      <TABLE cellSpacing=3D0 cellPadding=3D5 width=3D"100%" border=3D0>
        <TBODY>
        <TR>
          <TD class=3D"r data top_stacked_value">0.08888</TD></TR>
        <TR>
          <TD=20
class=3D"r data =
bottom_stacked_value">0.5351</TD></TR></TBODY></TABLE></TD>
    <TD class=3D"r stacked_cell data">
      <TABLE cellSpacing=3D0 cellPadding=3D5 width=3D"100%" border=3D0>
        <TBODY>
        <TR>
          <TD class=3D"r data top_stacked_value">0.01122</TD></TR>
        <TR>
          <TD=20
class=3D"r data =
bottom_stacked_value">0.9377</TD></TR></TBODY></TABLE></TD>
    <TD class=3D"r stacked_cell data">
      <TABLE cellSpacing=3D0 cellPadding=3D5 width=3D"100%" border=3D0>
        <TBODY>
        <TR>
          <TD class=3D"r data top_stacked_value">0.27979</TD></TR>
        <TR>
          <TD=20
class=3D"r data =
bottom_stacked_value">0.0468</TD></TR></TBODY></TABLE></TD>
    <TD class=3D"r stacked_cell data">
      <TABLE cellSpacing=3D0 cellPadding=3D5 width=3D"100%" border=3D0>
        <TBODY>
        <TR>
          <TD class=3D"r data top_stacked_value">0.30075</TD></TR>
        <TR>
          <TD=20
class=3D"r data =
bottom_stacked_value">0.0320</TD></TR></TBODY></TABLE></TD>
    <TD class=3D"r stacked_cell data">
      <TABLE cellSpacing=3D0 cellPadding=3D5 width=3D"100%" border=3D0>
        <TBODY>
        <TR>
          <TD class=3D"r data top_stacked_value">0.00078</TD></TR>
        <TR>
          <TD=20
class=3D"r data =
bottom_stacked_value">0.9956</TD></TR></TBODY></TABLE></TD>
    <TD class=3D"r stacked_cell data">
      <TABLE cellSpacing=3D0 cellPadding=3D5 width=3D"100%" border=3D0>
        <TBODY>
        <TR>
          <TD class=3D"r data top_stacked_value" =
noWrap>-0.06961</TD></TR>
        <TR>
          <TD=20
class=3D"r data =
bottom_stacked_value">0.6274</TD></TR></TBODY></TABLE></TD>
    <TD class=3D"r stacked_cell data">
      <TABLE cellSpacing=3D0 cellPadding=3D5 width=3D"100%" border=3D0>
        <TBODY>
        <TR>
          <TD class=3D"r data top_stacked_value">0.08320</TD></TR>
        <TR>
          <TD=20
class=3D"r data =
bottom_stacked_value">0.5616</TD></TR></TBODY></TABLE></TD>
    <TD class=3D"r stacked_cell data">
      <TABLE cellSpacing=3D0 cellPadding=3D5 width=3D"100%" border=3D0>
        <TBODY>
        <TR>
          <TD class=3D"r data top_stacked_value">0.00070</TD></TR>
        <TR>
          <TD=20
class=3D"r data =
bottom_stacked_value">0.9961</TD></TR></TBODY></TABLE></TD>
    <TD class=3D"r stacked_cell data">
      <TABLE cellSpacing=3D0 cellPadding=3D5 width=3D"100%" border=3D0>
        <TBODY>
        <TR>
          <TD class=3D"r data top_stacked_value" =
noWrap>-0.00867</TD></TR>
        <TR>
          <TD=20
class=3D"r data =
bottom_stacked_value">0.9519</TD></TR></TBODY></TABLE></TD>
    <TD class=3D"r stacked_cell data">
      <TABLE cellSpacing=3D0 cellPadding=3D5 width=3D"100%" border=3D0>
        <TBODY>
        <TR>
          <TD class=3D"r data top_stacked_value">0.13985</TD></TR>
        <TR>
          <TD=20
class=3D"r data =
bottom_stacked_value">0.3277</TD></TR></TBODY></TABLE></TD>
    <TD class=3D"r stacked_cell data">
      <TABLE cellSpacing=3D0 cellPadding=3D5 width=3D"100%" border=3D0>
        <TBODY>
        <TR>
          <TD class=3D"r data top_stacked_value">0.04772</TD></TR>
        <TR>
          <TD=20
class=3D"r data =
bottom_stacked_value">0.7395</TD></TR></TBODY></TABLE></TD>
    <TD class=3D"r stacked_cell data">
      <TABLE cellSpacing=3D0 cellPadding=3D5 width=3D"100%" border=3D0>
        <TBODY>
        <TR>
          <TD class=3D"r data top_stacked_value">0.36532</TD></TR>
        <TR>
          <TD=20
class=3D"r data =
bottom_stacked_value">0.0084</TD></TR></TBODY></TABLE></TD>
    <TD class=3D"r stacked_cell data">
      <TABLE cellSpacing=3D0 cellPadding=3D5 width=3D"100%" border=3D0>
        <TBODY>
        <TR>
          <TD class=3D"r data top_stacked_value">0.29433</TD></TR>
        <TR>
          <TD=20
class=3D"r data =
bottom_stacked_value">0.0360</TD></TR></TBODY></TABLE></TD>
    <TD class=3D"r stacked_cell data">
      <TABLE cellSpacing=3D0 cellPadding=3D5 width=3D"100%" border=3D0>
        <TBODY>
        <TR>
          <TD class=3D"r data top_stacked_value">0.35112</TD></TR>
        <TR>
          <TD=20
class=3D"r data =
bottom_stacked_value">0.0115</TD></TR></TBODY></TABLE></TD>
    <TD class=3D"r stacked_cell data">
      <TABLE cellSpacing=3D0 cellPadding=3D5 width=3D"100%" border=3D0>
        <TBODY>
        <TR>
          <TD class=3D"r data top_stacked_value">0.29050</TD></TR>
        <TR>
          <TD=20
class=3D"r data =
bottom_stacked_value">0.0386</TD></TR></TBODY></TABLE></TD>
    <TD class=3D"r stacked_cell data">
      <TABLE cellSpacing=3D0 cellPadding=3D5 width=3D"100%" border=3D0>
        <TBODY>
        <TR>
          <TD class=3D"r data top_stacked_value">0.10616</TD></TR>
        <TR>
          <TD=20
class=3D"r data =
bottom_stacked_value">0.4584</TD></TR></TBODY></TABLE></TD>
    <TD class=3D"r stacked_cell data">
      <TABLE cellSpacing=3D0 cellPadding=3D5 width=3D"100%" border=3D0>
        <TBODY>
        <TR>
          <TD class=3D"r data top_stacked_value" =
noWrap>-0.02616</TD></TR>
        <TR>
          <TD=20
class=3D"r data =
bottom_stacked_value">0.8554</TD></TR></TBODY></TABLE></TD>
    <TD class=3D"r stacked_cell data">
      <TABLE cellSpacing=3D0 cellPadding=3D5 width=3D"100%" border=3D0>
        <TBODY>
        <TR>
          <TD class=3D"r data top_stacked_value">0.30418</TD></TR>
        <TR>
          <TD=20
class=3D"r data =
bottom_stacked_value">0.0300</TD></TR></TBODY></TABLE></TD>
    <TD class=3D"r stacked_cell data">
      <TABLE cellSpacing=3D0 cellPadding=3D5 width=3D"100%" border=3D0>
        <TBODY>
        <TR>
          <TD class=3D"r data top_stacked_value">0.13180</TD></TR>
        <TR>
          <TD=20
class=3D"r data =
bottom_stacked_value">0.3566</TD></TR></TBODY></TABLE></TD>
    <TD class=3D"r stacked_cell data">
      <TABLE cellSpacing=3D0 cellPadding=3D5 width=3D"100%" border=3D0>
        <TBODY>
        <TR>
          <TD class=3D"r data top_stacked_value">0.17686</TD></TR>
        <TR>
          <TD=20
class=3D"r data =
bottom_stacked_value">0.2144</TD></TR></TBODY></TABLE></TD>
    <TD class=3D"r stacked_cell data">
      <TABLE cellSpacing=3D0 cellPadding=3D5 width=3D"100%" border=3D0>
        <TBODY>
        <TR>
          <TD class=3D"r data top_stacked_value">0.11305</TD></TR>
        <TR>
          <TD=20
class=3D"r data =
bottom_stacked_value">0.4296</TD></TR></TBODY></TABLE></TD>
    <TD class=3D"r stacked_cell data">
      <TABLE cellSpacing=3D0 cellPadding=3D5 width=3D"100%" border=3D0>
        <TBODY>
        <TR>
          <TD class=3D"r data top_stacked_value" =
noWrap>-0.15633</TD></TR>
        <TR>
          <TD=20
class=3D"r data =
bottom_stacked_value">0.2733</TD></TR></TBODY></TABLE></TD>
    <TD class=3D"r stacked_cell data">
      <TABLE cellSpacing=3D0 cellPadding=3D5 width=3D"100%" border=3D0>
        <TBODY>
        <TR>
          <TD class=3D"r data top_stacked_value">0.09165</TD></TR>
        <TR>
          <TD=20
class=3D"r data =
bottom_stacked_value">0.5224</TD></TR></TBODY></TABLE></TD>
    <TD class=3D"r stacked_cell data">
      <TABLE cellSpacing=3D0 cellPadding=3D5 width=3D"100%" border=3D0>
        <TBODY>
        <TR>
          <TD class=3D"r data top_stacked_value">0.00827</TD></TR>
        <TR>
          <TD=20
class=3D"r data =
bottom_stacked_value">0.9540</TD></TR></TBODY></TABLE></TD>
    <TD class=3D"r stacked_cell data">
      <TABLE cellSpacing=3D0 cellPadding=3D5 width=3D"100%" border=3D0>
        <TBODY>
        <TR>
          <TD class=3D"r data top_stacked_value">0.18662</TD></TR>
        <TR>
          <TD=20
class=3D"r data =
bottom_stacked_value">0.1898</TD></TR></TBODY></TABLE></TD>
    <TD class=3D"r stacked_cell data">
      <TABLE cellSpacing=3D0 cellPadding=3D5 width=3D"100%" border=3D0>
        <TBODY>
        <TR>
          <TD class=3D"r data top_stacked_value">0.35206</TD></TR>
        <TR>
          <TD=20
  class=3D"r data =
bottom_stacked_value">0.0113</TD></TR></TBODY></TABLE></TD></TR>
  <TR>
    <TH class=3D"l rowheader" scope=3Drow>CQ4</TH>
    <TD class=3D"r stacked_cell data">
      <TABLE cellSpacing=3D0 cellPadding=3D5 width=3D"100%" border=3D0>
        <TBODY>
        <TR>
          <TD class=3D"r data top_stacked_value">0.24291</TD></TR>
        <TR>
          <TD=20
class=3D"r data =
bottom_stacked_value">0.0859</TD></TR></TBODY></TABLE></TD>
    <TD class=3D"r stacked_cell data">
      <TABLE cellSpacing=3D0 cellPadding=3D5 width=3D"100%" border=3D0>
        <TBODY>
        <TR>
          <TD class=3D"r data top_stacked_value">0.02383</TD></TR>
        <TR>
          <TD=20
class=3D"r data =
bottom_stacked_value">0.8682</TD></TR></TBODY></TABLE></TD>
    <TD class=3D"r stacked_cell data">
      <TABLE cellSpacing=3D0 cellPadding=3D5 width=3D"100%" border=3D0>
        <TBODY>
        <TR>
          <TD class=3D"r data top_stacked_value">0.02383</TD></TR>
        <TR>
          <TD=20
class=3D"r data =
bottom_stacked_value">0.8682</TD></TR></TBODY></TABLE></TD>
    <TD class=3D"r stacked_cell data">
      <TABLE cellSpacing=3D0 cellPadding=3D5 width=3D"100%" border=3D0>
        <TBODY>
        <TR>
          <TD class=3D"r data top_stacked_value">1.00000</TD></TR>
        <TR>
          <TD=20
class=3D"r data =
bottom_stacked_value">&nbsp;</TD></TR></TBODY></TABLE></TD>
    <TD class=3D"r stacked_cell data">
      <TABLE cellSpacing=3D0 cellPadding=3D5 width=3D"100%" border=3D0>
        <TBODY>
        <TR>
          <TD class=3D"r data top_stacked_value">0.42262</TD></TR>
        <TR>
          <TD=20
class=3D"r data =
bottom_stacked_value">0.0020</TD></TR></TBODY></TABLE></TD>
    <TD class=3D"r stacked_cell data">
      <TABLE cellSpacing=3D0 cellPadding=3D5 width=3D"100%" border=3D0>
        <TBODY>
        <TR>
          <TD class=3D"r data top_stacked_value" =
noWrap>-0.19034</TD></TR>
        <TR>
          <TD=20
class=3D"r data =
bottom_stacked_value">0.1809</TD></TR></TBODY></TABLE></TD>
    <TD class=3D"r stacked_cell data">
      <TABLE cellSpacing=3D0 cellPadding=3D5 width=3D"100%" border=3D0>
        <TBODY>
        <TR>
          <TD class=3D"r data top_stacked_value">0.16988</TD></TR>
        <TR>
          <TD=20
class=3D"r data =
bottom_stacked_value">0.2333</TD></TR></TBODY></TABLE></TD>
    <TD class=3D"r stacked_cell data">
      <TABLE cellSpacing=3D0 cellPadding=3D5 width=3D"100%" border=3D0>
        <TBODY>
        <TR>
          <TD class=3D"r data top_stacked_value">0.16131</TD></TR>
        <TR>
          <TD=20
class=3D"r data =
bottom_stacked_value">0.2581</TD></TR></TBODY></TABLE></TD>
    <TD class=3D"r stacked_cell data">
      <TABLE cellSpacing=3D0 cellPadding=3D5 width=3D"100%" border=3D0>
        <TBODY>
        <TR>
          <TD class=3D"r data top_stacked_value">0.33361</TD></TR>
        <TR>
          <TD=20
class=3D"r data =
bottom_stacked_value">0.0167</TD></TR></TBODY></TABLE></TD>
    <TD class=3D"r stacked_cell data">
      <TABLE cellSpacing=3D0 cellPadding=3D5 width=3D"100%" border=3D0>
        <TBODY>
        <TR>
          <TD class=3D"r data top_stacked_value">0.28908</TD></TR>
        <TR>
          <TD=20
class=3D"r data =
bottom_stacked_value">0.0396</TD></TR></TBODY></TABLE></TD>
    <TD class=3D"r stacked_cell data">
      <TABLE cellSpacing=3D0 cellPadding=3D5 width=3D"100%" border=3D0>
        <TBODY>
        <TR>
          <TD class=3D"r data top_stacked_value">0.19162</TD></TR>
        <TR>
          <TD=20
class=3D"r data =
bottom_stacked_value">0.1780</TD></TR></TBODY></TABLE></TD>
    <TD class=3D"r stacked_cell data">
      <TABLE cellSpacing=3D0 cellPadding=3D5 width=3D"100%" border=3D0>
        <TBODY>
        <TR>
          <TD class=3D"r data top_stacked_value">0.10699</TD></TR>
        <TR>
          <TD=20
class=3D"r data =
bottom_stacked_value">0.4549</TD></TR></TBODY></TABLE></TD>
    <TD class=3D"r stacked_cell data">
      <TABLE cellSpacing=3D0 cellPadding=3D5 width=3D"100%" border=3D0>
        <TBODY>
        <TR>
          <TD class=3D"r data top_stacked_value" =
noWrap>-0.01879</TD></TR>
        <TR>
          <TD=20
class=3D"r data =
bottom_stacked_value">0.8959</TD></TR></TBODY></TABLE></TD>
    <TD class=3D"r stacked_cell data">
      <TABLE cellSpacing=3D0 cellPadding=3D5 width=3D"100%" border=3D0>
        <TBODY>
        <TR>
          <TD class=3D"r data top_stacked_value">0.13920</TD></TR>
        <TR>
          <TD=20
class=3D"r data =
bottom_stacked_value">0.3300</TD></TR></TBODY></TABLE></TD>
    <TD class=3D"r stacked_cell data">
      <TABLE cellSpacing=3D0 cellPadding=3D5 width=3D"100%" border=3D0>
        <TBODY>
        <TR>
          <TD class=3D"r data top_stacked_value" =
noWrap>-0.02263</TD></TR>
        <TR>
          <TD=20
class=3D"r data =
bottom_stacked_value">0.8747</TD></TR></TBODY></TABLE></TD>
    <TD class=3D"r stacked_cell data">
      <TABLE cellSpacing=3D0 cellPadding=3D5 width=3D"100%" border=3D0>
        <TBODY>
        <TR>
          <TD class=3D"r data top_stacked_value">0.13203</TD></TR>
        <TR>
          <TD=20
class=3D"r data =
bottom_stacked_value">0.3557</TD></TR></TBODY></TABLE></TD>
    <TD class=3D"r stacked_cell data">
      <TABLE cellSpacing=3D0 cellPadding=3D5 width=3D"100%" border=3D0>
        <TBODY>
        <TR>
          <TD class=3D"r data top_stacked_value">0.10523</TD></TR>
        <TR>
          <TD=20
class=3D"r data =
bottom_stacked_value">0.4624</TD></TR></TBODY></TABLE></TD>
    <TD class=3D"r stacked_cell data">
      <TABLE cellSpacing=3D0 cellPadding=3D5 width=3D"100%" border=3D0>
        <TBODY>
        <TR>
          <TD class=3D"r data top_stacked_value">0.12921</TD></TR>
        <TR>
          <TD=20
class=3D"r data =
bottom_stacked_value">0.3662</TD></TR></TBODY></TABLE></TD>
    <TD class=3D"r stacked_cell data">
      <TABLE cellSpacing=3D0 cellPadding=3D5 width=3D"100%" border=3D0>
        <TBODY>
        <TR>
          <TD class=3D"r data top_stacked_value">0.11351</TD></TR>
        <TR>
          <TD=20
class=3D"r data =
bottom_stacked_value">0.4277</TD></TR></TBODY></TABLE></TD>
    <TD class=3D"r stacked_cell data">
      <TABLE cellSpacing=3D0 cellPadding=3D5 width=3D"100%" border=3D0>
        <TBODY>
        <TR>
          <TD class=3D"r data top_stacked_value">0.17580</TD></TR>
        <TR>
          <TD=20
class=3D"r data =
bottom_stacked_value">0.2172</TD></TR></TBODY></TABLE></TD>
    <TD class=3D"r stacked_cell data">
      <TABLE cellSpacing=3D0 cellPadding=3D5 width=3D"100%" border=3D0>
        <TBODY>
        <TR>
          <TD class=3D"r data top_stacked_value">0.31258</TD></TR>
        <TR>
          <TD=20
class=3D"r data =
bottom_stacked_value">0.0255</TD></TR></TBODY></TABLE></TD>
    <TD class=3D"r stacked_cell data">
      <TABLE cellSpacing=3D0 cellPadding=3D5 width=3D"100%" border=3D0>
        <TBODY>
        <TR>
          <TD class=3D"r data top_stacked_value">0.12685</TD></TR>
        <TR>
          <TD=20
class=3D"r data =
bottom_stacked_value">0.3751</TD></TR></TBODY></TABLE></TD>
    <TD class=3D"r stacked_cell data">
      <TABLE cellSpacing=3D0 cellPadding=3D5 width=3D"100%" border=3D0>
        <TBODY>
        <TR>
          <TD class=3D"r data top_stacked_value">0.20006</TD></TR>
        <TR>
          <TD=20
class=3D"r data =
bottom_stacked_value">0.1593</TD></TR></TBODY></TABLE></TD>
    <TD class=3D"r stacked_cell data">
      <TABLE cellSpacing=3D0 cellPadding=3D5 width=3D"100%" border=3D0>
        <TBODY>
        <TR>
          <TD class=3D"r data top_stacked_value" =
noWrap>-0.08311</TD></TR>
        <TR>
          <TD=20
class=3D"r data =
bottom_stacked_value">0.5620</TD></TR></TBODY></TABLE></TD>
    <TD class=3D"r stacked_cell data">
      <TABLE cellSpacing=3D0 cellPadding=3D5 width=3D"100%" border=3D0>
        <TBODY>
        <TR>
          <TD class=3D"r data top_stacked_value">0.24045</TD></TR>
        <TR>
          <TD=20
class=3D"r data =
bottom_stacked_value">0.0892</TD></TR></TBODY></TABLE></TD>
    <TD class=3D"r stacked_cell data">
      <TABLE cellSpacing=3D0 cellPadding=3D5 width=3D"100%" border=3D0>
        <TBODY>
        <TR>
          <TD class=3D"r data top_stacked_value">0.08997</TD></TR>
        <TR>
          <TD=20
class=3D"r data =
bottom_stacked_value">0.5301</TD></TR></TBODY></TABLE></TD>
    <TD class=3D"r stacked_cell data">
      <TABLE cellSpacing=3D0 cellPadding=3D5 width=3D"100%" border=3D0>
        <TBODY>
        <TR>
          <TD class=3D"r data top_stacked_value" =
noWrap>-0.01113</TD></TR>
        <TR>
          <TD=20
class=3D"r data =
bottom_stacked_value">0.9382</TD></TR></TBODY></TABLE></TD>
    <TD class=3D"r stacked_cell data">
      <TABLE cellSpacing=3D0 cellPadding=3D5 width=3D"100%" border=3D0>
        <TBODY>
        <TR>
          <TD class=3D"r data top_stacked_value" =
noWrap>-0.02512</TD></TR>
        <TR>
          <TD=20
class=3D"r data =
bottom_stacked_value">0.8611</TD></TR></TBODY></TABLE></TD>
    <TD class=3D"r stacked_cell data">
      <TABLE cellSpacing=3D0 cellPadding=3D5 width=3D"100%" border=3D0>
        <TBODY>
        <TR>
          <TD class=3D"r data top_stacked_value">0.04599</TD></TR>
        <TR>
          <TD=20
class=3D"r data =
bottom_stacked_value">0.7486</TD></TR></TBODY></TABLE></TD>
    <TD class=3D"r stacked_cell data">
      <TABLE cellSpacing=3D0 cellPadding=3D5 width=3D"100%" border=3D0>
        <TBODY>
        <TR>
          <TD class=3D"r data top_stacked_value" =
noWrap>-0.04296</TD></TR>
        <TR>
          <TD=20
  class=3D"r data =
bottom_stacked_value">0.7647</TD></TR></TBODY></TABLE></TD></TR>
  <TR>
    <TH class=3D"l rowheader" scope=3Drow>CQ5</TH>
    <TD class=3D"r stacked_cell data">
[truncated: 636,134 more chars]
